# Supplementary material for: Bulk Segregant Analysis by High-Throughput Sequencing Reveals a Novel Xylose Utilization Gene from Saccharomyces cerevisiae
Source: PLoS Genet. 2010 May 13;6(5):e1000942. doi: 10.1371/journal.pgen.1000942 (PMC2869308; doi:10.1371/journal.pgen.1000942)
Supplement: Dataset S1 — Data from Figure 8 organized by K-means (k = 10) clustering (.cdt file). (1.16 MB TXT) [file pgen.1000942.s001.txt]

YORF	NAME	GWEIGHT	POS_X_t8	POS_X_t16	POS_X_t24	POS_X_t32	POS_X_t40	POS_X_t48	POS_X_t56	POS_X_t64	POS_X_t72	POS_NC_t8	POS_NC_t16	POS_NC_t24	POS_NC_t32	POS_NC_t40	POS_NC_t48	POS_NC_t56	POS_NC_t64	POS_NC_t72	NEG_X_t8	NEG_X_t16	NEG_X_t24	NEG_X_t32	NEG_X_t40	NEG_X_t48	NEG_X_t56	NEG_X_t64	NEG_X_t72	NEG_NC_t8	NEG_NC_t16	NEG_NC_t24	NEG_NC_t32	NEG_NC_t40	NEG_NC_t48	NEG_NC_t56	NEG_NC_t64	NEG_NC_t72		BRAUER	BRAUER	BRAUER		diauxic shift timecourse: 0 hr; src: 0.14 OD 19g/L glucose<->0.14 OD 19g/L glucose	diauxic shift timecourse: 9.5 hr; src: 0.14 OD 19.0g/L glucose<->0.46 OD 18.7g/L glucose	diauxic shift timecourse: 11.5 hr; src: 0.14 OD 19.0g/L glucose<->0.80 OD 17.6g/L glucose	diauxic shift timecourse: 13.5 hr; src: 0.14 OD 19.0g/L glucose<->1.8 OD 14.0g/L glucose	diauxic shift timecourse: 15.5 hr; src: 0.14 OD 19.0g/L glucose<->3.7 OD 7.5g/L glucose	diauxic shift timecourse: 18.5 hr; src: 0.14 OD 19.0g/L glucose<->6.9 OD 0.2g/L glucose	diauxic shift timecourse: 20.5 hr; src: 0.14 OD 19.0g/L glucose<->7.3 OD 0 g/L glucose		YP ethanol vs reference pool; src: pool<->ethanol	YP sucrose vs reference pool; src: pool<->sucrose	YP fructose vs reference pool; src: pool<->fructose	YP glucose vs reference pool; src: pool<->glucose	YP galactose vs reference pool; src: pool<->galactose	YP raffinose vs reference pool; src: pool<->raffinose		Amino acid + adenine starvation 0.5 h; src: t=0<->0.5 h	Amino acid + adenine starvation 1 h; src: t=0<->1 h	Amino acid + adenine starvation 2 h; src: t=0<->2 h	Amino acid + adenine starvation 4 h; src: t=0<->4 h	Amino acid + adenine starvation 6 h; src: t=0<->6 h		Nitrogen Depletion 30 min.; src: 0 min.<->30 min.	Nitrogen Depletion 1 h; src: 0 h<->1 h	Nitrogen Depletion 2 h; src: 0 h<->2 h	Nitrogen Depletion 4 h; src: 0 h<->4 h	Nitrogen Depletion 8 h; src: 0 h<->8 h	Nitrogen Depletion 12 h; src: 0 h<->12 h	Nitrogen Depletion 1 d; src: 0 d<->1 d	Nitrogen Depletion 2 d; src: 0 d<->2 d	Nitrogen Depletion 3 d; src: 0 d<->3 d		YPD 2 h (25C); src: t=0<->2 h	YPD 4 h (25C); src: t=0<->4 h	YPD 8 h (25C); src: t=0<->8 h	YPD 12 h (25C); src: t=0<->12 h	YPD 1 d (25C); src: t=0<->1 d	YPD 2 d (25C); src: t=0<->2 d	YPD 3 d (25C); src: t=0<->3 d	YPD 5 d (25C); src: t=0<->5 d	YPD 7 d (25C); src: t=0<->7 d	YPD 13 d (25C); src: t=0<->13 d		1.5 mM diamide (5 min); src: time = 0 min<->time = 5min	1.5 mM diamide (10 min); src: time = 0 min<->time = 5min	1.5 mM diamide (20 min); src: time = 0 min<->time = 20 min	1.5 mM diamide (30 min); src: time = 0 min<->time = 30 min	1.5 mM diamide (40 min); src: time = 0 min<->time = 40 min	1.5 mM diamide (50 min); src: time = 0 min<->time = 50 min	1.5 mM diamide (60 min); src: time = 0 min<->time = 60 min	1.5 mM diamide (90 min); src: time = 0 min<->time = 90 min		2.5mM DTT 005 min; src: time zero<->005 min	2.5mM DTT 015 min; src: time zero<->015 min	2.5mM DTT 030 min; src: time zero<->030 min	2.5mM DTT 045 min; src: time zero<->045 min	2.5mM DTT 060 min; src: time zero<->060 min	2.5mM DTT 090 min; src: time zero<->090 min	2.5mM DTT 120 min; src: time zero<->120 min	2.5mM DTT 180 min; src: time zero<->180 min		constant 0.32 mM H2O2 (10 min) redo; src: time = 0 min<->time = 10 min	constant 0.32 mM H2O2 (20 min) redo; src: time = 0 min<->time = 20 min	constant 0.32 mM H2O2 (30 min) redo; src: time = 0 min<->time = 30 min	constant 0.32 mM H2O2 (50 min) redo; src: time = 0 min<->time = 50 min	constant 0.32 mM H2O2 (80 min) redo; src: time = 0 min<->time = 80 min	constant 0.32 mM H2O2 (100 min) redo; src: time = 0 min<->time = 100 min	constant 0.32 mM H2O2 (120 min) redo; src: time = 0 min<->time = 120 min	constant 0.32 mM H2O2 (160 min) redo; src: time = 0 min<->time = 160 min		heat shock 05 min; src: time zero<->05 min	heat shock 10 min; src: time zero<->10 min	heat shock 15 min; src: time zero<->15 min	heat shock 20 min; src: time zero<->20 min	heat shock 20 min repeat; src: time zero<->20 min	heat shock 40 min; src: time zero<->40 min	heat shock 60 min; src: time zero<->60 min	heat shock 80 min; src: time zero<->80 min		25C -- 15 min; src: 37C<->25C - 15 min	25C -- 30 min; src: 37C<->25C - 30 min	25C -- 45 min; src: 37C<->25C - 45 min	25C -- 60 min; src: 37C<->25C - 60 min	25C -- 90 min; src: 37C<->25C - 90 min
EWEIGHT			1	1	1	1	1	1	1	1	1	1	1	1	1	1	1	1	1	1	1	1	1	1	1	1	1	1	1	1	1	1	1	1	1	1	1	1		1	1	1		1	1	1	1	1	1	1		1	1	1	1	1	1		1	1	1	1	1		1	1	1	1	1	1	1	1	1		1	1	1	1	1	1	1	1	1	1		1	1	1	1	1	1	1	1		1	1	1	1	1	1	1	1		1	1	1	1	1	1	1	1		1	1	1	1	1	1	1	1		1	1	1	1	1
YOL021C	DIS3 | polyadenylation-dependent ncRNA catabolic process | mRNA catabolic process | 35S primary transcript processing	1	0.062864	-0.438702	-0.661133	-0.841418	-0.766551	-0.719685	-0.716668	-0.706375	-0.674154	0.085968	-1.194106	-1.840815	-2.357739	-2.167334	-2.369963	-2.407666	-2.491075	-2.587837	-0.212492	-0.588109	-1.420731	-2.204824	-2.135057	-2.014392	-2.009621	-2.080724	-2.110424	-0.142478	-0.790793	-1.422884	-1.963519	-2.229251	-2.139133	-2.166285	-2.174261	-2.222391		-0.12	-0.12	-0.12		-0.099	-0.124	-0.508	-0.534	-0.53	-1.29	-1.168		-0.281	0.177	0.015	0.572	0.046	-0.252		-0.7105	-0.1767	-0.1165	-0.9795	-0.6925		-0.442	-0.632	-0.178	-0.493	-0.371	-0.686	-0.138	-0.341	-0.7		-0.101	0.029	-0.53	-1.318	-0.803	-1.147	-0.742	-2.168	-2.518	-2.302		-0.439	-1.032	-0.907	-0.943	-0.572	-0.466	-0.255	-0.144		-0.755	-0.35	-0.28	-0.541	-0.544	-0.523	-0.902	-1.213		0.431	-0.674	-0.285	-0.038	-0.278	0.135	0.011	-0.701		-0.78	-1.834	-1.33	-1.034	-1.38	-0.801	-0.352	-0.62		1.26	1.252	0.963	0.989	0.585
YJR062C	NTA1 | protein modification process | protein catabolic process	1	-0.603577	-0.479073	-0.562061	-0.505594	-0.448126	-0.475198	-0.561975	-0.461825	-0.659514	-0.602617	-0.690037	-1.298277	-1.726511	-1.774374	-1.877352	-2.050677	-1.913706	-2.143568	-0.596721	-0.265339	-0.12544	-1.06748	-1.340419	-1.333184	-1.565762	-1.361195	-1.599177	-0.734274	-0.418514	-0.711953	-0.94519	-1.197098	-1.307547	-1.366196	-1.46904	-1.505145		1.64	1.64	1.64		-0.026	0.276	0.007	0.355	0.187	0.567	0.808		0	0.163	-0.111	0.436	-0.485	0.36		0.254	0.369	-0.186	-0.684	0.276		0.561	0.159	0.036	-0.081	0.087	0.641	0.235	0.126	0.45		-0.1	-0.019	0.275	0.915	0.221	0.473	0.61	-1.517	-0.861	-0.887		0.05	0.204	0.526	0.477	0.491	0.429	0.251	-0.137		-0.216	0.085	-0.123	-0.893	-1.193	-0.875	-1.745	-0.415		0.81	0.79	0.837	0.557	-0.083	0.137	-0.128	-0.316		0.6145	1.02	1.237	0.9655	0.7295	0.2935	0.091	0.0265		0.173	-0.093	0.045	0.194	-0.316
YGR056W	RSC1 | RNA elongation from RNA polymerase II promoter | double-strand break repair via nonhomologous end joining | ATP-dependent chromatin remodeling | regulation of sporulation	1	-0.201844	-0.225047	-0.463404	-0.351181	-0.331838	-0.379525	-0.41389	-0.21616	-0.23396	0.006444	-0.109948	-1.136214	-1.857185	-1.674894	-1.873639	-2.256478	-2.228874	-1.914164	-0.352825	-0.496646	-0.981382	-1.756044	-2.349911	-2.576091	-2.199282	-2.268163	-1.890671	-0.230321	-0.095217	-0.580784	-1.399332	-1.679097	-1.576781	-1.420191	-1.460329	-1.400034		0.54	0.54	0.54		-0.119	-0.16	-0.549	-0.765	-0.733	-0.848	-0.661		-0.235	-0.033	-0.313	0.581	0.109	-0.066		0.064	0.118	0.65	-0.59	0.217		-0.209	0.101	-0.077	0.254	0.182	0.394	0.111	0.44	0.123		0.027	-0.688	-1.577	-0.826	-0.686	0.057	-0.331	-1.069	-1.22	-1.079		-0.444	-0.675	-0.374	-0.438	-0.086	-0.301	-0.366	-0.431		-0.585	-0.664	-0.351	-0.322	-0.503	-0.548	-0.435	0.083											-0.512	-0.303	-0.03	-0.445	-0.707	-0.008	-0.055	-0.373		0.269	0.616	0.039	0.29	-0.194
YNL261W	ORC5 | chromatin silencing at silent mating-type cassette | pre-replicative complex formation | DNA replication initiation	1	0.120358	-0.339115	-0.456217	-0.391042	-0.417809	-0.377812	-0.295723	-0.224649	-0.276619	0.163074	-0.362595	-0.648919	-0.868566	-1.350279	-1.848374	-1.779237	-1.822164	-1.954772	-0.277828	-0.241497	-0.812603	-1.435773	-1.404614	-1.520716	-1.67456	-1.552503	-1.496057	-0.084497	-0.086977	-0.242271	-0.661126	-0.782786	-0.833234	-0.97348	-0.847182	-1.176066		2.36	2.36	2.36		-0.047	0.119	0.244	-0.075	-0.116	0.128	-0.348		-0.322	-0.126	0.076	0.708	-0.094	0.188		0.212	-0.416	-0.536	-0.221	-0.106		0.348	0.388	0.006	0.226	-0.462	-0.146	0.047	0.08	0.361		0.062	0.162	-0.344	-0.872	-0.554	-0.411	-0.227	-1.285	-1.715	-1.269		0.133	0.085	0.059	0.062	0.324	0.193	0.074	0.04		-0.052	0.24	0.09	-0.064	0	0.033	0.154	-0.155		1.661	1.581	1.201	0.305	-0.073	0.302	0.025	-0.033		-0.372	-0.669	-0.187	-0.01	-0.235	-0.265	0.112	0.146		-0.245	0.034	0.165	-0.325	0.083
YNR035C	ARC35 | mitochondrion inheritance | actin cytoskeleton organization and biogenesis | microtubule cytoskeleton organization and biogenesis	1	0.450947	0.35372	-0.106533	-0.318146	-0.347304	-0.441885	-0.373989	-0.235519	-0.418066	0.137685	-0.015785	-0.895524	-1.525422	-1.879544	-2.083369	-2.197671	-2.288465	-2.235168	0.448582	0.066707	-0.538909	-1.433264	-1.796778	-1.744275	-1.615658	-1.703388	-1.781967	0.386125	-0.231524	-0.567735	-1.195375	-1.400427	-1.586099	-1.75476	-1.76237	-1.751183		1.65	1.65	1.65		0.112	0.229	-0.168	0.161	0.189	0.392	0.414		-0.322	0.217	0.08	-0.322	-1.082	0.475		0.3315	-0.058	0.104	0.1205	0.223		-0.103	-0.31	-0.985	-0.887	-0.596	-1.124	-0.79	-1.161	-0.847		0.045	0.03	0.204	-0.046	-0.283	-0.088	-0.468	-1.439	-1.077	-2.026		0.227	0.537	0.769	0.778	0.958	-0.115	0.45	0.129		-0.48	-0.785	-0.589	-0.265	0.227	0.044	0.292	0.516		-0.111	0.571	0.635	0.291	0.38	0.102	0.309	0.286		0.963	1.729	1.771	1.434	1.411	0.578	0.482	0.536		-0.617	-0.377	-0.913	0.32	-0.612
YDR027C	"VPS54 | retrograde transport, endosome to Golgi | Golgi to vacuole transport | telomere maintenance"	1	0.87573	0.837193	0.166284	0.023863	0.046286	0.058317	0.252013	0.149192	0.304035	0.47782	-0.011033	-0.587813	-1.587122	-2.09138	-1.773365	-1.869664	-2.318134	-2.116704	0.468595	0.096175	-0.57964	-1.467932	-1.532015	-1.835261	-1.787107	-2.377503	-1.533632	0.604669	-0.059782	-0.443425	-1.398484	-1.935665	-1.977734	-1.819204	-1.93922	-1.914393		-0.14	-0.14	-0.14		-0.009	0.079	-0.081	0.402	0.116	0.735	0.762		-0.415	0	-0.71	-0.138	0.115	-1.326		1.085	0.176	0.234	-1.056	0.31		0.392	-0.148	-0.518	0.068	0.105	0.104	0.435	0.398	0.532		-0.135	-0.294	0.16	0.281	-0.122	0.076	-0.329	-0.78	-0.038	-0.258		-0.173	-0.07	0.179	-0.498	-0.03	-0.255	-0.521	-0.59		-0.128	-0.518	-0.619	0.167	-0.531	-0.26	-0.336	-0.089		-0.611	-0.16	1.033	0	0.103	0.849	0.192	0.647		0.855	0.832	0.456	0.326	0.24	0.186	-0.01	-0.163		-0.284	-1.109	-0.411	-0.91	-0.174
YDR452W	PPN1 | polyphosphate metabolic process	1	0.060957	0.236297	-0.095126	-0.242121	-0.220795	-0.116189	-0.225414	-0.227925	-0.123886	-0.076631	-0.143013	-0.715497	-1.357846	-1.630749	-1.946316	-1.994459	-2.093086	-2.146848	0.030635	0.108369	-0.221529	-0.833374	-1.244384	-1.45799	-1.668134	-1.714956	-1.765051	0.008956	0.021257	-0.467492	-0.99174	-1.394819	-1.63404	-1.885822	-1.955374	-1.994639		0.01	0.01	0.01		0.211	0.031	0.248	0.35	0.566	1.11	0.37		0.204	0.167	-0.034	-0.291	0.42	0.274		0.454	0.437	0.465	0.73	0.47		1.019	1.133	0.915	0.48	0.681	0.23	0.395	-0.101	0.502		0.184	0.55	1.14	0.853	0.877	0.635	0.557	-0.631	-0.335	-1.164		-0.177	0.25	0.726	0.59	0.856	0.581	-0.07	0.229		0.692	0.625	0.749	0.373	0.719	1.017	1.151	0.748		1.12	1.036	1.636	1.032	0.518	0.588	0.555	0.165		-0.284	0.187	0.554	0.319	0.388	-0.417	-0.092	-0.081		-0.129	-0.172	-0.301	0.085	0.326
YGL151W	NUT1 | regulation of transcription from RNA polymerase II promoter	1	0.450923	0.492872	0.034738	-0.111108	-0.044636	-0.009046	0.077495	-0.04988	-0.03047	0.255025	-0.153426	-1.478552	-1.771075	-1.846365	-2.313676	-2.570063	-1.996471	-2.275027	0.668826	0.227134	-0.550878	-2.115681	-1.857986	-1.868525	-1.984928	-2.249372	-1.765076	0.333546	-0.118752	-0.622365	-1.17273	-1.751606	-1.531507	-1.637281	-1.717515	-1.784935		0.2	0.2	0.2		-0.108	0.009	-0.344	-0.234	-0.161	-0.441	-0.182		-0.231	0.17	-0.089	0.271	0.285	0.003		0.622	0.026	-0.005	0.098	0.246		0.241	0.219	0.211	0.065	0.053	-0.303	-0.502	-0.394	-0.433		-0.09	-0.269	-0.055	-0.375	-0.55	-0.403	-0.498	-1.6	-1.691	-1.632		-0.445	-0.404	-0.446	-1.315	0.27	-0.645	-1.059	-0.298		-0.652	0.28	-0.521	-0.322	-0.336	-0.361	-0.753	0.13		0.012	0.186	0.476	0.303	-0.027	0.464	-0.244	-0.037		-0.098	-0.043	0.283	0.215	0.17	0.603	0.122	0.08		-0.4	-0.261	-0.022	-0.45	-0.318
YML105C	"SEC65 | SRP-dependent cotranslational protein targeting to membrane, signal sequence recognition | protein targeting to ER"	1	0.206921	-0.214369	-0.211085	-0.100315	-0.144486	-0.232	-0.297004	-0.259826	-0.271117	0.260234	-0.145295	-0.675956	-1.406558	-1.699106	-1.761128	-2.104837	-1.688937	-1.738169	-0.104023	-0.513201	-0.571582	-1.503972	-1.755228	-1.998436	-1.942933	-1.835045	-1.819798	-0.066308	-0.27457	-1.133418	-1.428607	-1.939952	-1.95648	-2.027016	-2.062231	-2.02977		0.66	0.66	0.66		0.205	0.228	0.494	0.106	0.138	0.792	0.186		-0.176	0.28	-0.124	-0.193	0.207	0.173		-0.804	-0.144	-0.377	0.086	0.292		-0.021	0.216	0.595	0.735	0.142	-0.02	-0.122	0.102	0.339		-0.225	-0.235	-0.372	-0.816	-0.764	-0.945	-0.916	-1.556	-2.731	-1.698		-0.179	0.081	-0.199	-0.273	-0.203	-0.025	-0.009	-0.174		-0.276	-0.047	-0.071	-0.213	-0.311	-0.428	-0.578	-0.364		0.195	0.33	0.138	0.147	-0.46	0.015	-0.394	-0.403		2.553	5.5405	2.3194	5.567	4.17	3	-0.2315	1.874		0.383	0.708	0.247	0.729	0.327
YML072C	TCB3 | biological_process	1	0.44316	0.191553	-0.261776	-0.136363	-0.091737	-0.127479	-0.037263	0.042706	-0.032221	0.187049	0.093783	-0.44987	-1.145537	-1.653475	-1.804958	-1.931502	-1.958484	-2.035901	0.426823	-0.017123	-0.564858	-1.311275	-1.414576	-1.723452	-1.639845	-1.707715	-1.836228	0.306178	0.148853	-0.115438	-0.389115	-0.94996	-1.081934	-1.141798	-1.186523	-1.277009		2.24	2.24	2.24		0.082	0.071	-0.096	0.247	0.316	-0.432	-0.266		-0.161	-0.6315	0.0095	0.272	0.5	-0.3945		0.395	0.105	-0.2215	-0.9875	-0.9075		0.016	-0.293	-0.3495	-0.548	-0.329	-0.667	-0.514	-0.756	-0.9195		-0.012	0.2775	0.5745	0.116	0.109	-0.096	0.242	-0.421	-1.231	0.195		-0.052	-0.204	0.1865	-0.1005	-0.1845	-0.571	-1.1995	-0.6735		0.2915	-0.195	-0.6495	-0.6205	-0.508	-0.244	-0.275	-0.4285		-0.024	-0.112	0.016	-0.0475	-0.0145	0.328	0.3135	0.2805		0.3345	-0.759	-0.26	2.6695	0.096	0.017	0.071	-0.924		0.612	0.162	0.059	-0.276	1.0045
YML016C	PPZ1 | sodium ion homeostasis	1	0.351859	-0.060292	-0.00878	0.005839	-0.175621	0.090048	0.099247	0.234977	0.279046	-0.009576	-0.358986	-0.945626	-1.636324	-2.084682	-2.271024	-2.605372	-2.843317	-2.200419	0.051204	-0.508124	-0.803494	-1.233604	-2.120555	-2.119196	-1.92235	-2.217856	-2.22088	-0.071761	-0.272473	-0.840116	-1.183195	-1.4438	-1.249955	-1.543793	-1.79547	-1.781164		-0.69	-0.69	-0.69		0.022	0.207	-0.151	-0.138	0.074	-0.602	-0.34		0.122	-0.277	0.109	0.041	-0.3435	-0.0865		0.94	0.4065	0.6965	0.392	0.3805		-0.0335	-0.2035	-0.4295	-0.326	-0.883	0.0675	-0.1755	-0.365	-0.269		0.2325	0.3915	0.4795	0.3335	-0.024	-0.2715	0.252	-0.057	0.088	-0.4655		-0.0665	0.1075	0.0555	0.1115	0.0565	0.078	-0.0865	0.078		-0.1175	-0.234	0.234	0.277	0.268	-0.2005	0.054	-0.1205		0.061	0.5415	0.582	0.136	0.4165	0.198	0.4825	0.486		0.105	-0.177	-0.083	0.1005	-0.294	0.127	-0.3765	-0.0425		0.9445	0.2555	0.704	-0.337	0.1275
YMR099C	YMR099C | carbohydrate metabolic process	1	0.287924	0.310299	-0.015586	-0.006948	0.068011	-0.060777	-0.012772	-0.063783	-0.080502	0.025647	-0.124785	-0.770396	-1.314643	-1.604485	-1.850779	-1.872496	-2.035353	-2.0782	0.073272	-0.268243	-0.809047	-1.656351	-2.072016	-2.216546	-2.39874	-2.323027	-2.207631	0.275051	-0.384464	-0.738269	-1.119989	-1.40473	-1.45889	-1.565809	-1.657445	-1.7478		1.17	1.17	1.17		0.477	0.359	0.348	0.272	0.186	0.864	0.313		0.061	-0.029	0.022	0.721	0.268	-0.222		0.257	0.08	0.317	0.027	0.113		0.444	0.472	0.177	-0.153	0.108	-0.284	-0.355	-0.52	-0.105		0.306	0.299	0.731	0.278	0.206	-0.061	0.092	-0.713	-1.558	-1.892		0.234	0.566	0.493	0.458	0.842	0.654	0.745	0.515		-0.239	-0.4	-0.578	-0.018	0.36	0.112	-0.118	-0.079		-0.463	0.226	0.579	0.544	0.523	0.29	0.204	0.437		0.443	1.012	0.892	0.959	0.782	0.708	0.769	0.572		-0.293	-0.387	-0.182	-0.368	-0.39
YIL041W	GVP36 | biological_process	1	-0.026542	0.0516	-0.463658	-0.419713	-0.400991	-0.42503	-0.331413	-0.357388	-0.372281	-0.134677	-0.165262	-0.819158	-1.253622	-1.339984	-1.625094	-1.746867	-1.853541	-1.856442	-0.036666	-0.238148	-0.847871	-1.52687	-1.749415	-1.684155	-1.766944	-1.495362	-1.512311	0.309693	-0.258259	-0.65483	-1.136907	-1.34965	-1.526562	-1.501716	-1.552978	-1.559202		-1.16	-1.16	-1.16		0.076	-0.123	-0.237	-0.004	0.037	0.217	-0.007		0.115	0.214	0.084	-0.067	0.496	0.059		0.151	0.331	0.336	0.716	0.629		0.233	-0.057	-0.121	-0.474	0.268	-0.001	0.089	-0.07	0.137		0.144	0.462	0.205	0.019	0.462	0.195	0.592	0.214	-0.515	0.086		0.581	0.5856	0.509	0.03	0.499	0.486	0.675	0.171		-0.968	-0.049	0.046	0.078	0.234	0.066	0.594	0.545		0.363	0.2275	0.19	-0.2865	0.062	0.233	0.1395	0.349		0.306	0.5125	0.4135	0.459	0.275	-0.037	-0.14	-0.076		0.054	1.24	0.044	1.168	0.585
YOL122C	SMF1 | manganese ion transport	1	0.119206	-0.312782	-0.625266	-0.647277	-0.555897	-0.705431	-0.452707	-0.377185	-0.475815	-0.059707	-0.723406	-1.258784	-1.854509	-2.021239	-2.19993	-2.261616	-2.40251	-2.290228	-0.056076	-0.469897	-0.605504	-1.253333	-1.689306	-1.574971	-1.38571	-1.773763	-1.964437	0.074798	-0.288503	-0.594604	-1.02767	-1.41643	-1.507663	-1.623861	-1.716818	-1.846403		2.41	2.41	2.41		0.105	-0.005	0.396	0.884	0.912	0.477	1.064		0.6825	0.047	-0.224	-0.1495	0.469	0.2295		0.291	-0.105	-0.3787	-1.4787	-0.033		-0.312	-0.351	-0.4695	-0.687	-0.4145	-0.16	-0.1875	-0.569	-0.722		0.02	0.431	1.596	1.74	1.4315	1.607	1.486	-0.382	-0.9575	-1.275		0.0405	0.0095	0.1275	0.256	0.5685	0.478	0.191	0.2185		-0.6955	-0.306	-0.6455	-0.1665	-0.188	-0.1315	0.17	-0.1425		0.5015	0.285	0.8015	0.6415	-0.0465	0.5635	0.2295	0.438		-0.0855	0.422	0.968	1.12	0.7915	1.3265	0.5765	0.214		-0.188	-0.4675	-0.1985	-1.036	-0.015
YLR418C	CDC73 | DNA recombination | RNA elongation from RNA polymerase II promoter | histone methylation | telomere maintenance	1	0.314622	-0.088664	-0.23584	-0.109977	0.09023	-0.237287	-0.125937	-0.02312	-0.063316	0.357669	-0.048711	-0.448165	-0.819039	-1.274045	-1.339206	-1.535198	-1.738952	-1.902783	0.156786	-0.054068	-0.346146	-1.050988	-1.236514	-1.313282	-1.674332	-1.381267	-1.50228	-0.248608	-0.155877	-0.7623	-1.168899	-1.589174	-1.508043	-1.648045	-1.787311	-1.936408		2.8	2.8	2.8		0.003	0.247	0.379	0.311	0.118	0.902	0.258		0.106	0.333	0.091	0.059	-0.334	0.637		0.144	0.513	0.223	0.303	0.04		0.542	0.539	0.112	0.172	0.114	-0.038	0.272	-0.177	0.421		-0.311	-0.002	0.286	-0.147	-0.205	-0.231	-0.363	-1.243	-1.238	-1.829		0.074	0.156	-0.002	0.036	0.138	0.138	0.112	0.207		-0.634	-0.029	-0.197	-0.666	-0.399	0.042	-0.642	0.439		-0.353	-0.135	0.123	-0.17	0.066	0.142	-0.274	0.113		0.473	0.455	0.351	0.13	0.256	0.154	0.031	0.074		-0.584	-0.144	0.103	-0.213	-0.042
YGL020C	"GET1 | mitochondrion organization and biogenesis | response to unfolded protein | calcium ion homeostasis | protein amino acid glycosylation | retrograde vesicle-mediated transport, Golgi to ER"	1	0.463976	-0.229783	-0.121614	-0.089455	0.02773	0.010421	0.014634	0.065618	0.113308	0.422695	-0.566738	-0.829718	-1.070951	-1.217159	-1.115291	-1.667215	-1.501848	-1.72933	0.180654	-0.079712	-0.517128	-1.038795	-1.154455	-1.642143	-1.348247	-1.428545	-1.099185	0.069677	-0.216644	-0.599546	-0.819202	-0.679931	-0.915933	-0.832031	-0.876342	-0.834517		4.51	4.51	4.51		0.062	-0.05	0.146	0.218	0.219	0.531	-0.212		-0.18	0.016	0.459	-0.319	-0.498	-0.203		0.002	-0.048	0.289	0.37	-0.106		0.271	0.248	0.177	0.191	-0.167	-0.827	-0.665	-0.954	-0.207		0.327	0.386	0.407	-0.897	-0.778	-1.059	-0.84	-1.253	-1.605	-1.338		0.21	0.346	0.246	0.047	0.038	0.063	0.061	-0.05		-0.158	0.005	0.219	-0.124	0.055	-0.166	-0.079	-0.287		-0.05	0.305	0.069	-0.114	0.174	-0.192	0.214	0.437		-0.115	-0.008	-0.104	-0.11	0.11	-0.065	-0.065	0.014		-0.22	0.058	-0.061	0.543	0.531
YMR247C	RKR1 | chromatin modification | protein ubiquitination | chromatin silencing at telomere	1	0.634813	0.240759	0.013584	0.279969	0.343012	0.298663	0.473889	0.434938	0.442477	0.854515	-0.671406	-1.467978	-1.208095	-1.295563	-1.906416	-1.968666	-1.679531	-1.686918	0.668595	0.059497	-0.898642	-1.931308	-1.749915	-1.946075	-1.396762	-2.39875	-1.820478	0.563168	-0.665444	-1.139693	-1.405891	-1.322609	-1.084833	-1.204246	-1.39342	-1.474647		0.55	0.55	0.55		-0.119	-0.077	-0.407	-0.189	-0.27	-0.763	-0.324		-0.8055	-0.1315	-0.0535	0.1865	-0.2925	0.2485		0.19	1.267	-0.4845	-1.6875	-0.705		-0.557	-0.672	-1.041	-0.849	-1.334	-1.431	-1.4115	-1.718	-1.7815		-0.23	-0.149	-0.435	-1.0935	-0.8245	-1.069	-1.032	-2.104	-2.2935	-2.7345		-0.267	-0.6035	-0.787	-0.5495	-0.5475	-0.6715	-0.502	-0.3895		-1.677	0.015	0.023	-0.4075	0.101	-0.745	0.0195	-0.8465		0.1655	0.143	0.1885	-0.3655	-0.094	-0.027	-0.066	-0.096		0.161	-0.798	-0.866	1.505	-0.143	0.4935	0.122	-0.415		-0.146	-0.848	0.743	-1.678	0.653
YJR144W	MGM101 | DNA repair | mitochondrial genome maintenance	1	0.413247	-0.50347	-0.396255	-0.101002	0.110415	-0.02974	-0.019306	-0.010434	-0.103225	0.501946	-1.167575	-1.480618	-1.558482	-1.681638	-1.624273	-1.810805	-1.85229	-1.934558	0.541348	-0.6985	-0.911979	-1.641479	-1.817447	-1.649637	-1.707208	-1.747332	-1.679103	0.321909	-0.160444	-1.031903	-1.143332	-1.342731	-1.324444	-1.265883	-1.471587	-1.510415		-1.32	-1.32	-1.32		-0.175	0.028	-0.127	-0.014	0.456	0.638	0.485		0.383	-0.292	-0.427	-0.058	-0.331	0.896		-0.228	0.337	0.126	0.641	0.705		-0.222	-0.082	0.097	0.181	0.256	-0.335	0.036	0.224	0.058		0.291	0.045	-0.481	-0.534	-0.19	0.237	-0.054	-0.648	-0.672	-1.102		0.088	0.156	-0.132	-0.257	-0.114	0.024	0.009	0.135		0.949	0.662	0.184	0.454	0.577	0.238	0.58	0.108		-0.447	-1.62	0.139	-0.471	-0.05	-0.101	0.04	0.049		-0.5185	-0.747	-0.81	1.206	-0.4055	-0.988	-0.051	0.0875		-1.075	0	-0.288	0.409	0.258
YDL044C	MTF2 | mRNA processing | translation	1	0.055956	-0.225832	-0.225027	-0.177869	-0.12225	-0.235746	-0.163319	-0.381688	-0.271767	0.087124	-0.825195	-1.247514	-1.622576	-2.123797	-1.719077	-1.392001	-1.592902	-1.54818	0.135202	0.000946	-0.100972	-1.497622	-1.5902	-1.782305	-1.527213	-1.989457	-2.437128	0.079809	-0.307791	-0.858253	-1.049715	-1.316792	-1.214142	-1.004629	-1.018607	-0.911636		-0.66	-0.66	-0.66		-0.192	-0.289	-0.129	-0.064	0.01	0.24	0.07		0.1515	-0.558	-0.1465	-0.8685	-0.5	-0.0275		-0.146	0.5615	0.5995	-0.312	-0.676		-0.232	0.2535	0.5595	0.382	0.213	0.288	0.579	0.1935	0.269		-1.1685	0.0175	-0.14	0.069	-0.2305	-0.3685	0.188	-0.1785	-0.6175	0.0825		-0.0045	0.069	0.1935	0.141	0.018	0.0155	-0.1835	-0.225		-0.9265	-0.167	-0.102	-0.112	-0.297	-0.1655	0.0065	-0.0535		0.2685	0.2035	0.337	-0.009	0.2195	0.3445	-0.0195	-0.0665		0.212	0.3815	-0.042	0.594	0.4335	-0.6235	0.187	0.371		-0.1195	-0.2435	-0.1805	-0.669	-0.557
YHR129C	ARP1 | nuclear migration | establishment of mitotic spindle orientation	1	-0.121802	-0.152305	-0.321029	-0.046364	-0.010415	-0.225379	-0.153115	0.032864	-0.09474	-0.125727	-0.779159	-1.07951	-1.015509	-1.82081	-1.504649	-1.422738	-1.649573	-1.716917	0.078618	-0.149042	-0.282296	-1.245072	-1.451835	-2.061132	-1.61184	-2.207686	-1.538918	0.252249	-0.223553	-0.751672	-1.421179	-1.754939	-1.6182	-1.131185	-1.236437	-1.453619		-0.43	-0.43	-0.43		-0.252	-0.127	0.05	-0.173	-0.13	0.18	-0.844		0.329	0.204	0.024	0.253	-0.351	0.235		0.017	0.407	-0.138	0.421	0.317		0.114	0.414	0.506	0.452	0.357	-0.025	0.428	0.4026	0.717		0.003	-0.265	-0.398	-0.984	-0.698	-0.767	-0.571	-1.528	-1.313	-1.867		-0.272	-0.362	-0.502	-0.641	-0.363	-0.049	-0.192	-0.093		0.655	-0.105	-0.612	-0.818	-0.184	-0.703	-1.049	-0.55											-0.0965	-0.456	-0.5445	2.305	-0.867	-0.9315	0.0345	-0.1735		-0.794	-0.393	-0.297	-0.148	-0.168
YGR081C	SLX9 | rRNA processing	1	-0.582437	-0.887403	-0.706617	-0.826933	-0.346393	-0.421975	-0.349876	-0.660999	-0.598706	-0.307572	-0.69548	-0.803435	-0.843535	-1.160378	-1.512163	-1.642983	-1.994772	-2.294433	-0.830756	-1.149891	-1.102988	-1.903884	-1.924468	-2.003566	-2.026266	-2.825117	-2.853524	-0.633206	-0.590656	-1.205267	-0.78661	-1.318708	-1.092304	-1.241165	-1.502071	-1.871592		2.94	2.94	2.94		0.069	-0.055	0.094	-0.308	-0.273	-0.175	-0.445		-0.214	-0.571	0.163	0.159	0.063	0.253		-0.937	0.224	0.581	0.529	0.112		-0.423	-0.172	0.903	0.879	0.309	0.642	0.631	0.571	1.121		0.007	-0.236	-0.93	-2.039	-0.932	-1.034	-0.88	-1.742	-1.806	-2.296		-0.477	-0.685	-1.177	-1.093	-0.881	-0.696	-0.739	-0.289		1.013	-0.014	-0.539	-0.74	-0.534	-1.731	-1.218	-1.171		-0.972	-1.596	-0.888	-0.584	-0.221	0.093	-0.111	0.063		-1.023	-1.974	-1.643	3.089	-1.358	-0.92	-0.192	0.147		0.162	0.34	0.298	0.288	0.062
YDL086W	YDL086W | biological_process	1	-0.029713	0.660152	0.129841	0.0138	0.085937	0.187189	0.097553	0.071343	0.210315	-0.646826	-0.074176	-0.942321	-1.585892	-1.840166	-2.013974	-2.131371	-2.116634	-2.169655	-0.189655	-0.003816	-0.518881	-1.043012	-1.203377	-1.230251	-1.339981	-1.247981	-1.162604	0.080035	-0.570037	-0.732535	-1.245648	-1.517187	-1.77569	-1.973888	-2.027283	-2.037995		-1.98	-1.98	-1.98		0.054	0.061	0.049	-0.005	0.09	0.321	0.262		0.234	0	0.322	-0.1	0	-0.085		0.585	0.295	0.522	0.456	0.342		-0.48	-0.52	-0.876	-0.708	0.054	-0.148	-0.131	-0.608	-0.936		0.252	0.003	0.611	0.894	-0.023	0.103	0.393	0.211	-0.361	-0.86		0.289	0.372	0.402	0.616	0.842	0.669	0.617	0.3		-0.267	0.032	-0.272	-0.185	0.376	0.066	0.199	0.406		-0.288	-0.391	0.387	-0.054	0.296	0.679	0.246	0.153		0.147	0.89	0.493	0.754	0.528	0.546	0.268	-0.017		-0.459	0.891	-0.061	-0.575	-0.123
YOR164C	YOR164C | biological_process	1	0.211796	0.41889	0.093178	-0.092583	0.114761	-0.013701	0.078301	0.04138	-0.009145	-0.078805	0.04568	-0.45213	-0.895929	-1.182144	-1.367973	-1.524889	-1.644286	-1.614626	0.438803	0.481877	-0.084622	-0.62547	-1.003726	-1.022352	-1.251024	-1.248892	-1.22349	0.391704	0.060991	-0.25606	-0.785377	-1.135167	-1.334871	-1.338961	-1.332029	-1.360385		3.53	3.53	3.53		0.095	0.232	0.182	0.104	0.196	0.186	-0.486		-0.251	0.556	0.725	0.767	-0.126	0.46		-0.1345	-0.183	-0.4775	0.1355	-0.0455		0.568	0.28	0.014	-0.032	0.11	-0.345	-0.763	-1.272	-0.684		0.201	0.485	0.467	-0.15	-0.36	-0.909	-1.072	-1.603	-1.956	-2.107		0.282	0.189	0.183	0.005	-0.011	-0.108	-0.126	0.181		-0.869	-0.082	0.019	-0.089	0.152	-0.045	-0.017	-0.02		0.665	0.391	0.554	-0.007	0.095	0.268	-0.107	-0.519		0.279	0.44	0.241	0.304	0.128	-0.626	0.268	0.245		-0.39	-0.097	-0.187	-0.102	0.047
YAR002C-A	ERP1 | ER to Golgi vesicle-mediated transport	1	0.761753	0.034863	-0.09704	-0.026458	0.205628	0.491532	0.516507	0.400602	0.625228	0.122338	-1.322141	-1.805778	-1.938785	-1.99627	-2.134354	-2.236473	-2.228327	-2.115531	0.280388	-0.185389	-0.565879	-0.84578	-0.754959	-0.674389	-0.71962	-0.817757	-0.231818	0.006457	-0.330452	-0.848495	-1.093306	-1.07654	-1.116518	-1.228819	-1.21478	-1.062885		6	6	6										-0.38	0.735	0.523	0.269	0.471	0.731		-1.082	-0.386	-0.042	0.186	0.28		-0.829	-0.574	-0.567	-0.347	-1.309	-2.269	-1.753	-1.479	-1.138		0.239	0.251	0.741	-0.773	-0.396	-0.617	-0.943	-1.432	-1.934	-1.981		0.179	0.117	-0.036	0.033	0.395	0.729	0.543	0.556		-0.206	-0.117	-0.008	0.556	0.316	0.614	0.236	1.382		-0.37	0.073	0.227	0.16	0.045	0.239	-0.085	0.066		-0.249	0.475	-0.054	-0.213	-0.983	0.548	0.058	0		-0.002	-0.123	-0.114	0.482	0.627
YGR199W	PMT6 | protein amino acid O-linked glycosylation	1	0.443824	-0.124866	-0.313841	0.014755	0.01997	0.11211	0.200726	0.403961	0.281732	0.009436	-0.771826	-1.189823	-1.37894	-1.631698	-1.418197	-1.425918	-1.518384	-1.507953	-0.013102	-0.189184	-0.58238	-0.913634	-0.724574	-0.832124	-0.563509	-0.360638	-0.451012	-0.177269	-0.258388	-0.742746	-1.225974	-1.236636	-1.233198	-1.312387	-1.414867	-1.339995		0.5	0.5	0.5		0.099	0.211	0.549	0.483	0.515	0.079	-0.022		0.255	0.389	0.104	0.737	-0.214	0.828		0.234	0.184	-0.159	-0.418	-0.39		-0.004	-0.028	-0.347	-0.325	-0.35	-1.069	-0.396	-0.628	-0.266		0.152	0.231	0.911	1.228	0.201	-0.153	0.08	-1.2	-1.04	-1.731		-0.063	-0.19	-0.199	0.015	0.138	0.126	-0.316	0.116		0.482	0.169	0.235	0.926	0.88	0.519	0.951	1.073		0.115	0.476	0.438	0.065	0.124	0.06	0.015	0.084		-0.0195	0.164	0.7995	1.687	0.516	0.3855	0.491	0.284		-0.467	-0.642	-0.401	-0.413	-0.057
YHL003C	LAG1 | replicative cell aging | ceramide biosynthetic process	1	0.962869	-0.037319	-0.283407	-0.134065	0.076056	0.0583	0.22692	0.399423	0.379927	0.502426	-0.620381	-1.295208	-1.426861	-1.651748	-1.682103	-1.630935	-1.827546	-1.643483	0.306927	-0.413034	-0.863658	-1.160587	-0.951884	-1.154943	-1.036846	-1.099457	-1.150751	0.08845	-0.509511	-0.958038	-1.261609	-1.504577	-1.37236	-1.494707	-1.565109	-1.586528		5.56	5.56	5.56		0.16	0.148	0.349	0.457	0.538	-0.115	-0.394		-0.1	0.471	0.422	0.484	0.368	0.166		-0.518	-0.141	0.044	0.273	-0.099		-0.485	-0.297	-0.254	-0.145	-0.531	-0.996	-0.937	-1.427	-1.005		0.058	0.577	0.724	0.05	-0.273	-0.886	-0.883	-1.585	-1.707	-1.741		-0.013	0.071	0.066	-0.24	-0.098	-0.43	-0.652	-0.191		-0.026	-0.202	-0.097	-0.259	-0.315	-0.387	-0.38	-0.706		1.115	0.123	0.345	-0.26	-0.194	-0.044	-0.024	-0.111		0.118	-0.0005	0.098	-0.077	-0.0665	-0.3955	-0.4125	-0.54		-0.042	-0.213	0.333	0.079	0.839
YKL080W	VMA5 | vacuolar acidification	1	0.888921	0.100759	-0.218098	-0.096402	0.019696	-0.00933	0.110366	0.193537	0.206559	0.615141	-0.793317	-1.707112	-1.930174	-1.922318	-1.827567	-1.967023	-1.92121	-1.922307	0.556071	-0.226833	-0.937426	-1.405678	-1.375434	-1.255529	-1.209953	-1.405253	-1.431725	0.359974	-0.250947	-1.27554	-1.634212	-2.080954	-1.952638	-2.072952	-1.988082	-2.076751		2.26	2.26	2.26		0.183	0.322	0.231	0.068	0.172	-0.603	-0.781		-1.216	0.594	0.606	0.505	0.324	0.406		-0.208	0.063	0.02	-0.097	-0.143		-0.341	-0.101	0.06	-0.114	-0.136	-1.168	-1.409	-1.635	-1.479		0.498	0.555	0.975	-0.56	-0.824	-1.299	-1.962	-2.874	-2.944	-2.866		0.06	-0.023	-0.296	-0.307	-0.067	0	0.156	0.062		0.189	0.238	0.091	0.265	0.145	-0.002	-0.268	0.026		0.046	-0.223	0.101	0.094	-0.137	-0.058	-0.3	-0.121		-0.3105	-0.164	-0.2495	3.1337	-0.94	-0.288	-0.6615	-0.865		0.544	0.386	0.721	0.517	0.655
YER105C	NUP157 | protein export from nucleus | mRNA-binding (hnRNP) protein import into nucleus | nuclear pore organization and biogenesis | tRNA export from nucleus | snRNA export from nucleus | rRNA export from nucleus | mRNA export from nucleus | NLS-bearing substrate import into nucleus | ribosomal protein import into nucleus | snRNP protein import into nucleus	1	0.305937	-0.169676	-0.240883	0.016209	0.088686	0.099261	0.17708	0.377272	0.377037	0.408544	-0.611912	-0.990385	-1.18732	-1.20534	-1.295644	-1.351639	-1.321794	-1.245802	0.074239	-0.224346	-0.933168	-1.496773	-1.226812	-1.227013	-1.249843	-1.110835	-1.329873	-0.019721	-0.333758	-0.909333	-1.307149	-1.50414	-1.489761	-1.484113	-1.476042	-1.435197		-0.49	-0.49	-0.49		0.042	0.146	-0.138	0.037	0.228	-0.469	-0.309		-0.107	0.255	0.217	0.193	0.082	0.308		-0.197	-0.142	-0.363	-0.7	-0.622		-0.309	-0.409	-0.526	-0.44	-0.766	-0.847	-0.658	-0.991	-1.19		-0.082	0.052	0.034	-1.086	-0.801	-0.965	-0.805	-1.462	-2.363	-2.555		-0.22	-0.674	-0.526	-0.462	-0.203	-0.373	-0.476	-0.168		-1.188	-0.297	-0.703	-0.719	-0.018	-0.903	-0.921	-0.694		-0.88	0.543	0.39	-0.355	0.01	0.014	-0.242	-0.133		-0.248	-1.252	-0.137	5.688	-0.071	0.303	0.427	0.412		-0.034	-0.259	0.085	-1.242	-0.071
YGL061C	DUO1 | mitotic spindle organization and biogenesis in nucleus | regulation of microtubule polymerization or depolymerization	1	1.276166	0.405185	0.060516	0.730988	0.816058	0.811441	0.922503	0.746926	0.774061	1.143931	-1.054681	-1.231268	-1.482075	-0.870535	-1.177062	-0.906955	-1.322075	-1.386344	0.822722	0.029125	-0.004044	-2.345637	-1.454067	-1.682689	-1.598565	-1.51283	-1.981853	0.695957	0.289414	-1.13777	-1.683294	-2.307467	-2.325024	-1.726673	-1.557315	-1.802999		1.2	1.2	1.2		-0.2	-0.488	-0.093	-0.074	-0.544	0.285	0.366		0.17	-0.126	0	0.152	-0.363	-0.954		-0.203	0.684	0.034	0.105	0.273		0.063	0.245	0.194	0.103	-0.416	-0.36	-0.491	-0.245	0.266		-0.134	-0.425	-0.32	0.674	0.045	-0.233	-0.083	-0.057	-0.485	0.132		-0.318	-0.277	-0.685	-0.59	-0.328	-0.009	-0.202	0.313		-0.737	-0.878	-0.169	0.235	0	0.061	0.446	0.184		-0.621	-0.387	-0.758	-0.433	-0.128	-0.246	-0.232	-0.248		0.346	-0.309	-0.427	0.4992	-0.443	-1.239	-0.062	-0.487		-1.982	-0.085	-0.378	-0.621	0.263
YHL017W	YHL017W | biological_process	1	0.01189	-0.16145	-0.37565	0.004326	0.126311	0.225928	0.271025	0.383328	0.427932	-0.254807	-0.692155	-1.454283	-1.588763	-1.77481	-1.786646	-2.10343	-1.752737	-1.919764	0.032667	-0.476724	-1.11069	-1.556125	-1.538172	-1.339326	-1.166508	-1.254883	-1.308523	-0.127827	-0.655874	-1.027441	-1.552179	-1.535534	-1.485987	-1.588736	-1.705229	-1.611774		3.71	3.71	3.71		-0.077	0.105	0.354	0.08	0.092	0.444	-0.476		-0.098	0.533	0.415	0.58	0.198	0.232		-0.26	-0.095	-0.268	-0.371	-0.298		-0.295	-0.247	-0.403	-0.155	-0.198	0.29	0.291	0.026	0.263		0.384	0.347	0.592	0.116	0.053	0.221	0.433	-0.672	-0.978	-0.971		-0.004	-0.012	-0.097	-0.025	-0.066	-0.144	-0.057	-0.023		-0.425	-0.468	-0.121	-0.322	-0.387	-0.189	-0.55	-0.3		0.584	0.294	0.249	0.079	-0.187	-0.031	0.039	-0.133		0.254	0.4615	0.5865	0.4665	0.3295	-0.059	0.2185	0.1065		-0.165	-0.297	-0.051	-0.591	0.024
YLR354C	TAL1 | pentose-phosphate shunt	1	0.606748	0.674578	0.47068	0.79326	0.751527	0.753597	0.922347	1.250319	1.195237	0.59088	-0.36514	-0.934997	-1.240843	-1.471698	-1.524653	-1.585261	-1.681238	-1.626543	0.421919	-0.476976	-1.050616	-1.013394	-0.960848	-1.048213	-1.147918	-1.012411	-1.179087	0.36226	-0.599811	-1.168061	-1.524276	-1.583747	-1.745352	-1.92589	-1.981778	-2.014555		0.21	0.21	0.21		0.2	0.37	0.158	-0.002	0.325	-0.89	-1.145		-0.699	0.24	0.117	0.308	0.111	1.038		0.658	1.221	0.687	0.369	0.587		0.133	0.415	0.767	0.582	-0.596	-1.646	-1.553	-1.879	-1.244		0.374	0.708	1.364	-0.104	0.166	-0.543	-1.053	-2.325	-2.432	-3.661		0.908	1.404	1.676	1.795	2.118	1.964	2.009	1.55		0.343	0.38	0.408	1.075	1.576	1.255	1.463	1.43		-0.013	0.156	0.833	1.202	0.683	0.802	0.508	0.786		0.255	0.642	0.579	0.387	0.245	0.262	0.35	0.258		0.006	-0.284	-0.353	-0.592	0.18
YLR050C	YLR050C | biological_process	1	0.613132	-0.228807	-0.198387	0.217691	0.372467	0.523607	0.62373	0.632803	0.67185	0.065391	-1.090183	-1.379744	-1.548124	-1.602639	-1.660185	-1.531275	-1.544873	-1.371169	-0.03292	-0.313208	-0.846412	-0.868735	-0.699675	-0.610673	-0.606265	-0.576705	-0.557383	0.087793	-0.348985	-0.821533	-1.247154	-1.196566	-1.22606	-1.370189	-1.369489	-1.341066		2.81	2.81	2.81		0.125	0.063	0.071	0.383	0.254	-0.265	-0.484		0.122	0.632	0.673	0.774	-0.485	0.579		-0.188	0.483	-0.011	-0.252	-0.604		-0.028	-0.128	0.068	-0.164	0.297	-0.298	0.205	-0.047	0.058		0.154	0.364	0.864	0.019	-0.016	-0.422	-0.335	-0.989	-0.827	-1.033		0.167	0.214	-0.049	0.223	0.392	0.536	0.618	0.445		-0.803	-0.772	-0.542	0.265	-0.175	0.512	0.72	0.574		0.105	0.751	0.378	0.35	0.501	0.428	0.455	0.244		-0.208	-0.187	0.23	-1.945	0.015	0.927	0.808	0.217		-0.774	-1.007	-0.676	-0.165	0.201
YLR104W	YLR104W | biological_process	1	0.429256	0.074173	0.055431	0.00364	0.090648	0.311236	0.281727	0.256568	0.309482	0.196346	-0.843541	-1.194233	-2.109727	-1.332787	-2.016339	-1.05501	-1.484294	-2.082934	-0.190536	-0.196731	-0.806406	-0.75728	-0.833937	-1.18886	-0.716513	-0.501818	-0.307005	-0.305721	-0.256605	-0.644388	-1.574687	-1.587249	-1.797396	-1.656616	-1.127899	-1.204574		3.28	3.28	3.28		0.12	-0.127	-0.2	0.049	-0.03	-0.262	-0.164		-0.263	0.11	0.507	-0.222	-0.149	0.222		0.013	0.068	-0.375	0.228	0.929		0.341	-0.104	-0.474	-0.179	-0.337	-0.501	-0.141	-0.19	0.084		-0.116	0.192	0.186	-0.558	-0.45	-0.523	-0.399	-0.625	-0.963	-0.763		0.182	0.294	0.417	0.373	0.579	0.708	1.162	0.793		0.082	0.346	0.643	0.475	0.648	0.844	1.379	1.278		-0.109	0.166	0.357	0.303	0.48	0.04	0.413	0.523		-0.244	0.817	-0.062	0.37	-0.375	0.21	0.109	-0.3		-0.181	-0.104	-0.266	0.367	0.183
YLR066W	SPC3 | signal peptide processing | protein targeting to ER	1	0.189658	0.358601	0.027948	-0.157986	-0.038074	0.101239	0.113502	0.056405	0.11598	0.221855	-0.136416	-1.180706	-1.761544	-1.933365	-1.9595	-2.026688	-2.186329	-2.286705	0.977003	0.6793	-0.507518	-1.473185	-2.073735	-1.949941	-1.931194	-1.977175	-1.891511	0.614047	-0.040463	-0.716962	-1.246219	-1.284966	-1.508568	-1.568353	-1.657963	-1.662973		0.39	0.39	0.39		0.102	0.172	0.065	0.189	0.672	0.245	-0.474		-0.555	0.537	0.549	0.431	-0.345	0.436		0.339	0.186	-0.188	0.35	0.311		0.23	0.34	0.083	0.134	-0.129	-0.355	-0.203	-0.317	0.247		0.439	0.158	0.251	-0.857	-0.462	-0.663	-0.708	-1.092	-1.743	-2.746		0.37	0.402	-0.194	-0.096	0.027	0.119	-0.093	-0.149		0.718	0.642	0.492	1.12	1.175	0.844	0.972	0.997		0.367	0.782	0.49	-0.069	-0.074	-0.224	0.129	0.018		-0.259	-0.064	-0.283	1.394	-0.206	-0.427	-0.201	-0.382		-0.167	0.041	0.044	0.283	0.153
YOR160W	MTR10 | mRNA-binding (hnRNP) protein import into nucleus | RNA import into nucleus | tRNA transport | RNA localization | protein import into nucleus	1	-0.093048	0.035442	0.136865	0.221817	0.38841	0.456673	0.534238	0.4296	0.463495	-0.280974	-0.758994	-1.112584	-1.457812	-1.611958	-1.67664	-1.714262	-1.810209	-1.992968	0.093146	-0.005207	-0.907569	-2.162981	-2.538033	-2.377422	-2.429448	-2.467475	-2.336763	-0.08454	-0.237749	-0.656757	-1.096188	-1.241974	-1.484856	-1.552378	-1.650928	-1.68155		-0.07	-0.07	-0.07		-0.078	0.045	0.342	-0.146	-0.348	-0.23	-0.604		0.061	0.272	-0.032	0.606	0.459	0.127		-0.238	-0.1565	-0.3355	-0.879	-0.542		-0.35	-0.237	-0.223	-0.316	-0.29	-0.5	-0.396	-0.892	-0.661		0.159	0.133	0.266	-0.16	-0.486	-0.199	0.102	-0.963	-1.386	-1.38		-0.147	-0.393	-0.194	-0.293	0.008	-0.307	-0.506	-0.291		-1.389	-0.015	-0.227	-0.549	-0.177	-0.566	0.072	-0.219		0.551	-0.241	-0.025	0.156	-0.185	0.4	-0.287	-0.537		0.233	0.033	0.577	0.671	0.486	0.16	0.335	0.201		0.569	0.378	0.583	-0.6	0.033
YFR002W	NIC96 | protein export from nucleus | mRNA-binding (hnRNP) protein import into nucleus | nuclear pore organization and biogenesis | tRNA export from nucleus | snRNA export from nucleus | rRNA export from nucleus | mRNA export from nucleus | NLS-bearing substrate import into nucleus | protein import into nucleus | ribosomal protein import into nucleus | snRNP protein import into nucleus	1	0.121058	0.057252	-0.114305	0.093599	0.158224	0.153019	0.120832	0.181902	0.129809	0.18063	-0.050294	-0.720414	-1.083274	-1.318419	-0.860681	-1.527527	-1.403148	-1.573647	0.071175	0.03497	-0.279074	-1.331069	-1.885127	-1.830932	-1.975991	-2.136075	-1.755826	0.095414	0.010539	-0.499196	-0.846566	-1.011182	-1.145389	-1.112581	-0.919746	-1.150474		0.32	0.32	0.32		-0.004	0.704	0.076	-0.026	-0.508	0.09	-0.038		-0.142	-0.084	0.165	0.02	-0.071	0.283		-0.003	0.034	0.293	-0.207	0.02		0.152	0.03	0.217	0.039	-0.369	-0.556	-0.122	-0.568	-0.482		0.107	-0.012	-0.344	-1.099	-0.666	-0.587	-0.567	-1.556	-2.295	-2.746		-0.326	-0.349	-0.209	-0.363	-0.156	-0.303	-0.786	-0.347		0.034	0.034	-0.2	0.281	0.037	-0.03	-0.07	-0.391		-0.07	-0.658	-0.019	-0.283	0.092	0.482	-0.091	0.105		-0.544	-1.245	-0.62	-0.408	-0.17	-0.525	-0.161	-0.179		0.452	0.241	0.686	-0.433	-0.528
YGR192C	TDH3 | glycolysis | gluconeogenesis	1	-0.311073	0.437588	0.516794	0.573178	0.499268	0.509001	0.588386	0.813733	0.560373	-0.38563	-0.076283	-0.819253	-1.713861	-2.196028	-2.285066	-2.207312	-2.231367	-2.019949	0.297471	0.074228	-0.015179	-1.092963	-1.000469	-1.021906	-1.051021	-0.964538	-0.898135	0.23316	0.092367	0.142825	-0.267733	-0.827877	-1.278279	-1.516198	-1.628601	-1.725379		7.31	7.31	7.31		0.135	0.38	0.413	0.473	0.427	0.097	-0.087		-1.1	1.022	0.699	0.894	0.192	0.048		-1.184	-0.286	0.228	0.83	0.821		-0.848	-0.497	-0.097	-0.011	-0.353	0.029	0.239	0.226	-0.094		0.717	0.595	0.549	-0.948	0.475	1.151	0.361	-1.049	-1.172	-1.584		0.425	0.63	0.452	0.592	0.645	0.816	0.913	0.121		0.503	0.095	0.579	1.037	0.901	0.84	0.764	0.659		-0.329	-0.059	-0.188	-0.426	-0.019	-0.38	-0.259	0.18		0.4655	1.265	1.26	0.7866	0.3825	0.553	0.0495	-0.33		-0.386	-0.876	-1.215	-0.13	0.233
YJR009C	TDH2 | glycolysis | gluconeogenesis	1	-0.389284	0.241535	0.568982	0.532819	0.406183	0.475469	0.505288	0.737973	0.538329	-0.398099	-0.501085	-1.158768	-2.010627	-2.398689	-2.489883	-2.471686	-2.405892	-2.446823	0.031569	-0.106211	-0.332749	-1.250613	-1.211636	-1.261287	-1.30449	-1.212606	-1.164434	0.206847	-0.114983	0.125968	-0.573943	-1.141788	-1.502108	-1.697513	-1.779841	-1.922767		7.37	7.37	7.37		0.136	0.378	0.155	0.229	0.421	0.11	-0.131		-0.792	0.95	0.651	0.95	-0.026	0.256		-1.013	0.23	0.702	1.329	0.885		-0.755	-0.529	-0.285	-0.009	-0.592	-0.143	0.326	0.142	0.164		0.802	0.476	0.559	-0.828	0.649	1.26	0.529	-1.072	-1.015	-1.743		0.5	0.739	0.543	0.808	0.74	0.852	1.032	0.139		0.82	0.579	0.896	0.949	0.901	0.918	0.825	0.499		0.27	-0.451	0.063	-0.586	0.105	0.254	0.05	0.455		0.69	1.1765	1.331	1.045	0.682	0.4515	0.188	-0.0095		-0.402	-0.694	-1.223	-0.046	0.227
YGL027C	CWH41 | cell wall organization and biogenesis | protein amino acid N-linked glycosylation	1	0.788007	-0.569119	-0.267969	-0.038967	0.110748	0.169655	0.257642	0.284713	0.38892	0.676241	-1.310155	-1.650328	-1.948022	-2.357097	-2.039987	-2.413119	-2.416508	-1.924552	-0.35863	-0.814895	-0.905503	-1.499714	-1.867755	-1.501283	-1.339512	-2.089269	-1.947121	-0.541423	-0.300792	-0.965027	-1.370509	-1.433575	-1.357263	-1.639073	-1.498287	-1.288239		1.06	1.06	1.06		0.021	0.24	0.33	0.471	0.602	-0.214	0.254		-0.657	0.239	-0.205	-0.037	-0.593	0.305		0.007	0.491	0.027	0.064	0.308		0.505	1.082	0.71	0.595	-0.504	-1.302	-0.793	-0.706	-0.602		0.222	0.293	0.512	-0.778	-0.233	-0.404	-0.674	-2.105	-2.719	-3.083		-0.269	-0.227	-0.071	-0.148	0.124	0.096	-0.094	-0.074		-0.881	-0.799	-0.408	-0.233	-0.032	-0.129	-0.283	-0.183		-0.051	0.45	0.387	0.632	0.195	0.044	0.233	0.187		-0.106	-0.109	0.313	-0.228	-0.299	0.491	0.175	-0.179		-0.141	-0.466	-0.391	-0.048	0.113
YBR131W	CCZ1 | autophagic vacuole fusion | protein targeting to vacuole | vesicle docking | vacuolar transport | autophagy	1	-0.212579	-0.122297	-0.311272	-0.105262	0.010004	0.061911	0.117025	0.005009	0.11725	-0.256808	-1.148379	-1.864865	-2.048818	-2.202814	-1.570282	-1.966656	-1.849163	-1.969548	-1.019871	-0.084988	-0.621333	-1.065361	-1.235577	-1.307101	-1.540891	-1.105738	-1.471945	-0.78984	-0.124071	-0.831429	-1.322584	-1.223702	-1.115211	-1.310306	-1.306477	-1.422735		-1.79	-1.79	-1.79		-0.143	-0.14	0.258	-0.169	0.204	0.032	0.132		-0.015	0.089	-0.1115	-0.0425	0.2385	-0.2555		0.183	-0.034	-0.004	-0.156	0.28		-0.1105	-0.0675	-0.016	-0.1495	0.0765	0.1745	0.0855	0.203	0.347		-0.246	-0.45	-0.7335	-0.4395	-0.267	0.2955	0.051	-0.202	-0.304	-0.3285		-0.648	-0.884	-0.698	-0.579	-0.195	-0.331	-0.413	-0.116		0.408	-0.082	-0.45	-0.598	-0.607	-0.5	-0.266	0.126											-0.351	-0.472	-0.113	-0.218	-0.521	0.152	-0.115	-0.324		-0.333	1.515	-0.926	-0.005	-0.493
YNR030W	ALG12 | dolichol-linked oligosaccharide biosynthetic process | protein amino acid glycosylation	1	0.51932	-0.049304	-0.247328	-0.179298	0.035247	0.084095	0.26071	0.292122	0.317534	0.363449	-0.410364	-1.204764	-1.449614	-1.671334	-1.687805	-1.565231	-1.599574	-1.63569	0.384402	-0.017544	-0.57807	-1.586718	-1.367063	-1.028706	-1.087468	-1.342343	-1.110706	0.426546	-0.047859	-0.528491	-0.897503	-0.963315	-1.006245	-1.123067	-1.122998	-1.165297		3.63	3.63	3.63		0.089	0.128	0.364	0.39	0.65	0.227	-0.833		-0.17	0.469	0.652	0.447	0.186	-0.004		-0.001	-0.0965	0.187	-0.266	-0.0885		-0.236	-0.507	-0.727	-0.8	-0.868	-1.442	-1.383	-2.137	-1.91		0.138	0.6	1.181	-0.822	-0.406	-0.565	-0.399	0.028	-1.753	-1.455		0.177	0.357	0.269	0.434	0.456	0.552	0.291	0.42		0.29	-0.37	0.284	0.676	0.941	0.718	1.016	0.816		0.344	0.196	0.539	0.123	0.306	-0.02	0.388	0.349		-0.035	0.057	0.319	0.334	0.446	0.521	0.056	-0.304		-0.362	-0.878	-0.451	-0.901	0.138
YPR068C	"HOS1 | protein amino acid deacetylation | regulation of transcription, DNA-dependent | establishment and/or maintenance of chromatin architecture"	1	-0.072206	-0.551994	-0.220245	0.227676	0.309784	0.315226	0.347849	0.284101	0.414619	-0.092635	-1.192452	-1.27659	-2.049412	-1.910582	-2.458448	-1.803548	-2.089684	-1.90572	-0.934825	-0.305716	-0.227857	-1.832581	-1.791086	-1.991035	-1.7028	-2.32468	-2.668046	-0.558275	0.093759	-0.553569	-1.157856	-1.411684	-1.806852	-1.139805	-1.48276	-1.956356		-1.03	-1.03	-1.03		-0.262	0.033	-0.178	-0.062	-0.321	-0.249	0.291		0.026	-0.0255	-0.007	0.2404	0.7315	-0.5525		0.564	-0.0567	-0.121	0.2363	-0.4263		0.3605	-0.0865	0.2735	-0.0045	0.395	0.246	0.383	0.2865	0.927		-0.202	0.003	-0.0425	0.5805	0.255	-0.1715	0.194	0.1575	0.5165	1.2565		-0.1027	-0.2477	-0.2917	0.2444	-0.7317	-0.7447	-0.1867	-0.2133		-0.381	-0.0197	-0.202	-0.2843	0.4417	0.035	0.7323	0.305		0.221	0.796	0.8925	0.18	0.4005	-0.0125	0.249	0.066		2.0035	0.871	0.7079	1.4405	0.3535	0.3585	-0.1075	0.442		-1.328	0.3065	2.6875	-1.5815	1.1845
YEL034W	HYP2 | translational initiation	1	-0.182317	0.216202	0.417148	0.204321	0.13525	0.154088	0.224749	0.478233	0.296221	-0.528544	-0.454895	-1.144805	-1.665257	-1.821976	-2.04635	-2.028864	-2.04426	-2.168076	-0.264406	0.250276	0.052324	-0.808403	-0.993657	-0.956853	-1.035573	-1.095397	-1.195448	-0.045451	0.091993	-0.158877	-0.645792	-1.20985	-1.299594	-1.181102	-1.388121	-1.349859		0.72	0.72	0.72		-0.011	-0.247	-0.357	-0.479	-0.456	-0.657	-1.239		-0.53	0.514	0.793	-0.01	0.159	0.057		-0.56	-0.662	-0.191	-0.261	-0.472		-0.597	-1.043	-0.973	-0.816	-0.546	-0.747	-0.453	-0.825	-0.564		0.447	0.681	0.551	-0.919	-0.35	-1.013	-0.916	-0.216	-0.969	-2.125		0.313	0.507	0.191	-0.05	-0.073	0.071	-0.222	-0.058		0.811	-0.223	-0.152	-0.469	0.037	-0.3	-0.141	-0.543		-0.8	-0.975	-1.062	-0.65	-0.016	-0.614	0.097	0.086		0.276	0.489	0.039	-0.329	-0.302	-0.313	-0.193	-0.494		0.722	0.975	0.858	1.659	1.405
YPL036W	PMA2 | proton transport | regulation of pH	1	-0.452949	-0.281654	-0.980375	-0.760718	-0.601775	-0.328704	-0.121958	-0.070947	-0.085899	-0.047696	-0.484789	-1.850107	-2.256908	-2.429578	-2.245262	-2.14495	-2.151548	-2.215454	0.925137	1.31629	-0.419487	-0.833513	-0.763659	-0.768359	-0.600493	-0.87071	-0.894858	1.521244	-0.30557	-0.282348	-1.288223	-1.460029	-1.493516	-1.557473	-1.547433	-1.543922		1.07	1.07	1.07		-0.2	-0.758	-0.213	-0.397	-0.92	-2.982	-0.596		0.15	0.197	0.074	0.468	0.1	-0.3315		-0.459	-0.1233	-0.0833	-0.5023	-0.271		-0.58	-0.766	-0.3035	0.177	-0.271	-0.1785	-0.698	-1.3935	-1.837		-0.279	0.0605	0.4155	-2.5915	-0.711	-0.885	-1.6	-3.2625	-2.2865	-2.3465		0.0005	-0.5765	-0.6765	-1.028	-0.8255	-0.6675	-0.503	-0.481		-1.0475	-0.419	-0.4165	-0.31	-0.5825	-0.5565	-0.2705	-0.452		-0.6885	0.057	0.052	-0.096	-0.316	0.1595	-0.218	-0.2235		2.016	1.74	0.9295	2.524	1.267	1.7743	1.6825	-0.674		-0.4065	0.425	-0.0835	-0.2055	-1.107
YBR015C	MNN2 | protein amino acid glycosylation	1	0.276557	-0.448655	-0.670535	-0.299968	-0.111221	0.063835	0.169533	0.184062	0.263278	-0.238841	-1.075773	-1.691512	-1.688569	-1.648963	-1.662314	-1.573966	-1.647122	-1.779928	-0.019626	-0.64447	-1.457578	-1.716887	-1.561995	-1.474153	-1.360981	-1.145726	-1.091539	-0.428247	-1.261254	-1.725564	-1.868788	-1.647565	-1.561941	-1.652594	-1.694953	-1.563357		1.22	1.22	1.22		0.323	0.464	0.504	-0.012	0.044	-0.022	-0.019		-1.024	0.2275	-0.067	-0.2265	0.021	-0.14		-0.342	-0.098	0.505	-0.469	0.101		-0.546	-0.3445	-0.2165	-0.1915	-0.4975	-0.5125	-0.5645	-0.59	-0.617		0.307	0.32	-0.0995	-0.399	0.2005	0.3805	0.065	0.273	0.2875	-0.0645		-0.032	-0.238	-0.12	-0.09	0.141	0.055	-0.065	-0.129		-0.283	-0.56	-0.56	-0.472	-0.319	-0.076	-0.584	-0.353		0.139	-0.093	-0.221	0.114	0.037	-0.085	-0.078	-0.19		-0.466	-0.34	-0.038	-0.563	-0.818	0.111	-0.065	-0.432		-0.128	0.335	-0.186	0.863	0.522
YOR280C	FSH3 | biological_process	1	0.618193	-0.082283	-0.319653	-0.319882	-0.15602	-0.02388	-0.047508	-0.146649	-0.075002	0.748765	-0.939202	-1.361176	-2.017191	-2.138649	-2.006003	-1.627394	-2.057172	-2.033629	0.31515	-0.24939	-0.946088	-1.650071	-1.522091	-1.54034	-1.741972	-1.722462	-1.584442	0.116458	-0.300023	-1.079794	-1.567943	-1.693991	-1.849381	-2.007646	-1.932747	-1.793322		0.02	0.02	0.02		-0.302	-0.479	-0.088	-0.265	0.079	0.408	-0.244		0.216	-0.833	0.186	-0.279	-0.527	0.208		0.23	0.054	0.3275	0.1995	0.1518		0.533	0.516	0.007	-0.085	0.519	0.015	0.27	0.022	0.046		0.061	0.241	0.584	0.088	0.172	-0.193	-0.29	-1.197	-1.828	-1.95		0.212	0.076	0.376	0.527	0.469	0.611	0.769	0.426		-0.152	0.363	-0.085	0.606	-0.199	0.408	0.363	-0.026		-0.279	0.642	-0.027	0.652	0.812	0.454	0.572	0.471		0.051	0.611	0.095	0.18	0.178	-0.109	0.801	0.208		-0.291	0.145	-0.15	-0.078	-0.005
YGL232W	TAN1 | tRNA modification	1	0.919143	0.273928	0.171691	0.053895	0.12804	0.218601	0.220192	0.017592	0.108399	0.865711	-0.579612	-1.240449	-1.85375	-2.354531	-2.160626	-2.209101	-1.987512	-2.014859	0.53239	-0.063854	-0.638865	-1.416266	-1.570766	-1.578341	-1.581127	-2.063116	-1.76407	-0.032304	-0.290509	-1.360774	-1.546652	-1.834079	-2.06041	-2.04029	-1.981391	-1.974383		2.24	2.24	2.24		-0.295	-0.842	0.123	0.101	-0.269	0.288	-0.033		-0.088	-0.251	0.303	-0.035	0.354	-0.101		0.13	-0.003	-0.051	0.035	-0.163		0.676	0.567	0.853	0.308	0.007	-0.286	-0.302	-0.257	-0.187		0.061	-0.086	-0.147	-1.152	-0.845	-1.042	-1.033	-1.825	-1.906	-2.353		-0.044	0.06	-0.234	-0.413	-0.382	-0.323	-0.414	-0.123		0.467	-0.307	-0.519	-0.045	0.41	0.295	0.433	0.155		-0.159	0.459	0.09	-0.321	-0.022	0.27	0.01	0.171											-0.122	0.019	0.128	0.1	0.133
YJR142W	YJR142W | biological_process	1	0.824007	0.381322	0.3639	0.042754	0.154034	0.27475	0.303543	0.023278	0.165499	0.649579	-0.609461	-0.955796	-1.80089	-1.745322	-1.602021	-1.691062	-1.554725	-1.87411	0.364352	-0.108425	-0.547189	-1.289327	-1.147724	-1.239173	-1.085658	-1.254523	-1.312837	0.058219	-0.34264	-1.124888	-1.197652	-1.424243	-1.50992	-1.622369	-1.660517	-1.684184		0.03	0.03	0.03		-0.375	-0.335	-0.15	0.05	0.058	0.775	-0.091		-0.043	-0.524	-0.128	0.424	-0.7	-0.038		0.223	1.473	-0.44	0.117	0.187		0.355	0.467	0.09	0.049	-0.21	-0.857	-0.55	-0.795	-0.722		0.192	0.044	0.531	0.121	-0.416	-0.772	-0.821	-1.581	-2.204	-2.058		0.022	0.232	-0.29	0.075	0.073	0.298	0.112	-0.02		0.129	-0.603	-0.878	0.163	-0.663	-0.139	-0.214	0.263		-0.167	1.121	1.143	0.391	0.052	0.012	-0.005	0.065		0.262	0.4255	0.4165	0.745	0.568	-0.196	0.188	0.1075		-0.631	-0.494	-0.554	-0.504	-0.241
YNL287W	"SEC21 | ER to Golgi vesicle-mediated transport | retrograde vesicle-mediated transport, Golgi to ER"	1	0.722272	-0.244534	-0.201232	-0.039003	-0.058329	0.073305	0.038033	0.242678	0.297161	0.734575	-0.43585	-1.260121	-1.530265	-1.804226	-1.79771	-1.727826	-1.477892	-1.702502	0.094693	-0.560945	-1.007929	-1.828492	-1.959222	-1.717241	-1.534458	-1.409697	-1.503608	0.136762	-0.412836	-1.203424	-1.756098	-1.893567	-1.944667	-2.005006	-2.013631	-1.990072		0.39	0.39	0.39		0.276	0.358	0.142	-0.006	0.155	-0.537	-0.202		-0.776	-0.152	-0.261	-0.251	-0.918	0.075		0.257	0.166	0.199	0.318	0.232		0.045	-0.126	-0.49	-0.436	-1.119	-1.547	-1.437	-1.864	-1.626		0.066	0.102	0.466	-0.64	-0.796	-0.779	-1.013	-2.186	-2.841	-3.164		-0.215	-0.286	-0.088	-0.164	0.105	-0.348	-0.24	-0.104		-0.252	2.589	-0.326	0.269	0.079	0.989	0.064	0.364		0.305	0.732	0.82	0.133	0.231	0.239	0.115	0.25		-0.057	-0.603	0.093	0.04	-0.018	-0.194	-0.251	-0.18		0.578	-0.021	0.414	-0.602	0.056
YHR039C	MSC7 | meiotic recombination	1	0.295904	-0.593419	-0.683282	-0.430664	-0.64805	-0.584657	-0.66615	-0.41338	-0.484084	0.116133	-0.884222	-1.24233	-1.605906	-1.915114	-1.986918	-1.998834	-1.944183	-2.137891	0.271022	-0.404183	-0.778698	-1.185752	-1.420341	-1.527431	-1.23203	-1.166709	-1.12494	-0.099319	-0.299456	-0.886987	-1.468207	-1.548451	-1.588692	-1.782812	-1.443969	-1.594808		1.86	1.86	1.86		-0.144	0.091	0.007	-0.046	-0.119	-0.456	-0.213		-0.34	-0.1865	-0.261	0.2485	-0.216	-0.519		-0.0045	0.787	0.154	0.392	0.1155		-0.1435	-0.16	0.0275	-0.266	0.4235	0.034	-0.16	-0.4825	-0.2915		-0.0515	0.1075	0.2325	-0.4835	0.078	-0.149	-0.336	-0.399	-0.8415	-0.9695		-0.13	-0.3565	-0.453	-0.315	-0.124	-0.1495	-0.2595	-0.2185		0.2425	0.0125	-1.3385	-0.1005	-0.4905	-0.41	2.2315	0.302		-0.2565	-0.542	-0.109	-0.1085	-0.0875	0.2075	-0.07	-0.4505		0.501	-0.0653	0.8077	0.843	-0.2083	0.5033	-0.687	-0.8655		-3.403	-1.886	-0.0685	-1.585	0.204
YGL160W	YGL160W | biological_process	1	0.253089	0.208678	-0.0301	0.027673	0.092084	0.348815	0.323221	0.340181	0.491463	-0.198692	-0.521285	-1.282279	-1.855748	-2.151777	-2.145796	-2.189322	-2.110578	-2.196582	0.272908	-0.006258	-0.822669	-1.677487	-1.711865	-1.65067	-1.650267	-1.469294	-1.457888	-0.134	-0.471849	-1.016529	-1.630805	-1.796418	-1.956936	-2.083215	-1.978492	-1.97051		-0.14	-0.14	-0.14		-0.309	-1.014	0.138	0.165	-0.019	1.05	0.807		0.422	-0.66	0.374	0.81	0.245	0.259		1.074	0.194	-0.157	-0.237	-0.17		0.356	0.495	0.224	-0.326	0.449	-0.056	0.079	-0.191	0.1		0.403	0.743	1.375	1.347	0.98	0.782	1.236	-0.448	-0.811	-1.178		0.193	0.295	0.47	0.524	0.631	0.306	-0.061	0.242		-0.759	-1.383	-0.72	-0.061	-0.122	0.173	0.04	0.015		0.358	0.949	1.397	0.084	0.442	0.619	0.282	0.456		-0.069	-0.103	1.267	-0.491	0.738	0.548	-0.115	-0.253		-0.796	-0.447	0.052	-0.211	0.056
YBL037W	APL3 | vesicle-mediated transport	1	0.177226	-0.014886	-0.143171	-0.135697	-0.052873	0.07989	0.119803	0.19464	0.201673	-0.264522	-0.946491	-1.748545	-2.15552	-2.121022	-1.767015	-1.803	-1.803164	-2.137348	0.080173	-0.146371	-0.877232	-1.381344	-1.908179	-1.83819	-1.702487	-1.809115	-1.690169	0.088738	-0.09594	-0.810036	-1.356976	-1.381675	-1.428191	-1.636405	-1.682984	-1.688027		-1.04	-1.04	-1.04		-0.381	-0.62	-0.023	-0.247	-0.454	0.378	0.272		0.039	-0.466	-0.244	-0.686	-0.2295	0.1265		-0.047	0.29	0.079	-0.235	0.113		0.473	0.2265	0.1955	0.09	0.032	-0.2505	0.1645	0.2545	-0.1085		0.016	0.1065	0.303	0.526	0.198	0.036	0.325	-0.8505	-1.2745	-1.304		0.005	0.042	0.177	0.012	0.319	-0.06	-0.196	-0.2		-1.431	-0.628	-0.054	-0.65	-0.303	0.025	-0.55	-0.632		0.269	1.097	0.743	0.018	0.148	-0.22	0.107	0.145		0.368	0.609	0.233	0.459	0.397	0.0213	0.267	0.242		0.018	-0.881	-0.125	-0.351	0.186
YER113C	YER113C | biological_process	1	0.537345	0.050983	-0.171069	-0.158918	0.039584	0.144551	0.201678	0.163521	0.113483	0.043098	-0.999761	-1.479538	-1.673316	-1.80137	-2.042684	-1.810626	-1.949307	-1.911445	-0.202717	-0.452432	-0.905284	-1.786803	-1.76635	-1.79951	-1.708284	-1.742423	-1.627258	-0.133607	-0.576983	-0.996129	-1.388813	-1.362008	-1.45686	-1.605171	-1.576641	-1.490297		2.82	2.82	2.82		0.281	0.332	-0.234	-0.173	-0.28	-0.602	-0.617		-0.151	0.513	0.311	0.335	0.446	0.192		-0.138	-0.073	0.222	-1.05	-0.698		-0.132	0.021	0.122	0.039	-0.272	-0.411	-0.119	-0.22	-0.353		-0.083	0.467	0.141	-0.343	-0.237	-0.402	-0.02	-0.352	-1.102	-0.795		-0.197	-0.553	-0.442	-0.423	-0.119	-0.287	-0.547	-0.227		0.023	-0.627	-0.122	-0.39	-0.333	-0.206	-0.598	-0.753		0.668	0.166	0.742	0.121	-0.134	-0.021	0.084	-0.323		-0.369	-0.697	-0.053	-0.186	-0.041	-0.09	0.21	0.257		-0.092	0.263	0.257	-0.369	0.399
YDL161W	ENT1 | endocytosis | actin cortical patch assembly | actin filament organization	1	-0.125015	-0.125421	-0.212961	0.056299	0.160963	0.042685	-0.027413	0.017983	-0.077368	-0.169542	-0.575563	-1.308719	-1.646885	-1.800978	-1.704243	-1.753109	-1.570099	-1.51898	0.279194	-0.102134	-0.658023	-1.161077	-1.249039	-1.567753	-1.418809	-1.475413	-1.445946	0.275091	-0.503526	-1.214228	-1.442549	-1.699571	-1.812645	-1.867717	-1.834981	-1.811231		-1.55	-1.55	-1.55		0.043	0.06	0.443	0.009	0.291	0.899	0.607		-0.387	0.043	-0.258	0.028	-0.355	-0.263		0.19	0.344	0.083	0.263	0.514		0.586	0.662	0.199	0.131	-0.224	-0.235	-0.079	0.076	-0.096		0.193	-0.253	-0.742	-0.531	-0.441	-0.153	-0.441	-0.578	-1.187	-1.245		-0.312	-0.098	-0.364	-0.364	0.024	-0.067	-0.423	-0.203		0.415	0.315	0.15	0.046	0.212	-0.161	-0.126	-0.048		0.078	0.726	0.461	0.339	0.249	0.041	0.079	0.338		0.275	0.761	0.532	0.553	0.296	0.47	0.039	0.009		-0.129	0.003	-0.054	0.759	-0.023
YDR228C	PCF11 | mRNA polyadenylation | transcription termination from RNA polymerase II promoter | mRNA cleavage	1	0.348826	0.083592	-0.224462	0.051869	0.051653	0.002824	-0.025943	0.116967	0.021017	0.337106	-0.227087	-1.071894	-1.830917	-1.985761	-2.021122	-1.890126	-2.047658	-2.255973	0.224298	-0.184875	-0.423135	-1.474126	-1.387849	-1.564338	-1.368097	-1.375954	-1.582701	0.345757	-0.042118	-0.650862	-1.254224	-1.516947	-1.691232	-1.662531	-1.61037	-1.680689		0	0	0		-0.519	-0.027	0.099	-0.294	-0.657	0.374	-0.042		0.159	-0.15	0.031	-0.327	-0.27	0.039		0.523	0.905	0.276	0.372	0.249		0.782	0.461	0.48	0.447	0.696	0.649	0.88	0.765	0.846		0.277	0.138	0.18	-0.041	-0.109	0.009	0.377	-0.086	-0.113	-0.619		-0.177	-0.111	-0.111	-0.345	0.084	-0.304	-0.506	-0.124		0.476	0.299	0.156	-0.022	0.436	0.386	0.04	0.444		-0.13	-0.336	-0.037	-0.005	0.094	0.499	-0.004	0.258		-0.184	-0.413	0.017	0.227	0.404	0.049	0.149	0.408		0.295	0.224	0.217	0.157	0.065
YAL026C	DRS2 | phospholipid translocation | post-Golgi vesicle-mediated transport | endocytosis | intracellular protein transport	1	0.511213	0.024504	0.055233	-0.008515	-0.023755	0.09375	0.075912	-0.005892	-0.048935	0.505523	-0.755547	-1.168926	-1.890659	-2.177314	-2.420609	-2.058384	-1.840302	-2.258276	0.112037	0.022964	-0.73555	-1.478012	-1.855701	-1.477827	-1.346759	-1.553304	-1.583888	0.025943	-0.079607	-0.629636	-1.071607	-1.404185	-1.454155	-1.51493	-1.448607	-1.460176		-0.6	-0.6	-0.6		0.246	0.796	0.384	0.981	1.02	1.646	1.157		-0.394	0.011	0.155	0.016	-0.4035	-0.987		0.652	0.2722	0.173	-0.024	-0.845		0.237	-0.2595	-0.2025	-0.388	-0.3455	-0.3495	-0.2565	-0.902	-1.3315		0.084	0.133	0.453	0.1325	0.02	0.353	0.4965	0.9795	0.2045	0.998		0.155	0.167	0.16	-0.127	-0.16	-0.008	-0.229	-0.233		-0.834	-0.233	-0.288	-0.129	0.231	-0.086	0.017	-0.18		0.491	0.11	0.559	-0.115	0.115	-0.37	0.286	0.332		-0.248	-0.131	-0.04	0.158	0.254	0.488	-0.057	0.579		0.511	0.76	0.155	0.138	0.194
YGL115W	SNF4 | replicative cell aging | protein amino acid phosphorylation | positive regulation of gluconeogenesis | peroxisome organization and biogenesis | regulation of transcription from RNA polymerase II promoter	1	0.783688	0.230101	0.200943	0.129739	0.189982	0.226787	0.209224	0.211046	0.341837	0.423528	-0.207483	-0.87681	-1.420563	-1.733148	-1.629974	-1.784618	-1.716568	-1.833794	0.0407	-0.049361	-0.469537	-1.444566	-1.722313	-1.81835	-1.741738	-1.484795	-1.613313	-0.303847	-0.365481	-0.824403	-1.12058	-1.370761	-1.493323	-1.542826	-1.588075	-1.655541		0.92	0.92	0.92		0.317	0.704	0.328	0.384	0.172	0.664	0.24		-0.232	0.522	0.148	-0.054	-0.106	0.766		0.556	0.073	0.181	0.294	0.316		0.321	0.268	-0.223	-0.177	0.172	-0.405	-0.179	-0.469	-0.093		0.324	0.401	0.546	0.447	-0.61	-0.37	-0.393	-1.21	-1.389	-1.566		0.074	0.617	0.565	0.511	0.459	0.027	-0.173	-0.013		-0.157	-0.15	-0.128	-0.155	0.026	-0.454	-0.258	-0.283		0.727	0.8	1.145	0.318	0.219	0.011	0.368	0.299		0.291	0.769	0.66	0.493	0.491	-0.031	-0.025	0.378		-0.175	-0.107	-0.378	0.091	0.071
YMR288W	HSH155 | spliceosome assembly	1	0.006467	0.110841	-0.170927	-0.020338	0.00724	-0.003179	-0.007375	0.135978	0.122756	-0.262504	-0.541886	-1.588177	-1.776717	-2.086908	-1.907033	-2.064671	-1.684688	-1.671248	-0.093025	0.211235	-0.48833	-1.488352	-1.723393	-1.441054	-1.482492	-1.502163	-1.313883	0.212481	-0.126287	-0.601833	-1.379965	-1.134206	-1.474869	-1.500635	-1.740194	-1.422841		-0.76	-0.76	-0.76		-0.049	-0.111	-0.238	-0.267	-0.639	0.289	0.029		0.271	-0.029	-0.531	0.305	0.113	-0.123		-0.081	0.249	-0.342	-0.816	-0.512		0.022	-0.012	0.238	0.154	0.098	0.504	0.619	0.651	0.744		-0.182	-0.39	-1.156	-0.1	-0.345	-0.056	-0.048	-1.057	-1.925	-1.551		-0.815	-0.833	-0.837	-0.55	-0.326	-0.358	-0.354	-0.192		-0.301	0.254	1.54	-0.749	-0.376	-0.839	-1.021	-0.731		0.023	0.032	0.108	0.097	-0.316	0.031	-0.317	-0.706		-0.174	-0.711	-0.34	-0.187	-0.358	-0.212	0.127	0.121		0.066	-0.133	0.014	-0.515	-0.32
YLR166C	SEC10 | bipolar cellular bud site selection | Golgi to plasma membrane transport | vesicle fusion | vesicle docking during exocytosis | cytokinesis | establishment of cell polarity (sensu Fungi)	1	0.035738	0.233225	-0.073966	0.05707	0.15542	0.263986	0.276325	0.244122	0.308492	0.051878	-0.63357	-1.423805	-1.974293	-2.252385	-2.219739	-1.93301	-1.943208	-1.933177	0.41667	0.659365	-0.48556	-1.159811	-1.171262	-1.245863	-1.210748	-1.170659	-1.130525	0.261973	0.097179	-0.648586	-1.019578	-1.211326	-1.342324	-1.439606	-1.532145	-1.482689		-2.14	-2.14	-2.14		0.055	0.656	0.104	0.357	0.443	0.741	0.518		0.382	0.108	0.121	0.382	0.441	-0.212		0.538	0.69	0.106	-0.137	0.008		0.689	0.985	0.775	0.505	0.448	0.508	0.672	0.584	0.484		0.171	0.04	0.11	-0.113	0.235	0.106	0.057	-0.97	-1.462	-1.435		-0.259	-0.32	-0.06	-0.16	0.026	-0.107	-0.277	0.033		-0.787	0.129	0.422	0.893	0.067	0.662	0.635	0.34		0.285	0.972	0.937	0.153	0.052	0.151	0.078	-0.085		0.017	0.646	0.483	0.5344	0.184	0.406	-0.193	0.363		-0.046	-0.288	-0.134	-0.84	-0.177
YER044C	ERG28 | ergosterol biosynthetic process	1	0.567894	0.659158	-0.127615	-0.516436	-0.249341	0.079633	0.176646	0.213685	0.358065	0.288089	-0.728534	-1.736703	-1.881745	-2.233578	-1.856824	-1.715853	-2.130892	-2.018516	0.827406	0.595388	-0.528294	-1.462015	-1.396719	-1.323304	-1.282081	-1.19962	-1.125749	0.318023	-0.807237	-1.002672	-1.687526	-1.71103	-1.939623	-1.967997	-2.081897	-2.051437		3.79	3.79	3.79		0.288	0.36	0.295	0.392	0.883	1.679	0.814		-0.271	0.941	0.273	-0.485	-0.23	-0.398		1.001	0.149	0.008	0.287	0.337		0.37	0.493	-0.037	-0.158	1.427	0.944	0.64	0.221	0.791		0.108	0.335	1.175	1.779	0.874	0.627	0.658	-0.088	-0.518	-1.119		0.461	1.362	1.396	1.335	1.141	0.794	0.402	-0.175		0.324	-0.312	-0.515	-0.05	0.17	0.709	0.755	0.583		-0.104	-0.124	0.162	0.035	0.297	-0.259	0.158	0.119		0.411	1.262	1.101	0.788	0.712	0.679	0.346	0.262		-0.895	-0.512	-1.205	-0.295	-0.407
YOL062C	APM4 | vesicle-mediated transport | intracellular protein transport	1	0.091742	0.054938	-0.029396	-0.267887	-0.212287	0.052688	0.169582	0.013975	0.171876	-0.119043	-0.449241	-1.041011	-1.414853	-1.528996	-1.486439	-1.486238	-1.581702	-1.47202	0.144655	0.064783	-0.418419	-0.993246	-0.968408	-0.806563	-0.890653	-0.832608	-0.830133	-0.228492	-0.349132	-0.924868	-1.286579	-1.355498	-1.477943	-1.478346	-1.502462	-1.347491		0.19	0.19	0.19		-0.054	0.2	-0.235	-0.019	0.093	0.135	-0.228		-0.307	-0.035	0.153	0.428	-0.481	0.355		0.705	-0.123	0.1	0.353	0.147		0.613	0.284	-0.406	-0.194	0.023	-0.415	0.226	-0.193	0.347		0.222	0.39	0.644	0.77	-0.38	-0.545	-0.087	-1.017	-1.251	-1.957		0.121	0.325	0.223	0.19	0.254	0.075	0.068	-0.127		-0.433	0.089	-0.275	0	0.074	0.084	0.208	0.718		0.126	1.363	-0.177	0.34	0.2	0.059	0.135	0.222		-0.263	0.259	0.187	0.031	-0.059	-0.345	-0.374	-0.346		0.585	0.19	-0.022	-0.216	0.323
YER057C	HMF1 | biological_process	1	0.476767	0.066657	-0.25722	-0.538378	-0.376605	-0.240404	-0.129458	-0.223472	-0.001507	0.132524	-0.6737	-1.234177	-1.568052	-1.71537	-1.53407	-1.7086	-1.942392	-2.050198	0.235047	0.123769	-0.577029	-0.84186	-1.156647	-1.141809	-1.240414	-1.136616	-0.986064	-0.293325	-0.35953	-0.700226	-1.205192	-1.08755	-1.32151	-1.518403	-1.599406	-1.544202		2.75	2.75	2.75		0.287	-0.018	0.61	0.319	0.457	0.268	0.305		-0.759	0.64	0.186	0.087	-0.315	0.144		-0.079	0.349	0.764	0.88	0.777		-0.236	0.004	0.184	0.313	0.523	0.253	0.437	0.295	0.724		0.301	0.376	1.107	0.211	0.435	0.287	0.449	-0.301	-0.802	-1.275		0.276	0.44	0.135	0.092	0.386	0.512	0.396	0.052		-0.222	-0.215	-0.105	0.385	0.263	0.147	0.081	0.377		0.079	0.255	0.835	0.365	0.586	0.119	0.385	0.589		0.02	0.734	0.307	-0.301	-0.764	-0.252	-0.664	-1.109		0.291	0.617	0.528	1.328	1.207
YGL084C	GUP1 | glycerol transport | glycerol catabolic process | telomere maintenance	1	0.383499	-0.147214	-0.400235	-0.254662	-0.271791	-0.314079	-0.274095	0.077372	-0.048879	-0.04995	-0.727892	-1.318978	-1.589181	-1.801016	-1.77514	-1.948939	-1.905485	-1.89093	0.037391	-0.505516	-0.849214	-1.424795	-1.418312	-1.38069	-1.409772	-1.506608	-1.347773	0.095238	-0.563579	-1.029457	-1.58269	-1.836917	-1.782184	-1.718815	-1.606359	-1.630115		2.84	2.84	2.84		0.032	-0.06	0.479	0.598	0.596	0.448	0.522		0.58	0.468	0.386	0.383	0.674	0.377		0.169	0.058	0.265	-0.056	0.125		-0.06	0.276	0.381	-0.144	-0.099	-0.808	-0.749	-1.128	-0.988		0.32	0.623	0.984	1.47	0.686	-0.316	-0.245	-0.835	-0.928	-0.71		0.056	0.24	0.465	0.489	0.634	0.301	0.208	0.273		0.04	-0.285	0.405	0.157	0.337	0.576	0.24	-0.244		0.908	1.48	1.671	0.434	0.164	0.136	0.08	-0.072		0.071	0.369	0.953	0.613	0.729	0.686	0.17	0.124		-0.809	-0.939	-0.504	-0.792	0.379
YNR028W	CPR8 | biological_process	1	0.22846	-0.157851	-0.484743	-0.355142	-0.44054	-0.394436	-0.422352	-0.357971	-0.318916	-0.164218	-0.668071	-1.282275	-1.769866	-2.01603	-1.882119	-1.955639	-2.008019	-2.020478	0.164457	-0.30709	-0.713313	-1.26919	-1.367895	-1.510636	-1.569504	-1.439419	-1.514216	-0.296114	-0.465782	-0.954041	-1.374961	-1.460424	-1.551757	-1.572629	-1.625686	-1.636768		2.13	2.13	2.13		-0.093	-0.196	-0.517	-0.079	-0.368	-0.1	-0.301		0.37	-0.165	0.329	0.336	0.345	-0.063		0.982	-0.1665	0.1935	0.103	-0.0905		0.673	0.144	0.19	-0.063	0.011	-0.624	0.015	-0.495	0.106		0.286	0.422	0.55	0.158	0.127	-0.293	-0.044	-0.729	-1.377	-1.226		0.332	0.398	0.195	-0.246	-0.458	-0.438	-0.825	-0.365		-0.295	-0.556	-0.387	-0.764	-0.069	-0.44	-0.76	-0.361		0.065	-0.609	-0.018	-0.252	0.225	-0.241	0.312	0.344		0.047	0.093	-0.098	-0.133	-0.177	-0.851	-0.577	-0.639		-0.414	-0.073	0.581	0.611	0.744
YNL280C	ERG24 | ergosterol biosynthetic process	1	-0.071307	-0.112608	-0.511136	-0.28351	-0.071049	-0.078221	-0.04051	0.109336	0.109886	-0.632561	-1.102534	-1.906044	-2.107195	-2.300863	-2.340494	-2.302991	-2.296953	-2.237911	-0.220021	-0.408084	-0.886004	-1.381149	-1.149434	-1.048992	-1.020853	-0.932935	-0.876944	-0.001737	-0.63259	-0.943039	-1.39674	-1.639843	-1.708263	-1.816501	-1.72547	-1.783934		3.36	3.36	3.36		0.485	0.514	0.608	0.36	0.254	-0.322	-0.185		-0.128	0.693	0.42	1.265	0.141	0.488		0.101	-0.152	0.38	0.568	0.718		-0.155	-0.164	-0.255	-0.078	-0.041	0.194	-0.01	-0.306	-0.058		0.183	0.113	0.397	-0.201	0.013	0.272	-0.115	-1.267	-1.071	-1.761		0.052	0.25	-0.231	0.074	0.544	0.199	0.133	0.137		-0.447	-0.233	-0.572	-0.111	-0.188	0.362	-0.419	0.075		-0.123	0.042	0.066	-0.014	0.198	0.061	0.11	0.088		0.427	0.405	0.105	-0.04	-0.031	0.121	0	0.065		-0.318	-0.496	-0.195	-0.063	0.335
YEL002C	WBP1 | protein amino acid N-linked glycosylation | cell cycle	1	0.388344	0.347413	-0.087504	-0.082671	-0.00531	0.047642	0.051824	-0.038515	-0.000149	-0.432343	-0.677793	-1.39613	-1.89655	-2.111288	-2.20555	-2.007221	-1.956471	-2.08517	0.082961	-0.120312	-0.709596	-1.275473	-0.833972	-0.993294	-0.967585	-0.994764	-0.835655	0.10374	-0.26548	-0.586653	-1.020918	-1.471102	-1.527024	-1.678721	-1.591619	-1.691352		2.9	2.9	2.9		0.316	0.629	0.985	0.384	-0.093	0.295	0.239		-0.033	0.626	0.285	0.604	0.294	0.247		-1.236	0.079	-0.396	-0.531	-0.253		-0.33	-0.097	-0.205	-0.27	-0.807	-0.966	-1.219	-1.51	-1.167		0.077	0.505	0.887	0.215	-0.169	-0.404	-0.526	-0.691	-1.498	-0.781		-0.081	0.162	0.103	0.17	0.326	0.444	0.446	0.27		-0.451	-0.033	0.064	0.048	0.381	-0.144	0.144	0.036		0.624	0.189	1.251	0.341	-0.158	-0.033	-0.08	-0.348		0.04	-0.133	-0.008	-0.366	-0.446	-0.339	-0.024	-0.4		0.265	0.016	0.315	-0.334	0.613
YDL157C	YDL157C | biological_process	1	0.373491	-0.638839	-0.431106	-0.091452	0.2117	0.228046	0.396108	0.380941	0.293066	0.359951	-1.539142	-1.91386	-1.856466	-1.673022	-1.585594	-1.524144	-1.652897	-1.743877	0.011181	-0.969503	-1.466605	-1.731201	-1.943693	-1.963277	-1.830745	-2.082526	-1.876104	-0.167653	-0.829342	-1.662488	-1.7596	-1.516554	-1.420059	-1.336115	-1.297507	-1.25209		2.34	2.34	2.34		0.389	0.331	0.376	0.305	0.17	0.3	-0.337		0	0.306	0.07	-0.681	-0.153	-0.212		-0.848	0.22	0.126	0.048	-0.109		-0.156	-0.215	-0.28	0.183	-0.991	-1.35	-1.155	-0.997	-0.737		0.196	-0.028	0.135	-1.879	-0.391	-0.328	-0.297	-0.038	-0.332	-0.793		0.099	0.472	0	-0.208	0.105	0.152	0.304	0.342		0.361	0.682	0.126	0.089	0.85	-0.121	-0.345	-0.457		0.151	0.133	0.596	0.475	0.621	0.185	0.527	0.52		-0.195	-0.253	-0.863	-1.035	-0.98	-0.686	0.283	0.296		-0.245	0.158	0	0.568	0.171
YDR233C	RTN1 | biological_process	1	0.820234	-0.522134	-0.272696	-0.246515	0.045125	0.159108	0.347148	0.314782	0.437203	0.137591	-1.213136	-1.437318	-1.315041	-1.473387	-1.504813	-1.565106	-1.706512	-1.735121	-0.265904	-1.571086	-1.745397	-1.68616	-1.721263	-1.526525	-1.595623	-1.137506	-0.885246	-0.305163	-1.085822	-1.648749	-1.603509	-1.539266	-1.553194	-1.658204	-1.848001	-1.814261		3.37	3.37	3.37		0.291	0.43	0.591	0.127	0.042	-0.527	-0.336		-0.435	0.747	0.471	0.516	-0.242	0.463		-0.518	-0.211	-0.032	-0.038	0.06		-0.719	-0.521	-0.457	0.038	-1.116	-1.38	-1.061	-1.24	-0.746		0.446	0.571	0.656	-0.759	-0.294	-0.467	-0.606	-2.047	-2.27	-2.451		0.19	0.189	-0.246	-0.314	-0.182	-0.171	-0.102	-0.305		0.37	0.158	0.441	0.139	0.424	0.483	-0.007	0.287											0.008	0.062	0.013	-0.332	-0.479	0.022	-0.49	-0.771		0.289	0.366	0.59	0.419	0.857
YEL022W	"GEA2 | ER to Golgi vesicle-mediated transport | actin cytoskeleton organization and biogenesis | retrograde vesicle-mediated transport, Golgi to ER | intra-Golgi vesicle-mediated transport"	1	0.639441	-0.12877	-0.000054	0.309964	0.3541	0.54918	0.497475	0.321748	0.449995	0.816158	-1.102625	-1.330872	-1.680973	-1.604096	-1.431848	-1.680062	-1.430957	-1.417991	0.081929	-0.58329	-1.082757	-1.612199	-1.043872	-1.158168	-1.200136	-1.298791	-1.335698	0.04525	-0.107325	-1.124463	-1.215145	-1.250935	-1.453387	-1.499208	-1.362341	-1.268693		0.2	0.2	0.2		0.077	-0.043	-0.238	-0.232	-0.24	-0.733	-1.093		0.678	0.485	0.222	0.778	0.415	-0.496		-1	0.37	-0.682	-0.602	0.795		0.139	-0.036	-0.366	0.016	0.032	-0.401	-0.557	-1.139	-0.9		-0.38	-0.176	-0.102	-1.025	-1.089	-1.307	-0.926	-1.369	-1.104	-0.279		-0.201	-0.351	0.352	-0.177	0.487	0.551	-0.228	-0.209		-0.263	0.945	0.273	-0.138	-0.107	0.447	0.322	-1		0.275	-0.222	0.817	0.172	-0.46	0.185	-0.259	-0.784		0.305	-0.005	-0.357	0.156	-0.615	-1.926	-0.231	0.09		-1.158	0.302	0.143	-1.179	1.862
YIL069C	RPS24B | translation	1	0.675129	-0.491268	-0.029739	0.13301	0.496353	0.620141	0.768242	0.512691	0.695106	1.333615	-0.673812	-1.252642	-1.688076	-1.831523	-1.802339	-1.758616	-1.797339	-1.959831	-0.047083	-0.935445	-1.130305	-1.645033	-1.692232	-1.599926	-1.594013	-1.639641	-1.476665	0.128904	0.261583	-0.847425	-0.911302	-0.978633	-1.331422	-1.552195	-1.688137	-1.689786		2.04	2.04	2.04		-0.018	-0.31	-0.524	-0.415	-0.483	-1.946	-2.066		1	0.0003	0.848	0.9991	-1.5791	-0.326																		-0.662	0.2247	0.359	-0.0957	-0.2137	1	0.554	-1.222	-0.0753	0.2455		-0.8663	-1.1064	0.322	-1.05	-2.268	-1.0328	-1.588	-0.84		1.585	1.344	1	1.585	0.0127	1.133	2	1.3923		-0.931	-1.428	-1.64	-1.2035	-0.2865	0.205	0.004	-0.231		2.273	1.1335	0.759	1.8145	1.274	2.0295	0.242	1.2967		-1.2615	1.341	-0.393	-1.222	-1.078
YDR190C	RVB1 | chromatin remodeling | regulation of transcription from RNA polymerase II promoter	1	-0.20597	-0.633381	-0.648406	-0.402879	-0.237358	-0.235047	-0.192185	-0.221794	-0.194833	-0.098017	-0.67643	-1.027743	-1.19183	-1.283463	-1.417199	-1.530416	-1.623121	-1.778661	-0.464941	-0.916471	-1.30766	-1.94328	-2.114747	-2.104866	-2.149069	-2.247458	-2.100018	-0.422619	-0.525768	-1.36735	-1.392403	-1.496724	-1.52625	-1.590324	-1.753377	-1.780609		1.73	1.73	1.73		0.08	0.088	0.157	0.176	0.164	0.021	-0.518		-0.063	0.16	0.415	0.277	0.389	-0.549		-0.443	0.183	0.334	0.275	0.32		-0.276	0.287	0.548	0.349	-0.028	-1.089	-0.801	-0.906	-0.836		0.413	0.335	-0.05	-1.74	-0.345	-0.516	-0.784	-1.191	-1.226	-1.423		-0.149	-0.246	-0.432	-0.57	-0.325	-0.086	-0.11	-0.006		0	-0.368	0.024	-0.552	-0.593	-0.635	-0.951	-0.832		-0.028	-0.859	-0.763	-0.309	0.238	-0.388	0.265	0.274		-0.284	-0.96	-1.031	-0.885	-0.553	-0.417	0.078	0.09		0.253	0.99	0.134	0.814	-0.05
YKL182W	FAS1 | fatty acid biosynthetic process	1	0.16305	-1.069551	-0.613932	-0.632921	-0.423334	-0.141255	-0.210455	-0.01241	-0.171503	-0.10495	-1.573907	-1.790247	-1.896992	-2.102731	-2.191972	-2.126274	-2.027464	-1.959441	-0.315805	-1.172315	-1.468025	-1.615808	-1.484953	-1.547331	-1.61639	-1.467546	-1.401042	-0.276348	-0.526106	-1.392008	-1.604809	-1.565188	-1.451435	-1.070366	-0.757262	-0.815045		-4.04	-4.04	-4.04		0.212	0.291	-0.124	-0.057	-0.126	-0.119	0.028		0.1205	-0.102	-0.412	0.288	0.413	-0.114		-1.07	-0.152	-0.1335	-0.3365	0.1635		-0.7725	-0.946	-0.3265	-0.275	-0.468	-0.688	-1.047	-1.3315	-1.844		-0.063	-0.0205	0.26	-1.9895	-0.3935	-1.4405	-1.5995	-1.89	-2.421	-2.07		0.0385	-0.3035	-0.431	-0.7085	-0.4555	-0.4885	-0.181	0.19		0.0015	-0.263	-0.6085	-0.012	-1.24	-0.7425	-0.592	-0.9535		0.499	0.043	0.5	0.341	0.0285	0.2915	-0.1545	-0.246		0.269	-1.177	-1.693	-1.036	-1.71	-0.237	0.267	-0.37		1.112	0.664	0.8435	0.607	0.3405
YOL003C	PFA4 | protein amino acid palmitoylation	1	0.43808	-0.264576	-0.495283	-0.302161	-0.123982	-0.047162	-0.029933	0.076621	0.152601	0.042712	-0.376663	-0.811133	-1.650843	-1.684704	-2.155389	-1.406034	-1.999922	-1.611323	-0.216492	-0.495748	-0.594385	-2.10231	-1.233152	-1.530661	-1.337833	-1.712301	-1.685213	-0.282767	-0.333285	-0.446851	-1.100905	-1.370816	-0.856441	-0.895952	-0.907886	-0.638155		3.93	3.93	3.93		0.184	-0.076	-0.092	0.132	0.088	0.048	0.263		0.493	0.257	0.637	0.09	0.726	-0.382		-0.0705	0.109	-0.1455	-0.1415	-0.267		0.159	-0.317	0.23	-0.302	0.263	-0.386	0.425	0.252	0.274		0.122	0.492	0.772	0.762	0.047	-0.255	0.539	-0.834	-0.604	0.33		0.084	0.074	-0.024	-0.128	0.116	0.083	-0.287	0.074		-0.907	-0.971	-1.27	0.594	-0.646	-0.512	-0.355	-0.235		-0.379	-0.013	0.01	0.264	0.191	0.561	0.202	0.071		0.16	-0.126	0.028	-1.914	0.325	0.494	0.283	0.13		-0.245	-0.469	-0.199	0.255	0.075
YOR069W	"VPS5 | retrograde transport, endosome to Golgi | protein retention in Golgi"	1	-0.024717	-0.04739	-0.428074	-0.297645	-0.161293	-0.431339	-0.423154	-0.171434	-0.322222	0.028571	0.081062	-0.36473	-0.823449	-1.48986	-1.529707	-1.500494	-1.72068	-1.68811	0.036408	-0.484728	-0.432753	-1.686309	-1.678154	-1.763664	-1.672827	-1.938415	-1.497317	-0.259067	-0.373057	-0.562995	-1.00929	-1.701493	-1.334689	-1.06972	-1.000474	-1.616317		0.42	0.42	0.42		-0.026	0.043	0.7	0.141	0.406	0.901	0.943		0.088	-0.091	-0.222	-0.423	-0.026	0.25		1.046	0.465	0.526	0.463	0.977		0.279	0.555	0.496	0.386	0.424	0.23	0.323	0.567	0.644		0.025	-0.409	-0.302	-0.391	0.288	0.359	0.472	-0.222	-0.946	-1.246		-0.204	0.135	0.549	0.338	0.563	0.45	0.298	0.303		-0.488	-0.071	0.218	0.32	0.033	-0.368	-0.134	0.443		0.559	1.034	1.246	0.849	-0.223	0.392	-0.245	-0.128		0.227	0.9	0.7	0.855	0.059	0.275	0.156	0.267		-0.447	-0.589	-0.844	0.005	-0.541
YER124C	DSE1 | cell wall organization and biogenesis	1	0.896515	0.329904	-0.579925	-1.635121	-2.287085	-2.746032	-2.840271	-3.003783	-3.491655	-0.273907	0.578175	-1.172908	-1.764072	-2.217317	-2.379164	-2.343019	-2.519817	-2.448581	0.591408	-0.077839	-0.633326	-0.27787	0.169652	0.215021	0.094838	-0.095854	-0.152852	0.546733	-0.234934	-0.53169	-1.184919	-1.733238	-1.887599	-1.939473	-2.003141	-2.11008		-2.39	-2.39	-2.39		0.34	0.614	0.469	0.095	0.104	-0.095	0.067		-0.008	-0.005	-0.253	0.146	0.414	0.722		-0.111	0.36	0.363	0.716	0.438		0.425	0.427	0.068	0.289	1.557	-1.081	-3.554	-3.639	-2.913		0.214	0.19	-0.009	1.248	0.758	-0.562	-2.555	-2.012	-2.968	-2.77		-0.132	-0.356	-0.201	0.058	0.719	0.925	1.023	0.646		0.559	0.042	-0.292	0.661	-0.606	-0.194	-0.936	-1.737		0.259	0.381	0.49	-0.443	-1.57	-1.118	-0.589	-0.809		-0.308	0.083	0.768	0.924	0.813	1.544	1.049	0.596		0.061	-0.669	-1.243	-1.429	-0.867
YDR353W	TRR1 | response to oxidative stress | regulation of cell redox homeostasis	1	1.713882	-1.600208	-0.864282	-1.760269	-1.964521	-1.778243	-1.8497	-1.747113	-1.6879	1.158688	-1.94064	-2.025364	-1.736568	-1.770838	-1.572748	-1.40966	-1.398068	-1.390865	0.540744	-1.080897	-0.674856	1.323882	1.168816	1.083879	0.981859	1.058344	1.388341	-0.056506	-1.019766	-1.180505	-0.828871	-0.911182	-0.808875	-0.884949	-0.795353	-0.770924		2.33	2.33	2.33		0.218	0.11	-0.414	-0.44	-0.276	-0.083	-0.625		-1.288	0.141	-0.102	0.061	0.028	-0.26		0.007	0.002	0.151	0.18	0.062		-0.301	-0.369	-0.696	-0.439	-1.183	-1.609	-1.38	-1.111	-1.857		0.547	0.009	-0.57	-1.62	-1.283	-1.27	-2.176	-1.381	-1.858	-1.37		1.652	2.122	1.999	1.743	1.771	1.401	1.204	0.453		0.016	-0.517	0.853	1.896	1.573	0.427	-0.284	-0.032											-0.062	0.495	0.654	1.7002	0.016	0.222	-0.326	-0.659		0.217	0.65	0.219	1.649	0.994
YHR179W	OYE2 | biological_process	1	-0.394956	-2.612992	-1.657774	-1.808324	-2.262657	-2.242739	-2.244251	-2.501277	-2.654441	0.14982	-1.839363	-1.463067	-1.342096	-1.079067	-1.139031	-0.954681	-0.956567	-1.297635	-0.2629	-1.37734	-1.132755	0.184314	0.223327	0.085086	0.269147	0.269655	0.223148	-0.949933	-1.822455	-1.760604	-1.456735	-1.449513	-1.304293	-1.263987	-1.298685	-1.241282		1.92	1.92	1.92		0.335	0.748	0.465	0.017	-0.014	0.147	-0.359		-1.879	0.778	0.571	0.434	-1.07	-0.692		-1.411	0.008	0.058	-0.042	0.482		-0.617	-0.003	0.547	0.205	0.672	0.377	0.178	-0.003	-0.192		0.491	0.586	-0.074	-1.675	-1.674	-1.236	-2.035	-3.086	-5.251	-4.091		1.484	1.481	0.643	0.233	0.919	1.509	2.264	2.395		-0.026	0.355	0.462	0.619	0.433	0.093	-0.628	-0.486		1.793	1.459	0.971	-0.543	-0.601	-0.514	-0.693	-0.201		0.3865	0.6135	0.407	-0.1145	-0.048	-0.257	0.577	0.5875		0.047	0.317	-0.658	0.899	-0.369
YPR138C	MEP3 | ammonium transport | nitrogen utilization	1	0.563788	-1.965976	-1.972008	-3.387054	-3.640862	-3.874825	-4.163796	-4.120133	-4.499083	-0.792791	-1.908112	-2.30316	-2.371225	-2.36204	-2.178186	-2.247844	-2.306933	-2.151072	-0.908287	-1.947939	-2.328404	-1.683197	-1.490669	-1.333638	-1.258341	-1.282522	-1.228349	-1.463806	-1.236429	-1.926324	-2.219457	-2.142989	-2.128293	-2.141492	-1.974849	-2.020246		2.07	2.07	2.07		0.228	-0.048	-0.065	-0.169	-0.016	-0.337	0.126		-0.705	0.688	0.322	0.312	-0.141	-0.349		0.071	0.2765	0.5055	0.354	0.1735		-0.139	-0.266	0.183	0.083	-0.124	-0.318	-0.781	-0.483	-1.115		-0.425	-0.03	-0.698	0.434	0.593	0.916	0.736	1.233	1.208	0.812		-0.34	-0.079	-0.077	0.027	0.0985	-0.053	-0.3545	-0.089		-0.488	-0.36	-0.369	-0.0645	-0.0045	0.0265	-0.4055	-0.134		-0.289	-0.29	-0.105	-0.094	-0.204	0.317	0.105	-0.541		-0.255	0.483	0.526	0.101	-0.137	0.347	0.348	0.64		-0.194	-0.288	-0.279	-0.128	0.042
YOR375C	GDH1 | glutamate biosynthetic process	1	2.58254	-3.300183	-1.718563	-3.094826	-3.194701	-3.192354	-3.204809	-3.37399	-3.482644	2.098042	-2.804685	-3.065104	-2.399104	-1.95605	-1.943285	-0.249427	-1.405549	-1.476371	-0.404024	-3.154804	-2.634929	-1.764591	-1.008299	-0.5309	-0.390933	-0.406237	-0.284278	-1.378168	-1.260704	-2.401563	-1.784188	-1.691831	-1.562119	-1.166941	-1.312457	-1.379235		1.97	1.97	1.97		0.31	0.187	-0.03	-0.297	0.675	-0.721	-0.401		-0.515	0.022	-0.73	0.227	0.752	0.512		2.879	3.6235	3.785	3.4095	2.707		1.83	1.819	2.177	1.7	-0.947	-0.763	-0.766	-0.186	-0.661		0.104	-0.064	0.047	-0.92	-0.797	-0.749	-0.509	-0.69	-0.692	-1.361		0.345	0.053	-0.1123	0.177	-0.031	-0.66	-0.877	-0.811		-0.128	0.068	0.47	-0.172	0.152	0.07	-0.7	-0.767		-0.318	-0.152	0.095	-0.585	0.021	0.244	-0.144	-0.351		0.519	0.61	0.113	-0.325	-0.666	-1.021	-1.517	-1.515		-0.303	0.114	0.283	1.36	1.927
YMR318C	ADH6 | alcohol metabolic process | aldehyde metabolic process	1	0.924133	-2.433921	-1.561125	-2.79849	-3.128271	-3.198509	-3.564848	-3.461773	-3.505943	1.003902	-1.30733	-0.973246	-0.735298	-0.643005	-0.715026	-0.561206	-0.5321	-0.470627	0.227306	-2.037738	-1.69858	-0.597617	-0.235444	-0.190107	-0.026911	-0.184103	-0.197764	-0.462039	-1.139348	-1.717377	-1.587944	-1.338224	-1.179989	-1.329261	-1.152775	-1.241479		5.53	5.53	5.53		0.072	0.086	-0.203	-0.23	-0.32	-1.406	-1.672		-1.354	-0.732	-0.305	-1.253	1.167	-0.5		0.213	0.192	-0.308	-0.438	-0.127		0.17	-0.008	-0.112	-0.251	-1.03	-2.48	-2.615	-3.058	-3.595		0.556	0.625	0.682	-1.737	-1.799	-3.398	-2.822	-2.227	-2.227	-2.879		1.622	2.387	2.724	2.992	2.891	2.933	2.818	2.176		-0.109	0	0.531	0.857	1.103	0.727	0.494	0.599		1.76	0.734	1.905	1.283	0.654	0.371	0.711	1.059		0.121	0.097	-0.057	-0.188	-0.245	-0.49	-0.183	-0.4		1.23	1.434	0.443	1.205	0.619
YKL128C	PMU1 | biological_process	1	1.11585	-1.65505	-1.123249	-2.201455	-2.201512	-2.274644	-2.192449	-2.081598	-2.212805	0.56814	-1.217492	-0.959925	-0.488732	-0.240377	-0.550651	-0.067134	0.00124	0.012613	-1.203327	-2.438073	-1.733585	-0.870029	-0.81946	-0.755187	-1.032811	-1.019481	-1.090121	-1.096375	-1.395746	-1.689845	-1.569141	-1.409411	-1.50284	-1.105967	-1.096102	-1.166615		2.44	2.44	2.44		-0.07	0.211	0.063	-0.171	0.212	-0.156	-0.536		-0.99	0.204	0.608	-0.315	-0.963	-0.333		0.029	-0.472	-0.101	-0.104	0.108		0.229	0.369	-0.374	-0.216	-0.097	-0.272	-0.11	-0.12	-0.36		0.445	0.6	-0.126	0.582	-0.136	-0.525	0.074	0.313	0.147	-0.899		0.182	0.155	-0.087	-0.065	0.051	0.192	0.508	0.042		-0.027	0.665	0.301	0.599	0.216	0.542	0.887	0.782		0.737	0.436	0.546	-0.095	0.07	-0.087	0.069	0.129		-0.182	0.05	-0.269	-0.184	-0.095	0.378	-0.13	-0.074		-0.453	-0.576	-0.905	-0.481	-0.022
YDR197W	CBS2 | translation	1	0.101962	0.326692	-0.035739	-0.061978	-0.073795	-0.18506	-0.170728	0.019838	-0.117062	0.079992	0.477343	-0.599648	-1.568594	-2.501126	-1.918026	-2.528361	-2.441722	-2.234341	0.115879	-0.302111	-0.694961	-2.281199	-2.452689	-2.374555	-2.690376	-3.164961	-2.773319	0.070407	-0.162116	-0.73883	-1.677154	-2.267018	-2.051533	-1.930487	-1.966336	-2.402307		2.13	2.13	2.13		-0.169	-0.084	0.247	0.416	-0.678	0.941	0.659		0.657	0.294	-0.3	-0.63	-0.188	0.526		0.566	0.188	0.475	-0.152	0.122		0.519	0.708	0.254	0.369	0.763	0.97	1.4	1.169	1.483		0.355	0.299	0.494	1.754	0.446	0.696	0.879	-0.037	-0.177	-1.013		-0.142	0.027	0.113	0.01	0.214	-0.085	0.027	0.001		-0.128	-0.09	-0.028	-0.171	0.019	-0.174	-0.437	0.006											0.771	1.202	1.189	1.126	1.18	0.572	0.386	0.632		-0.659	-0.436	-0.491	-0.169	-0.392
YLR363C	"NMD4 | mRNA catabolic process, nonsense-mediated decay"	1	-0.205203	0.034389	-0.232324	0.02597	-0.024057	0.1168	0.080496	0.140422	-0.049542	-0.887573	-0.629411	-1.428472	-2.175522	-2.825488	-3.503827	-2.523461	-2.572376	-3.155473	-0.162927	-0.272897	-0.842567	-1.931694	-2.357029	-1.531361	-2.080221	-2.089734	-2.078961	-0.451302	-0.784144	-1.289051	-2.000929	-2.267464	-2.014411	-2.17136	-2.322174	-2.576005		1.05	1.05	1.05		0.461	0.447	0.091	-0.061	-0.236	0.478	0.119		-0.21	0.618	0.277	0.209	-0.159	0.241		0.318	0.073	-0.182	-0.104	0.095		0.702	0.646	-0.057	-0.067	-0.058	-0.09	-0.008	-0.1	0.028		0.011	0.021	-0.788	-0.342	-0.525	-0.462	-0.341	-0.933	-1.754	-1.515		-0.199	-0.071	-0.198	-0.228	0.116	0.039	-0.202	-0.186		-0.425	-0.468	-0.517	-0.198	-0.345	0.089	-0.767	-0.588		0.747	0.991	0.794	0.129	-0.339	-0.04	-0.361	-0.732		-0.136	0.136	0.862	3.17	0.189	-0.36	-0.209	-0.078		0.047	-0.163	-0.036	-0.25	0.026
YPL094C	SEC62 | posttranslational protein targeting to membrane	1	0.039254	-0.077207	-0.520397	-0.54658	-0.596826	-0.591429	-0.575097	-0.643852	-0.629108	-0.155035	-0.52744	-1.870366	-2.408457	-2.492836	-2.550173	-2.420922	-2.465927	-2.592147	0.101867	-0.162283	-0.733994	-1.617717	-1.722138	-1.714125	-1.546158	-1.400987	-1.398434	0.122598	-0.624263	-1.270243	-1.862007	-2.143438	-2.218431	-2.303502	-2.27047	-2.201433		0.9	0.9	0.9		0.226	-0.099	0.126	-0.146	-0.199	-0.07	-0.241		-0.635	-0.288	0.22	-0.033	-0.735	0.326		-0.8685	-0.7195	-0.2295	0.0935	0.2245		-0.731	-0.887	-1.176	-0.856	-1.253	-1.181	-1.112	-1.284	-1.07		0.051	0.2	0.1	-0.405	-0.976	-1.142	-1.061	-2.024	-2.284	-2.741		-0.046	-0.231	-0.242	-0.168	0.335	0.349	0.685	0.401		-0.277	-0.37	0.386	0.023	0.154	-0.022	0.013	0.203		-0.343	-0.377	-0.514	-0.425	0.121	0.197	0.151	0.037		-0.716	-0.998	-1.107	-0.975	-1.044	-0.85	-0.209	-0.391		0.705	0.448	0.338	0.861	0.613
YJL087C	TRL1 | UFP-specific transcription factor mRNA processing during unfolded protein response | tRNA splicing	1	0.35013	-0.34492	-0.796158	-0.142625	-0.058831	-0.266665	-0.299705	-0.088838	-0.193826	0.474741	-1.037451	-2.193998	-2.09043	-2.106112	-2.572831	-2.252056	-2.392543	-2.237554	0.216131	-0.933095	-1.47801	-3.267315	-2.716945	-2.225744	-2.479937	-2.815807	-2.655037	0.1451	-0.474772	-2.021548	-2.146565	-3.179585	-2.219345	-2.8959	-2.313313	-2.809259		0.52	0.52	0.52		-0.144	-0.053	-0.19	-0.206	-0.121	-0.48	-0.3		0.184	0.613	0.085	0.521	0.547	0.069		-0.83	0.481	-0.383	-0.747	-0.287		0.118	0.154	0.483	0.581	-0.227	-0.033	-0.487	-0.221	-0.41		-0.301	-0.264	-0.778	-1.266	-0.812	-0.84	-0.969	-1.856	-1.935	-1.807		-0.645	-0.883	-1.121	-1.019	-0.797	-0.757	-0.84	-0.406		-0.531	0.69	-0.824	-0.774	-0.968	-0.893	-0.952	-1.213											-0.7975	-1.345	-1.743	-1.057	-1.037	-0.6575	-0.004	-0.145		0.824	0.866	1.093	-0.239	0.231
YPL045W	"VPS16 | protein targeting to vacuole | late endosome to vacuole transport | vacuole organization and biogenesis | vacuole fusion, non-autophagic | Golgi to endosome transport"	1	-0.320965	-0.114785	-0.690444	-0.288564	-0.200604	-0.238737	-0.055391	-0.188026	0.016035	-0.313556	-0.816223	-1.881994	-2.34071	-2.917269	-2.66111	-2.791085	-2.943208	-1.613406	-0.362979	-0.419879	-0.843803	-2.695418	-1.804342	-1.807694	-2.082809	-2.36129	-2.264757	-0.080962	-0.272574	-0.898378	-1.82113	-2.176021	-2.559087	-2.219287	-2.394755	-2.381691		-1.71	-1.71	-1.71		0.136	0.235	0.38	0.186	0.212	0.661	0.274		-0.085	0.2515	0.032	0.1755	-0.035	0.528		-0.4747	0.1883	0.175	-0.0873	0.0643		0.4225	0.1915	0.206	0.1755	0.1215	0.429	0.295	0.319	0.424		-0.9525	-0.35	-0.048	-0.7525	-0.414	-0.083	-0.057	-0.9135	-0.6425	-0.8255		-0.3435	-0.343	-0.325	-0.4125	-0.1155	-0.1255	-0.4685	-0.1915		-0.554	-0.2585	-0.4405	0.0185	-0.029	-0.6495	-0.5325	-0.493		0.2965	1.036	0.9125	0.364	-0.6375	0.2695	-2.073	-0.1238		0.718	0.671	0.6005	0.253	0.226	0.6835	0.3695	0.5755		-0.397	-0.3935	-0.0455	-0.968	-0.452
YBR161W	CSH1 | glycosphingolipid biosynthetic process | sphingolipid biosynthetic process	1	0.16027	0.640735	-0.075331	-0.017651	0.484183	0.351326	0.453677	0.611215	0.647236	-0.208554	-0.79074	-1.818429	-2.429908	-2.14727	-2.328749	-2.103759	-2.032047	-1.825228	0.031871	0.189551	-0.932442	-2.29225	-1.383959	-1.332575	-1.601798	-1.604607	-1.48657	0.299217	-0.351148	-0.876093	-1.583204	-2.250727	-1.969946	-2.109485	-2.02118	-1.984985		1.91	1.91	1.91		0.185	0.05	0.127	0.17	-0.709	0.43	0.442		-0.167	0.7555	0.3505	0.2915	-0.145	-0.0945		-0.153	0.279	0.099	0.694	0.626		-0.282	-0.024	-0.154	0.122	0.123	-0.0275	-0.0285	-0.26	0.0315		0.081	0.2215	0.1655	0.062	-0.133	0.1525	0.5545	-0.48	-1.111	-0.75		0.149	-0.017	0.169	-0.123	-0.026	-0.078	-0.173	-0.105		-0.788	-0.661	-0.206	-0.59	0	0.013	-0.27	-0.403		0.019	-0.181	0.208	0.011	-0.293	0.081	-0.127	-0.2		0.806	1.117	1.268	0.754	0.795	0.24	0.554	0.483		-0.946	-0.831	-0.56	-0.429	-0.047
YMR192W	GYL1 | ER to Golgi vesicle-mediated transport | regulation of exocytosis	1	0.369397	-0.117547	-0.377843	-0.3457	-0.432594	-0.155406	-0.159217	-0.249159	-0.073679	0.048166	-0.501745	-1.911584	-2.198421	-2.579293	-2.708257	-2.59863	-2.851169	-2.608217	0.197068	-0.260516	-1.212833	-3.002586	-1.69807	-1.896882	-1.847039	-2.718596	-3.241825	-0.499486	-0.431668	-1.094522	-2.242874	-1.817197	-2.345258	-2.430196	-2.167661	-2.08065		0.55	0.55	0.55		-0.143	0.22	0.341	-0.098	0.159	0.105	0.766		-0.377	0.007	-0.177	-0.29	0.032	0.275		0.129	0.026	0.292	-0.656	0.288		-0.101	0.144	0.169	0.029	0.001	0.096	-0.372	-0.032	-0.341		0.035	-0.402	-1.464	-1.039	-0.607	0.028	0.42	-0.913	-1.221	-1.784		-0.466	-0.645	-0.482	-0.328	-0.143	-0.26	-0.257	-0.122		0.454	0.396	0.197	0.847	0.771	0.762	0.53	0.81		0.45	0.609	1.283	0.774	-0.205	0.519	-0.293	-0.218		0.067	0.319	0.397	0.514	0.045	0.632	0.053	0.012		-0.421	-0.388	-1.31	-0.313	-0.588
YCR054C	CTR86 | biological_process	1	-0.141194	-0.32077	-0.553444	-0.613522	-0.619722	-0.520648	-0.377382	-0.500606	-0.458312	-0.08955	-0.888478	-2.272828	-2.291772	-2.505915	-1.621823	-2.273006	-2.698831	-2.71272	-0.098686	-0.193179	-0.745597	-1.966291	-2.468695	-2.29857	-2.321713	-2.741971	-2.907301	0.160673	-0.208857	-0.550964	-1.185769	-1.589311	-1.702886	-1.755863	-1.561947	-1.901082		1.16	1.16	1.16		-0.1855	-0.4555	-0.408	-0.8515	-1.3625	0.324	-0.8575		-0.1273	-0.0783	0.1873	-0.0363	-0.6453	-0.0653		-0.8785	-0.2295	-0.194	-0.106	-0.126		-0.534	-0.5063	-0.4343	-0.3933	-0.5637	-0.303	-0.2597	-0.383	-0.2707		-0.1307	0.057	-0.3943	-0.87	-0.8087	-0.6613	-0.4783	-0.758	-1.422	-0.057		-0.3615	-0.768	-0.9465	-0.813	-0.6445	-0.6245	-0.462	-0.204		-0.826	0.222	-0.6365	-0.151	0.037	-1.273	-1.997	-0.638		0.251	-0.041	1.194	-0.077	0.193	0	0.014	0.31		-0.034	-0.4015	-0.7105	-0.262	-0.584	0.0455	-0.299	-0.149		0.1785	0.0785	-0.125	-0.089	-0.057
YDL029W	ARP2 | mitochondrion inheritance | actin filament organization	1	1.038139	0.333516	-0.137602	-0.316318	-0.280996	-0.364425	-0.177643	-0.181498	-0.202531	0.639367	-0.179834	-1.260153	-1.757359	-2.062754	-2.029366	-2.074168	-2.239736	-2.15705	0.69848	-0.029869	-1.058622	-1.735654	-2.558771	-1.906809	-2.051811	-2.179297	-1.942744	0.372648	-0.473423	-1.031681	-1.467799	-1.948944	-1.944969	-1.857931	-2.012397	-2.043979		2.13	2.13	2.13		0.151	0.254	-0.014	0.214	0.112	0.641	0.268		0	0.439	0.087	0.57	-0.037	0.18		-0.406	0.189	0.714	0.011	0.096		0.811	0.521	0.363	0.046	0.017	-0.691	-0.903	-0.917	-0.837		0.005	0.339	0.592	0.46	0.026	-0.481	-0.548	-1.095	-1.471	-0.205		0.288	0.633	0.912	0.641	0.963	0.601	0.66	0.387		-0.435	-0.601	-0.307	-0.277	0.107	0.341	-0.253	-0.549		0.844	0.762	1.986	0.986	-0.233	0.179	-0.355	-0.488		0.496	1.056	0.937	0.859	0.779	0.177	0.319	-0.059		-0.418	-0.566	-0.598	-0.216	0.268
YLR148W	"PEP3 | late endosome to vacuole transport | vesicle docking during exocytosis | vacuole fusion, non-autophagic | response to drug | Golgi to endosome transport | telomere maintenance"	1	0.069958	0.095813	-0.257631	-0.014369	-0.085535	-0.216911	-0.241784	-0.010721	-0.203402	0.122715	-0.276071	-1.474733	-2.426322	-2.385378	-2.580063	-2.640198	-2.84766	-2.45858	0.212823	0.07517	-0.601908	-2.263873	-2.048125	-2.477977	-2.154598	-2.643582	-3.007567	0.091363	-0.053742	-1.202134	-1.988607	-2.653574	-2.455331	-2.38496	-2.642853	-2.807061		-0.45	-0.45	-0.45		-0.091	-0.174	-0.083	0.222	0.085	0.168	0.158		0.238	-0.036	0.097	0.459	0.322	-0.185		0.477	0.222	-0.003	-0.329	0.161		0.602	0.355	0.741	0.007	0.646	0.371	0.435	0.233	0.487		0.2	0.106	0.48	0.42	0.605	0.537	0.493	-0.91	-0.747	-1.194		-0.184	-0.304	0.026	-0.049	0.044	-0.31	-0.295	-0.066		0.386	-0.175	-0.165	0.096	0.165	0.218	0.415	0.5		-0.018	-0.022	0.352	0.007	0.181	0.348	-0.04	0.282		0.156	0.695	0.991	0.963	0.403	0.685	0.402	0.384		-0.771	-0.127	0.03	-1.212	-0.283
YNL041C	COG6 | intra-Golgi vesicle-mediated transport	1	0.041734	-0.190863	-0.534328	-0.457724	-0.34052	-0.360996	-0.493461	-0.340909	-0.349716	-0.056108	-1.328955	-2.397047	-2.603383	-2.561907	-2.415409	-3.20692	-3.116624	-2.868252	-0.800919	-0.459331	-0.997448	-2.769077	-2.794749	-2.652195	-2.629404	-2.833187	-3.015534	-0.566271	-0.48173	-1.305045	-2.280495	-2.662898	-2.824378	-2.554315	-2.637182	-2.909668		-0.63	-0.63	-0.63		0.005	-0.31	-0.28	0.062	0.203	-0.026	-0.292		0	0.284	0.175	0.442	0.722	0.419		0.074	-0.023	-0.195	-0.142	-0.164		0.7	0.62	0.684	0.223	0.428	0.047	0.338	0.078	0.26		0.074	-0.292	-0.171	-0.764	-0.368	-0.469	-0.451	-2.075	-2.743	-2.875		-0.248	-0.191	0.006	-0.255	-0.062	-0.128	-0.434	-0.182		0.464	0.55	0.233	0.72	0.782	0.692	1.069	0.926		0.269	0.667	0.432	-0.013	0.022	0.017	-0.135	0.115		0.171	-0.707	-0.109	-0.485	-0.003	-0.384	0.002	0.094		-0.013	0.008	0.134	0.06	0.042
YDR080W	"VPS41 | protein transport | vacuole organization and biogenesis | vacuole fusion, non-autophagic | vacuolar protein processing or maturation"	1	-0.085442	0.41702	-0.26045	-0.218888	-0.263573	-0.276127	-0.292043	-0.207588	-0.273803	-0.449226	-0.632586	-1.34131	-1.891455	-1.698264	-2.508971	-2.500773	-2.522592	-2.502964	0.046428	-0.013511	-0.705176	-1.879455	-1.833236	-2.073971	-1.800004	-2.393086	-1.734397	-0.164052	-0.400125	-0.862552	-1.464504	-2.174042	-1.962465	-1.679422	-2.300883	-2.066916		-0.9	-0.9	-0.9		-0.191	-0.265	-0.302	-0.017	-0.038	0.03	0.509		0.1315	0.1945	-0.661	-0.3185	-1.306	-0.082		-0.0535	0.0865	-0.3835	-0.219	-0.3145		0.269	0.1415	0.344	0.4055	0.2795	0.537	0.3985	0.504	0.357		-0.428	-0.293	-0.1145	-0.025	0.113	0.144	0.116	0.107	-0.148	0.0995		-0.3795	-0.1495	-0.091	-0.314	-0.0545	-0.2045	-0.1415	-0.2515		-0.7205	0.113	-0.4995	-0.3085	-0.2075	-0.328	0.1405	-0.286		0.679	0.601	0.9615	0.4535	-0.2295	-0.2675	-0.175	-0.7315		1.8935	1.529	0.4485	2.727	1.2337	-0.0685	1.061	0.8211		-0.2035	-0.1695	-0.318	-0.005	-0.328
YOR016C	ERP4 | secretory pathway	1	0.521303	-0.340844	-0.365275	0.042008	0.140647	0.374413	0.418464	0.348524	0.423862	-0.018429	-1.327797	-1.939477	-1.867913	-2.242559	-2.433829	-1.96185	-1.892622	-1.829389	0.123751	-0.452809	-1.11981	-1.384201	-1.364257	-1.180677	-1.214481	-1.253178	-1.234707	-0.104396	-0.746988	-1.628328	-1.898332	-1.97157	-1.901061	-2.078268	-1.97273	-2.000304		-0.03	-0.03	-0.03		-0.04	0.034	-0.294	-0.184	-0.341	-0.463	-0.125		0.1315	-0.732	0.125	0.239	0.963	0.598		-0.389	-0.137	-0.5245	-0.6905	-0.945		-0.7573	-1.766	-0.7435	-0.8095	-0.4755	-0.1895	-0.6165	-0.4385	-0.1835		-0.037	-0.1615	-0.0825	-0.682	-0.216	0.103	-0.0195	0.6045	0.2405	0.9565		0.0835	0.0235	-0.2205	-0.2505	-0.302	-0.175	-0.3235	-0.5435		1.5925	1.1145	-0.5235	0.1145	-0.1264	-0.5505	0.184	0.3865		-0.762	-0.0295	0.089	0.464	-0.171	0.4325	0.2485	0.266		0.565	1.7155	-0.2675	-0.3472	0.4245	0.5805	0.2915	-1.5455		-1.4002	0.429	1.054	0.0186	1.163
YJR118C	ILM1 | mitochondrial genome maintenance	1	1.139371	-0.085759	0.205155	0.307746	0.406352	0.773134	0.74582	0.818904	0.934058	0.286215	-1.28802	-1.879667	-2.617475	-2.629321	-2.062855	-2.213356	-2.314144	-2.183767	0.069021	-0.102203	-0.624184	-1.775831	-1.638035	-1.757652	-1.555414	-1.892117	-1.886415	-0.434093	0.031495	-1.092897	-1.525388	-1.562239	-1.722396	-1.997178	-1.648872	-2.02669		5	5	5		-0.144	0.236	0.279	0.013	0.307	0.282	0.829		-0.233	0.526	0.347	0.379	0.061	0.428		-0.278	-0.006	0.237	0.473	0.139		-0.872	-0.303	-0.815	-0.299	-0.575	-0.986	-0.635	-0.902	-0.446		-0.045	0.487	0.634	0.198	-0.51	-0.598	-0.53	-0.882	-1.108	-1.366		0.169	0.42	0.352	0.264	0.353	0.356	0.243	0.115		0.99	1.1	0.86	1.082	1.471	1.125	1.364	1.185		0.19	-0.023	0.701	-0.093	0.102	0.095	0.094	0.225		0.117	0.366	-0.1025	0.0965	-0.1015	-0.4985	-0.321	-0.3965		-0.664	-0.87	-0.353	0.252	0.53
YDL049C	"KNH1 | 1,6-beta-glucan biosynthetic process"	1	-0.457704	-0.056369	-0.377148	-0.003502	0.182253	0.358672	0.448576	0.432921	0.421173	0.278338	-1.000685	-2.299627	-2.644956	-2.662377	-2.417169	-2.527825	-2.432195	-2.659209	0.95091	0.750702	-0.435049	-1.609045	-1.87621	-1.889582	-1.854421	-2.133651	-2.185061	1.058433	-0.159288	-1.253091	-2.000148	-2.191542	-2.31241	-2.378867	-2.528444	-2.499845		-3.01	-3.01	-3.01		-0.2	-0.085	-0.166	-0.078	0.361	0.36	0.89		0.637	0	0	-0.138	-0.363	-0.425		-0.838	1.175	0.348	-0.005	0.252		-0.206	-0.072	0.822	0.177	0.361	0.918	0.798	1.195	0.902		-0.494	-0.842	0.108	0.3	1.057	1.336	2.013	1.244	0.392	0.32		0.259	0.187	0.479	0.366	0.27	0.941	0.655	0.49		-0.17	0.354	0.615	-2.399	-0.503	-0.941	-0.3	-0.526		0.57	0.267	0.925	0.562	-0.275	-0.079	-0.051	-0.337		-0.157	0.31	0.261	0.259	-1.503	-1.047	-1.883	-0.495		-0.105	-0.353	-0.585	-0.273	0.232
YGR180C	RNR4 | S phase of mitotic cell cycle | DNA replication	1	-0.256835	-0.444073	-0.504398	-0.069949	-0.064056	0.059349	0.254729	0.068889	-0.007261	0.00512	-1.147579	-2.020744	-2.194052	-2.239448	-2.157454	-2.175899	-2.171817	-2.158437	0.600468	-0.176854	-0.903889	-1.358281	-1.56191	-1.502593	-1.60895	-1.891349	-1.904684	0.250178	-0.668316	-1.255385	-1.370462	-1.658079	-1.673192	-1.784885	-1.776006	-1.839641		-1.7	-1.7	-1.7		0.608	0.275	0.52	0.152	0.353	0.908	0.185		-0.709	-0.069	0.177	0.197	-0.256	0.427		0.046	0.667	0.327	-1.087	-0.425		0.167	0.29	0.011	0.47	1.958	1.442	1.717	1.438	1.703		0.668	0.483	0.828	-0.25	1.575	1.63	0.62	-0.975	-1.906	-2.473		0.201	0.194	-0.384	-0.942	-0.885	-0.882	-0.59	-0.322		0.014	-0.275	-0.64	-0.778	-0.457	-0.977	-0.772	-1.067		-0.087	-0.23	0.491	1.022	1.398	0.83	0.796	0.828		-0.0085	0.0655	-0.017	1.162	-0.3955	-1.361	-0.321	0.1685		0.489	-0.118	0.287	-0.669	0.014
YOR086C	TCB1 | biological_process	1	-0.262259	0.260779	-0.377907	-0.121696	0.00704	0.013696	0.06851	0.207985	0.147177	-0.197507	0.034798	-1.189418	-2.020832	-2.475159	-2.394949	-2.502125	-2.515343	-2.532376	-0.024207	-0.192472	-1.008849	-2.210635	-2.367145	-2.231841	-2.230543	-2.085416	-1.965576	0.179286	-0.347312	-0.863455	-1.444216	-1.938763	-2.256809	-2.43156	-2.527688	-2.583376		-0.77	-0.77	-0.77		-0.276	0.096	-0.089	0.535	0.566	0.197	0.519		-0.016	-0.0935	-0.326	-0.264	0.2525	0.3585		1.0875	0.3555	-0.2315	-1.22	-0.5355		0.3595	0.1635	-0.0605	-0.1515	0.414	0.086	0.33	0.074	-1.066		-0.0375	0.089	1.0185	0.7595	0.63	0.558	0.6595	-0.5925	-0.656	-0.867		-0.0925	-0.039	0.3195	0.2915	0.2225	0.0325	-0.39	-0.1865		-0.006	-0.2525	-0.371	-0.422	-1.066	0.071	0.2235	0.163		-0.146	0.39	1.605	0.337	0.505	0.449	0.324	0.684		0.262	-0.0595	0.6715	2.9035	0.188	-0.266	-0.1885	-0.422		0.2275	-0.679	-0.1565	-0.6675	0.253
YML028W	TSA1 | response to oxidative stress | regulation of cell redox homeostasis	1	-0.264644	0.170482	-0.256023	-0.87865	-0.529338	-0.455577	-0.385757	-0.481973	-0.261978	-0.472795	-0.90235	-2.173164	-2.892692	-3.156995	-3.158924	-3.166229	-3.154028	-3.246695	0.056628	0.565488	0.183783	-0.298213	-0.741522	-0.952082	-1.216988	-1.389685	-1.136983	0.009019	-0.068496	-0.291581	-1.183674	-1.590032	-2.092412	-2.173001	-2.233808	-2.258272		0.61	0.61	0.61		0.116	0.208	0.522	0.375	0.401	0.548	0.644		-0.008	0.169	0.66	-0.494	-0.321	0.318		0.297	0.082	0.292	0.476	0.738		0.327	0.106	-0.152	-0.183	0.193	-0.238	0.222	-0.115	-0.277		0.442	0.779	1.266	0.624	0.048	-0.31	-0.134	-1.597	-2.448	-2.489		1.22	1.844	1.997	2.168	2.116	2.147	1.996	1.561		0.656	1.078	2.453	2.035	2.464	2.258	2.277	2.123		1.686	1.561	2.123	1.75	2.129	1.559	1.999	2.262		0.576	1.133	0.967	0.966	0.974	0.395	0.195	0.23		0.156	0.201	-0.615	0.79	0.501
YCR015C	YCR015C | biological_process	1	-0.746255	-0.206381	-0.571482	-0.580889	-0.541021	-0.554424	-0.625544	-0.648675	-0.55521	-0.75387	-1.020341	-2.082706	-2.585553	-2.573424	-2.507618	-2.678363	-2.626024	-2.861561	-0.74937	-0.568995	-1.58669	-2.206577	-2.15707	-1.670553	-2.269098	-2.702759	-2.305937	-0.818512	-1.112506	-2.196725	-2.346613	-3.170598	-2.767785	-3.346766	-3.211432	-2.964211		3.12	3.12	3.12		-0.231	-1.676	0.364	0.394	-0.032	0.856	0.585		-0.0795	-0.0845	0.136	-0.2245	-0.027	-0.094		0.105	0.544	-0.168	-0.707	-0.352		0.575	0.4595	1.0635	0.4185	0.662	0.3275	0.3645	-0.0465	-0.087		-0.0875	-0.102	-0.0395	-0.125	0.4	-0.263	-0.4815	-0.3165	-0.6575	-0.7145		-0.289	-0.266	-0.081	0.088	-0.453	-0.027	0.109	-0.039		-0.763	-0.74	-0.761	-0.279	0.052	-0.056	-0.254	-0.268		0.393	0.813	0.354	-0.078	0.254	0.449	0.051	0.298		-0.353	-0.659	-0.116	-0.182	0.098	0.07	0.124	0.281		-0.018	-0.1454	0.053	-0.634	-0.387
YGL200C	EMP24 | ER to Golgi vesicle-mediated transport | protein retention in ER | vesicle organization and biogenesis	1	0.46273	-0.917694	-0.464725	-0.214355	0.046265	0.348309	0.439731	0.288082	0.383796	0.404972	-1.989847	-2.335988	-2.274484	-2.309714	-2.222844	-2.209041	-2.313592	-2.357467	0.516553	-0.976428	-1.816914	-1.910613	-1.907947	-1.760961	-1.65891	-1.712314	-1.64549	-0.038632	-1.354719	-2.196045	-2.241039	-2.111313	-2.202997	-2.308719	-2.349363	-2.306533		-1.07	-1.07	-1.07		0.199	0.199	0.625	0.371	0.523	0.386	-0.308		0.121	0.334	0.739	0.599	0.383	0.2		-0.297	-0.245	-0.087	0.216	0.469		-0.336	-0.379	-0.365	-0.291	-0.587	-1.518	-1.177	-1.474	-0.965		0.345	0.809	1.037	-0.104	-0.118	-0.813	-0.668	-1.049	-1.435	-1.681		0.392	0.453	0.348	0.316	0.315	0.516	0.545	0.549		-0.389	0.005	0.582	0.72	1.161	0.771	0.798	0.668		-0.016	0.025	0.006	0.051	0.241	-0.461	0.525	0.498		-0.093	0.097	0.212	-0.308	-0.315	-0.119	0.02	0.01		-0.111	-0.231	-0.264	0.564	0.625
YPR183W	DPM1 | GPI anchor biosynthetic process | protein amino acid O-linked glycosylation | protein amino acid N-linked glycosylation	1	0.714863	-0.463266	-0.604605	-0.416071	-0.111648	-0.031586	0.130049	0.284568	0.23595	0.524546	-1.442976	-2.382998	-2.378165	-2.291666	-2.051719	-2.110097	-2.002831	-2.043776	0.702079	-0.953824	-1.773457	-1.411301	-1.510412	-1.363014	-1.407502	-1.227994	-1.212086	0.641791	-1.008103	-1.938094	-2.176491	-1.965009	-1.911051	-1.975914	-2.000056	-1.970875		2.05	2.05	2.05		-0.136	0.271	0.557	0.175	0.76	1.344	0.138		-0.456	0.306	0.203	-0.306	-0.021	0.876		-0.5675	0.477	0.3215	0.9085	0.6715		-0.893	-1.048	-1.121	-0.943	-1.488	-1.506	-1.584	-1.491	-2.542		-0.484	-0.285	0.283	-0.601	-0.466	-0.692	-1.159	-1.175	-1.106	-1.183		0.3325	0.3675	0.1065	0.585	0.5035	0.595	0.8075	0.59		0.42	0.615	0.5055	0.775	0.8165	0.7015	0.814	0.6435		0.107	0.257	0.432	-0.569	0.404	0.192	0.36	0.295		0.318	0.737	0.163	-0.231	-0.312	-0.284	0.053	-0.312		0.534	-0.138	0.008	0.395	0.53
YBR087W	RFC5 | leading strand elongation | mismatch repair | sister chromatid cohesion	1	-0.018079	-0.823594	-0.527361	-0.272081	0.106424	0.323	0.424784	0.254322	0.48614	0.684454	-2.342708	-2.877571	-2.548621	-3.009936	-2.497355	-3.202446	-2.664898	-2.397205	0.335431	-0.489843	-1.81911	-3.118063	-2.347478	-1.630982	-2.124296	-2.947861	-2.180715	-0.110961	-0.740503	-1.932582	-2.187647	-2.669282	-3.135724	-3.365166	-2.948151	-3.361683		4.03	4.03	4.03		-0.045	-0.307	-0.132	0.055	0.033	0.028	-0.897		-0.087	0.4445	0.2385	-0.4845	-0.1715	0.31		-0.703	-0.056	-0.196	-0.036	-0.397		0.086	0.4465	0.265	0.548	-0.269	-0.444	-0.0335	-0.3655	0.078		0.0025	0.1705	-0.5335	-1.0725	-0.715	-0.514	-0.734	-1.4185	-1.95	-1.263		-0.056	0.115	-0.142	-0.308	-0.256	-0.05	0.056	-0.154		-0.075	0.038	-0.076	-0.14	-0.115	0.102	-0.419	-0.851											-0.038	-0.16	-0.628	-0.41	-0.642	-0.688	-0.089	0.143		-0.212	-0.09	0.387	0.241	0.397
YML115C	VAN1 | protein amino acid N-linked glycosylation	1	-0.113886	-0.666484	-0.568122	-0.389448	-0.201132	0.027448	0.005329	-0.137174	-0.053367	-0.087098	-1.64547	-2.092535	-2.294292	-2.268424	-2.09553	-1.984163	-2.043622	-2.11097	-0.093448	-0.620053	-1.642862	-2.139645	-2.287194	-2.05883	-2.079168	-2.111976	-1.982811	-0.375666	-0.953038	-2.045588	-2.275173	-2.368535	-2.499163	-2.541912	-2.53767	-2.428006		-0.33	-0.33	-0.33		0.133	0.349	0.255	0.069	0.284	0.59	0.394		-0.873	0.339	-0.051	-1.027	0.187	0.548		-0.48	-0.316	0.282	-0.655	-0.41		-0.107	0.163	0.157	0.319	-0.429	-0.489	-0.528	-0.136	-0.298		0.265	0.28	-0.408	-0.073	-0.059	-0.392	-0.336	-1.155	-2.093	-1.246		-0.092	-0.315	-0.443	-0.492	-0.235	-0.355	-0.125	-0.034		-0.354	-0.039	-0.152	0.214	0.454	0.261	-0.026	0.173		0.327	0.439	0.432	0.331	-0.402	0.267	-0.111	-0.097		-0.062	0.159	0.286	-0.025	-0.254	0.403	0.309	-0.174		-0.164	-0.007	-0.337	0.229	-0.065
YER157W	"COG3 | ER to Golgi vesicle-mediated transport | intra-Golgi vesicle-mediated transport | retrograde transport, vesicle recycling within Golgi"	1	0.615015	-0.72428	-0.545949	-0.44245	-0.253588	-0.183226	-0.182443	-0.296055	-0.284473	0.416927	-1.455343	-1.995636	-1.896441	-2.269949	-2.282253	-1.809408	-2.314993	-2.569879	-0.043953	-0.978645	-1.512831	-1.551193	-1.433229	-1.282455	-1.518567	-1.927242	-1.921391	-0.481792	-0.694276	-1.443173	-1.745799	-1.942671	-1.960565	-2.083275	-2.019608	-1.95083		1.6	1.6	1.6		-0.053	0.078	0.301	0.206	0.021	0.338	-0.369		-0.1	0	0.187	-0.199	-0.263	-0.116		0.511	-0.182	0.349	0.1	0.366		0.309	0.638	0.369	0.325	0.25	-0.211	-0.031	-0.252	0.01		0.101	0.012	-0.087	-0.606	-0.395	-0.305	-0.376	-0.444	-1.118	-1.266		-0.224	-0.264	-0.141	-0.059	0.106	0.058	0.031	0.312		-0.612	0.112	0.126	-0.295	0.095	0.065	0.073	0.131		-0.103	0.567	0.45	-0.326	-0.068	-0.409	-0.087	0.214		0.418	0.229	0.344	0.191	0.243	-1.441	0.469	0.727		-0.421	-0.652	-0.233	-1.103	-0.436
YGL105W	ARC1 | tRNA export from nucleus | tRNA aminoacylation for protein translation	1	0.743595	-0.428967	-0.666818	-0.780895	-0.479953	-0.412192	-0.408752	-0.286234	-0.166231	0.552351	-1.370969	-2.747496	-3.149353	-3.186193	-2.771383	-2.672355	-2.761896	-2.772989	0.03623	-1.090777	-2.062764	-2.553567	-2.718887	-2.71059	-2.606499	-2.611668	-2.485171	0.141844	-0.941796	-2.080764	-2.560689	-2.690643	-2.835912	-2.835796	-2.812001	-2.751505		1.32	1.32	1.32		0.449	0.065	0.322	-0.297	-0.204	0.177	-0.783		-0.997	0.57	0.207	0.126	-0.214	0.158		-0.756	-0.129	0.183	0.577	-0.035		-0.106	-0.044	0.024	0.132	-0.356	-0.651	-0.607	-0.476	-0.317		0.06	-0.309	-0.803	-2.334	-1.237	-1.41	-1.635	-1.622	-1.876	-2.025		0.131	0.389	0.083	0.034	0.157	0.138	0.068	-0.139		-0.314	-0.31	-0.334	-0.519	-0.336	-0.45	0.971	-0.889		0.776	-0.079	-0.007	-0.326	-0.093	-0.165	-0.167	0.087		0.258	0.293	0.02	-0.357	-0.32	-0.424	-0.151	-0.32		-0.385	0.299	0.01	1.234	0.363
YBR011C	IPP1 | phosphate metabolic process	1	0.132367	-0.812699	-0.517529	-0.477667	-0.313549	-0.202902	-0.154647	-0.237529	-0.239733	-0.098225	-1.562596	-2.339704	-2.506785	-2.607944	-2.701216	-2.695489	-2.666402	-2.594241	0.160774	-1.597743	-2.248237	-2.507253	-2.32271	-2.366334	-2.280457	-2.344811	-2.27709	0.139788	-0.946969	-1.850479	-1.982748	-2.262221	-2.409179	-2.566695	-2.61928	-2.645701		1.59	1.59	1.59		0.437	0.325	-0.304	-0.478	-0.122	-0.079	-0.105		-0.9625	0.307	0.1	-0.2255	0.1195	0.128		-0.21	0.137	1.136	0.797	0.548		0.279	0.703	0.861	0.8065	0.03	-1.061	-0.95	-1.008	-0.4545		0.401	0.4425	0.774	-1.005	-0.2825	-0.649	-1.271	-2.3835	-3.0585	-3.4585		0.302	0.394	0.221	0.063	0.342	0.262	0.336	0.174		0.073	-0.3	-0.089	0.187	0.488	0.207	-0.136	0.097		0.38	0.584	0.338	0.654	0.22	0.054	0.046	0.046		0.183	0.73	0.429	0.074	-0.181	0.019	0.179	-0.071		-0.1	0.013	-0.311	0.297	0.288
YDR226W	ADK1 | nucleotide metabolic process | ADP biosynthetic process	1	0.404602	-1.016692	-0.818396	-1.124426	-1.022137	-0.914364	-0.887903	-0.755147	-0.712753	0.092524	-1.822572	-2.847945	-3.36024	-3.372715	-3.192166	-3.239863	-3.168508	-3.128811	-0.773826	-2.08403	-2.812846	-3.121073	-3.085023	-3.10355	-3.104381	-3.000961	-3.041139	-0.538129	-1.189743	-2.603433	-3.254091	-3.352082	-3.493895	-3.706469	-3.687545	-3.705308		0.94	0.94	0.94		0.212	0.42	0.012	0.07	0.132	-0.225	-1.065		-0.046	0.159	0.585	-0.035	-0.139	0.68								0.404	0.491	0.588	0.589	-0.421	-0.96	-0.741	-1.335	-0.563		0.683	0.689	1.151	-1.182	-0.128	-0.632	-0.98	-2.764	-3.469	-3.736		0.511	0.541	0.088	-0.238	-0.147	-0.132	0.147	0.033		0.316	0.569	0.921	0.672	1.307	0.943	0.755	0.725		0.107	-1.121	-0.026	-0.076	0.299	0.523	0.123	0.326		0.124	0.038	-0.255	-0.127	-0.209	-0.25	0.244	0.534		-0.122	0.132	-0.458	0.745	0.424
YDL240W	LRG1 | chitin- and beta-glucan-containing cell wall biogenesis | small GTPase mediated signal transduction	1	0.906042	-0.004625	-0.271843	-0.459684	-0.336933	0.003106	0.045238	0.070729	0.150155	0.790641	-1.167812	-2.239306	-2.53106	-1.818661	-2.736576	-2.503856	-2.194666	-2.527735	0.160863	-0.256146	-1.227033	-3.001987	-2.392137	-2.135944	-2.186722	-2.497564	-2.204326	0.103518	-0.723671	-1.637586	-2.481221	-2.249508	-2.822365	-2.811675	-2.711907	-2.783682		0.28	0.28	0.28		-0.018	0.031	-0.315	-0.393	-0.309	0.343	-0.52		0.152	0.138	0.115	-0.363	-0.263	-0.548		-0.522	0.346	-0.248	-0.076	-0.248		0.436	0.314	0.412	0.504	0.594	0.319	-0.06	-0.181	-0.14		-0.283	-0.21	0.718	-0.314	-0.558	-0.55	-0.567	-0.478	-0.418	0.858		-0.133	-0.125	-0.051	-0.213	-0.1	-0.246	-0.588	-0.2		-0.469	-0.737	-0.231	-0.848	-0.348	-0.767	-0.637	0.144		0.774	0.492	1.115	-0.271	-0.509	0.161	-0.402	-0.629		-0.187	-0.195	-0.202	0.453	-0.627	-0.823	-0.147	-0.585		-0.154	0.112	0.33	-0.073	-0.114
YKR082W	NUP133 | chromosome localization | protein export from nucleus | mRNA-binding (hnRNP) protein import into nucleus | nuclear pore organization and biogenesis | tRNA export from nucleus | DNA metabolic process | snRNA export from nucleus | rRNA export from nucleus | mRNA export from nucleus | NLS-bearing substrate import into nucleus | ribosomal protein import into nucleus | snRNP protein import into nucleus	1	0.079964	-0.337142	-0.465764	-0.393618	-0.340192	-0.443906	-0.429969	-0.360022	-0.430324	0.00416	-0.825179	-1.515838	-2.007385	-2.442741	-2.697156	-2.843654	-3.045318	-2.889395	-0.915288	-0.90993	-1.259484	-1.37983	-2.760217	-1.843507	-2.259027	-2.723422	-2.298768	-1.090893	-0.735434	-1.436463	-2.116006	-2.378538	-2.285083	-2.221474	-2.435224	-2.671856		2.08	2.08	2.08		0.223	0.173	-0.266	-0.241	-0.324	-0.427	-0.507		-0.348	0.138	0.061	0.888	0	0.318		-0.644	0.181	-0.085	-0.508	-0.295		-0.345	0.028	-0.113	0.109	-1.062	-1.238	-0.834	-0.891	-0.843		-0.057	-0.425	-0.401	-1.922	-1.054	-0.885	-1.249	-1.45	-1.895	-2.598		-0.585	-1.122	-0.986	-0.832	-0.589	-0.829	-0.627	-0.348		-0.553	0.094	-0.219	-0.893	-0.959	-0.658	-0.032	-0.92		-0.034	-0.502	0.004	-0.178	0.168	0.099	-0.019	0.244		-0.35	-1.537	-0.539	-0.825	-0.626	-0.171	0.156	0.071		0.429	0.069	0.251	-0.762	-0.24
YML015C	TAF11 | transcription initiation from RNA polymerase II promoter | G1-specific transcription in mitotic cell cycle	1	-0.248865	-0.28215	-0.473076	-0.264979	-0.28936	-0.343977	-0.358776	-0.541176	-0.34743	-0.346998	-1.456961	-1.560241	-2.147524	-2.472119	-3.227653	-2.044938	-2.603362	-2.532849	-0.161561	-0.260575	-0.680404	-1.328649	-1.470989	-1.431844	-1.728622	-1.697654	-1.35435	0.091731	-0.327529	-1.335678	-1.648327	-1.633935	-1.952385	-1.86228	-1.797461	-2.076467		0.52	0.52	0.52		0.076	-0.046	0.267	0.022	-0.292	1.302	0.184		0	0	-0.327	-0.746	-0.338	0.381		-0.047	0.104	0.555	-0.078	-0.082		0.165	0.484	0.317	0.059	-0.048	0.011	0.095	0.383	-0.763		-0.077	-0.228	-0.697	-0.65	-0.797	-2.15	-0.329	-0.403	-1.601	-1.263		-0.339	-0.3	-0.62	-0.87	-0.329	-0.286	-0.359	-0.308		-0.354	-0.466	-0.839	-0.731	-0.082	-0.399	-0.35	-0.07		-0.706	-0.269	-0.475	-0.429	-0.025	-0.208	-0.06	0.117		0.094	-0.099	-0.635	-0.323	-0.196	-0.074	0.26	0.253		-0.298	0.058	-0.384	-0.524	-0.201
YMR092C	AIP1 | actin filament depolymerization | response to osmotic stress	1	0.32944	-0.168309	-0.37476	-0.429022	-0.419349	-0.315002	-0.271443	-0.242976	-0.192693	0.143617	-0.868702	-1.497926	-1.873464	-2.040796	-1.862375	-1.913329	-1.928953	-2.042535	0.096994	-0.339307	-1.006452	-1.285872	-1.489097	-1.473485	-1.449792	-1.62968	-1.515601	-0.127544	-0.598414	-1.139705	-1.678191	-1.739979	-1.840311	-2.000664	-2.057699	-2.040297		0.56	0.56	0.56		0.118	0.191	-0.188	-0.107	0.197	0.759	0.116		0.008	-0.299	-0.318	0.508	0.448	0.487		0.476	0.085	-0.632	-0.823	-0.233		0.445	0.487	-0.05	-0.28	-0.632	-0.907	-0.903	-1.223	-1.167		0.326	0.619	1.117	0.735	0.63	0.277	0.188	-1.246	-1.529	-2.055		0.209	0.554	1.014	0.886	1.087	0.412	0.55	0.412		-0.73	-0.137	-0.365	0.147	0.077	0.786	0.59	0.424		0.492	0.66	1.379	0.791	0.111	0.386	-0.279	-0.186		0.674	1.142	1.666	1.679	1.484	0.777	1.199	0.698		-0.42	-0.953	-0.466	-1.148	-0.307
YKL210W	UBA1 | ubiquitin cycle	1	0.375423	0.006377	-0.59612	-0.779862	-0.700512	-0.590277	-0.521618	-0.602153	-0.527062	0.106853	-1.024253	-2.274012	-2.818807	-2.846758	-2.8691	-2.799795	-2.769482	-2.882171	0.607303	0.000235	-0.862599	-2.133705	-2.169492	-2.279801	-2.137679	-2.174159	-1.939325	0.591274	-0.646493	-1.318771	-2.03587	-2.375902	-2.445883	-2.379649	-2.266355	-2.234239		-1.3	-1.3	-1.3		0.179	0.149	-0.128	0.2	0.105	-0.023	0.176		-0.161	-0.028	0.206	0.174	0.239	0.326		0.588	0.202	-0.163	-0.909	-0.22		-0.189	-0.036	-0.163	-1.114	-0.222	-0.827	-0.749	-0.94	-0.965		0.466	0.757	0.568	-0.695	0.641	-0.118	-0.125	-1.627	-1.844	-2.279		0.134	0.106	0.734	1.015	1.078	0.859	0.986	0.629		0.098	-0.045	0.108	-0.005	0.373	0.593	0.787	0.355		0.496	1.243	1.259	0.921	0.722	-0.038	0.321	0.466		0.162	-0.575	0.769	0.697	0.979	1.294	0.486	0.516		0.18	0.09	-0.227	-0.442	-0.043
YOR176W	HEM15 | heme biosynthetic process	1	0.28397	-0.431832	-0.640455	-0.489035	-0.561771	-0.458009	-0.577426	-0.503869	-0.477043	0.065583	-1.196404	-2.287894	-2.902409	-3.158415	-2.927885	-2.883287	-2.892724	-2.955096	-0.227808	-1.063256	-1.869955	-2.548306	-2.752923	-2.697715	-2.58422	-2.385561	-2.291876	-0.269957	-0.97931	-1.9526	-2.598337	-2.858951	-3.0066	-3.264633	-3.167826	-3.042452		1.08	1.08	1.08		0.063	0.082	0.862	0.288	0.411	0.831	0.468		-0.652	-0.124	0.363	0.163	0.097	0.184		0.946	0.3075	-0.241	-0.7285	0.058		0.061	0.027	0.289	-0.884	0.155	-0.939	-0.751	-1.326	-1.538		0.558	0.892	1.434	1.46	1.189	0.463	0.608	-0.963	-1.364	-1.766		0.34	0.545	0.545	0.476	0.564	0.533	0.568	0.347		-0.184	-0.631	0.089	0.566	0.758	1.072	1.596	1.749		-0.178	-0.453	-0.013	0.358	0.392	-0.264	0.277	0.191		0.529	0.574	0.8461	0.847	1.049	0.293	-0.214	-0.504		0.503	0.497	-0.308	-0.191	0.439
YDR071C	PAA1 | establishment and/or maintenance of chromatin architecture	1	0.804242	-0.002625	-0.242937	-0.475997	-0.450577	-0.545346	-0.629742	-0.575594	-0.514783	0.713927	-0.624875	-1.412859	-2.068013	-2.400769	-2.633336	-2.498357	-2.382186	-2.6129	0.271331	-0.351241	-0.970022	-2.115232	-2.192919	-2.300242	-2.276692	-2.295848	-2.268337	0.301603	-0.078712	-1.631016	-2.194247	-2.490941	-2.734726	-2.832143	-2.866566	-2.870219		0.3	0.3	0.3		0.372	0.292	0.486	0.506	0.246	1.066	0.087		-0.191	0.291	0.088	-0.156	0.056	0.18		0.031	-0.033	0.034	0.081	0.018		0.909	1.28	0.772	0.762	0.335	-0.072	0.031	-0.066	0.309		0.09	-0.293	-0.653	-0.965	-0.648	-0.696	-0.953	-1.937	-3.125	-2.557		0.191	0.718	0.641	0.355	0.356	0.485	0.468	0.011		1.009	0.551	0.276	1.249	0.635	1.229	0.628	0.154		1.018	0.87	1.276	0.41	-0.247	-0.145	-0.162	-0.328		0.192	0.529	-0.087	0.199	-0.128	-0.441	0.226	0.431		0.182	0.302	0.41	0.434	0.288
YDR170C	SEC7 | ER to Golgi vesicle-mediated transport | intra-Golgi vesicle-mediated transport	1	0.522299	-0.238153	-0.336014	-0.253968	-0.284856	-0.13186	-0.287648	-0.066231	-0.161862	0.35254	-0.949351	-1.439463	-1.945271	-2.166275	-2.041073	-2.082506	-2.031408	-2.252858	0.219035	-0.306891	-1.091827	-1.885	-1.915067	-1.994051	-1.942421	-2.112001	-1.971349	-0.089352	-0.46053	-1.383032	-1.853292	-2.092116	-2.106108	-2.024078	-2.09699	-2.080774		-1.82	-1.82	-1.82		0.023	0.625	-0.157	0.177	-0.141	-0.702	-0.321		-0.5795	0.429	0.3065	0.479	-0.1575	0.0125		0.2265	0.3285	0.153	-0.2855	-0.7095		-0.097	-0.164	-0.165	-0.4745	-0.7255	-1.0415	-1.35	-1.3365	-1.545		-0.2855	-0.141	-0.074	-0.6395	-0.613	-1.0765	-0.6355	-0.7245	-0.448	-0.7935		0.1425	0.0165	0.074	-0.0815	-0.049	-0.1715	-0.3635	-0.2285		-0.2135	-0.374	-0.208	-0.5525	-0.8645	-0.4325	-1.04	-1.2475		0.3835	0.238	0.4735	-0.1335	-0.3805	0.342	-0.243	-0.462		0.681	-0.804	0.5835	0.161	0.315	0.5085	1.0825	0.7125		0.403	0.131	0.3535	-0.282	0.198
YNL138W	SRV2 | Ras protein signal transduction | pseudohyphal growth | cytoskeleton organization and biogenesis	1	0.738516	-0.132118	-0.346707	-0.457059	-0.398498	-0.160032	-0.173759	-0.221902	-0.137951	0.321925	-0.622136	-1.760495	-2.393616	-2.561782	-2.567162	-2.651206	-2.605981	-2.63946	0.316602	-0.766292	-1.689756	-2.432944	-2.577027	-2.652755	-2.634567	-2.533349	-2.548742	0.254125	-0.771862	-1.580611	-2.170403	-2.362313	-2.586295	-2.717751	-2.705665	-2.677939		-0.74	-0.74	-0.74		0.205	0.281	-0.056	-0.093	0.314	-0.015	-0.137		-0.517	0.328	-0.067	0.488	0.578	0.902		1.724	0.603	-1.225	1.206	0.185		-0.103	0.189	-0.248	-0.39	-0.168	-0.802	-0.999	-0.77	-1.002		0.484	0.102	0.123	-0.585	-0.658	-0.743	-0.621	-1.313	-2.568	-1.315		0.253	0.009	0.196	0.379	0.63	0.371	0.307	0.152		-0.626	-0.505	-0.563	-0.14	-0.112	-0.017	0.05	0.599		0.16	1.104	0.704	0.838	0.063	0.28	0.111	0.131		0.274	0.88	1.302	0.119	0.883	1.151	0.588	0.191		-0.404	-0.24	-1.661	0.204	0.007
YDL188C	PPH22 | mitotic spindle checkpoint | budding cell bud growth | protein amino acid dephosphorylation | translation | actin filament organization | G1/S transition of mitotic cell cycle	1	0.327901	0.296332	-0.041556	-0.046891	-0.036103	0.098606	0.194505	0.134091	0.227609	0.026382	-0.495804	-1.437467	-1.972151	-2.32724	-2.420101	-2.404503	-2.407962	-2.457759	0.321491	0.241628	-0.838088	-1.857087	-1.962206	-1.854819	-1.729356	-1.714508	-1.597649	0.317353	-0.318852	-0.879332	-1.534623	-1.907883	-2.080974	-2.276869	-2.28808	-2.167111		-0.55	-0.55	-0.55		0.133	-0.003	0.178	0.018	-0.037	0.168	0.278		-0.012	0.217	0.186	-0.154	-0.14	0.68		0.652	0.079	0.086	0.604	0.194		0.024	0.055	-0.296	-0.321	0.115	0.067	0.419	0.054	0.376		0.416	0.655	0.74	0.742	0.229	0.569	0.871	0.495	0.063	-0.711		0.313	0.538	0.365	0.311	0.392	0.113	0.002	-0.157		-0.489	2.23	-0.142	0.209	0.205	0.335	0.196	0.061		-0.726	-0.463	-0.573	-0.606	0.093	0.469	0.043	0.127		0.166	0.244	0.659	0.333	0.369	-0.249	-0.346	-0.13		0.163	0.076	-0.64	-0.084	0.474
YDL121C	YDL121C | biological_process	1	0.283472	-0.018496	-0.18931	-0.31161	-0.119538	0.068098	0.00574	-0.075156	-0.094062	-0.056965	-0.588955	-1.519037	-1.978933	-1.979692	-2.111252	-2.172312	-1.951357	-2.16051	-0.297446	-0.589813	-0.92144	-1.775814	-1.873324	-1.864197	-1.791305	-2.072718	-1.956112	-0.291833	-0.350769	-1.238585	-1.482462	-1.803697	-1.912503	-2.063081	-2.104113	-2.043138		0.86	0.86	0.86		-0.082	-0.016	-0.035	-0.264	0.067	-1.201	-0.212		1	0	-0.848	-0.29	0.415	-0.496		-0.03	-0.55	-0.131	-2.391	-0.292		-0.216	-0.326	0.164	-0.087	-0.47	-0.047	-0.544	-0.214	-0.87		-0.038	-0.495	-0.795	-0.38	-0.249	-0.115	-0.502	0.551	-0.204	0.519		-0.343	0.039	-0.3	-0.433	-0.586	-0.732	-0.686	-0.458		-0.531	-0.204	0.429	-0.315	-0.963	-0.427	-0.533	-0.415		0.115	-0.35	-0.097	0.261	-0.168	0.151	-0.004	-0.144		0.479	0.741	0.411	0.3152	-0.009	-0.61	-1.263	0.534		-2.297	-4.122	-1.856	-1.524	1
YDR086C	"SSS1 | SRP-dependent cotranslational protein targeting to membrane, translocation | posttranslational protein targeting to membrane | posttranslational protein targeting to membrane, translocation | protein secretion"	1	0.705205	-0.125269	-0.349494	-0.319784	-0.04825	-0.034967	-0.073442	0.067383	0.061085	0.079449	-1.214949	-1.93143	-2.237492	-2.322742	-2.179575	-2.225185	-2.26426	-2.183802	-0.110697	-0.715174	-1.170728	-1.840165	-2.332456	-2.228181	-2.247237	-1.928891	-1.886856	-0.453772	-0.639784	-1.493966	-1.711871	-1.764586	-1.920437	-2.051579	-2.119026	-2.065845		0.28	0.28	0.28		0.231	-0.049	0.16	0.225	0.336	0.167	-0.695		-0.153	0.28	0.105	0.649	-0.355	-0.101		-0.157	0.066	0.211	0.56	0.478		0.91	0.722	0.725	0.838	0.447	0.095	-0.192	0.026	0.011		-0.182	-0.156	-0.707	-1.742	-1.124	-1.247	-1.278	-1.361	-1.972	-1.414		0.238	0.561	0.376	-0.029	0.118	0.316	0.19	0.013		1.193	0.652	-0.021	0.548	0.898	0.932	0.279	-0.092		0.145	-0.278	0.298	-0.04	-0.392	-0.112	-0.308	-0.699		0.207	-0.087	-0.982	-0.586	-0.751	-1.322	-0.016	-0.118		0.137	0.758	0.703	1.09	0.861
YJR042W	NUP85 | protein export from nucleus | mRNA-binding (hnRNP) protein import into nucleus | nuclear pore organization and biogenesis | tRNA export from nucleus | snRNA export from nucleus | rRNA export from nucleus | mRNA export from nucleus | NLS-bearing substrate import into nucleus | nuclear membrane organization and biogenesis | ribosomal protein import into nucleus | snRNP protein import into nucleus	1	0.195385	-0.15758	-0.247784	-0.317107	-0.334542	-0.035	-0.082533	-0.222085	-0.089049	-0.098191	-0.602415	-1.165034	-1.521867	-1.826315	-1.895648	-1.970186	-1.7776	-2.055236	-0.479028	-0.609054	-1.170628	-2.122871	-2.056139	-2.116704	-2.134193	-2.13303	-2.122476	-0.386729	-0.621638	-1.23705	-1.568737	-1.762309	-1.794026	-1.897046	-1.940383	-1.930358		0.61	0.61	0.61		-0.075	0.107	-0.185	-0.203	-0.301	-0.679	-0.087		-0.7075	0.085	-0.3705	0.3875	-0.5	-0.104		-0.8855	0.0761	0.7455	0.1715	-0.469		-0.2635	-0.318	-0.314	-0.096	-0.492	-0.442	-0.453	-0.34	-0.577		-0.3165	-0.5165	-0.3475	-0.5715	-0.568	-0.5615	-0.339	-0.4935	-0.3795	-0.1555		-0.364	-0.508	-0.387	-0.488	-0.37	-0.6295	-0.5645	-0.528		0.348	0.256	-0.05	-0.2315	-1.259	-0.337	-0.323	0.0405		0.112	0.0945	-0.201	0.123	-0.3505	0.029	-0.3905	-0.474		1.2003	0.566	-0.2883	3.198	-0.1513	-0.163	-0.5803	0.0463		0.0392	-0.7565	-0.8235	-1.144	-0.094
YER177W	BMH1 | Ras protein signal transduction | pseudohyphal growth | glycogen metabolic process | DNA damage checkpoint | signal transduction during filamentous growth | sporulation (sensu Fungi) | negative regulation of ubiquitin ligase activity during mitotic cell cycle	1	-0.01379	-0.231455	-0.22951	-0.272485	-0.192414	-0.143343	-0.107987	-0.215173	-0.151919	-0.120703	-1.107509	-1.518658	-1.761195	-1.874021	-1.883939	-1.861986	-1.835599	-1.852435	-0.099308	-0.759146	-1.267738	-2.01554	-2.043232	-2.017486	-1.97954	-1.903285	-1.807795	-0.09966	-0.458933	-1.044875	-1.255417	-1.558274	-1.745308	-1.448109	-1.693099	-1.573658		-0.93	-0.93	-0.93		0.373	0.31	0.121	0.321	0.536	-0.312	-0.652		-0.522	-0.216	0.106	-0.311	-0.322	0.42		0.384	0.632	0.793	0.803	0.912		0.596	0.509	0.177	0.087	0.205	0.048	0.183	-0.11	0.304		0.585	0.761	1.188	-0.31	0.297	0.276	0.037	-1.19	-1.42	-2.358		0.417	0.82	1.013	1.028	1.32	0.99	1.155	0.572		0.451	0.21	0.381	0.66	1.116	0.942	1.537	1.601		-0.495	-0.129	0.274	0.158	0.158	0.58	0.077	0.539		0.591	1.396	1.373	1.5	1.406	0.507	0.389	0.407		-0.224	-0.535	-0.396	0.157	0.013
YPR148C	YPR148C | biological_process	1	-0.157107	-0.596402	-0.70805	-0.331468	-0.282461	-0.434128	-0.388382	-0.204961	-0.278131	-0.274425	-1.126731	-2.029754	-2.292474	-2.40834	-2.382386	-2.090851	-2.211164	-2.181064	-0.247997	-0.962597	-1.255979	-1.776513	-1.739398	-2.07729	-2.069496	-1.925933	-1.834104	-0.164115	-0.832971	-1.831824	-2.150134	-2.175234	-2.2058	-2.355275	-2.425625	-2.364885		-4.37	-4.37	-4.37		0.256	0.18	0.608	0.58	0.578	1.366	1.114		0.263	0.048	-0.597	-0.37	-0.065	0.78		0.487	-0.058	0.01	-0.0045	0.4025		0.582	0.83	0.607	0.371	0.427	0.2	-0.159	-0.033	-0.411		-0.109	0.152	-0.038	0.348	0.443	0.318	0.335	-0.987	-1.426	-2.035		-0.332	0.1615	0.498	0.3815	0.651	0.407	0.033	0.252		0.154	-0.079	-0.2255	0.3205	0.7035	0.943	0.4155	0.951		0.125	0.757	0.717	0.745	0.11	0.476	-0.074	-0.018		0.439	0.605	0.308	0.565	0.434	0.078	0.111	0.395		0.385	0.064	-0.078	-0.117	-0.278
YNL163C	RIA1 | processing of 27S pre-rRNA | ribosomal large subunit biogenesis and assembly	1	-0.452454	-0.258911	-0.671601	-0.560265	-0.613336	-0.481569	-0.625852	-0.492355	-0.501754	-0.06241	-0.363122	-1.400723	-2.105911	-2.27088	-1.992333	-2.380753	-2.265206	-2.247833	-0.08701	-0.247989	-1.186797	-2.281645	-1.959835	-2.185089	-1.898744	-2.21154	-1.984912	0.313859	-0.198318	-0.983086	-1.507979	-1.862508	-2.008095	-1.95077	-2.053648	-2.456073		-1.06	-1.06	-1.06		0.049	0.187	-0.046	-0.262	-0.668	-0.571	-0.957		-0.018	0.297	-0.1935	0.6075	-0.086	0.0885		-1.146	0.2095	-0.388	-0.6865	-0.3695		-0.732	-0.4615	-0.1085	-0.151	-0.4455	0.0805	0.301	0.257	0.0885		-0.076	-0.2165	-0.6295	-1.58	-0.935	-0.9985	-0.648	-2.331	-2.9335	-0.995		-0.6535	-1.0675	-1.2735	-1.034	-0.7625	-0.693	-0.59	-0.2365		-0.314	-0.5625	-0.6195	-1.1345	-0.8425	-1.1215	-1.2405	-1.707		-0.74	-0.675	-0.406	0.03	-0.114	0.416	-0.3395	-0.128		-0.462	-1.927	-1.188	-0.348	-0.978	-0.7485	-0.186	-0.166		1.158	0.8485	0.184	0.237	0.2105
YPR036W	VMA13 | vacuolar acidification	1	-0.068615	-0.189772	-0.575928	-0.514001	-0.348591	-0.348676	-0.254394	-0.268222	-0.258142	0.01273	-0.516461	-1.548546	-2.10379	-2.208968	-2.003041	-2.09636	-2.069285	-2.046953	-0.316151	-0.748251	-1.432436	-2.123094	-1.948376	-1.956418	-1.845363	-1.740534	-1.976436	0.101686	-0.603229	-1.177668	-1.549557	-1.809702	-1.993064	-1.940058	-2.04627	-2.011237		0.34	0.34	0.34		-0.182	0.133	0.039	0.174	0.38	0.265	-0.158		-0.473	0.089	-0.021	-0.057	0.26	0.737		-0.185	-0.2395	-0.104	0.0955	0.3		-0.508	-0.278	-0.319	-0.545	-0.104	-0.155	-0.535	0.252	-0.288		0.616	0.317	-0.284	-0.619	-0.492	-0.31	-0.63	-1.322	-1.843	-1.274		0.159	0.2455	0.2865	0.1775	0.222	0.131	0.2	0.1585		-0.634	-0.332	-0.48	-0.4185	-0.573	-0.804	-0.6995	-0.338		-0.449	-0.171	-0.292	-0.212	-0.09	-0.241	-0.292	-0.031		-0.022	0.526	0.364	0.2467	0.165	0.143	-0.021	-0.127		-0.43	-0.381	-0.59	-0.319	-0.144
YCR042C	TAF2 | transcription initiation from RNA polymerase II promoter | G1-specific transcription in mitotic cell cycle	1	-0.103271	0.081603	-0.284241	-0.226596	-0.145316	-0.106725	-0.149109	-0.315817	-0.158702	-0.213419	-1.066616	-1.705798	-2.177096	-2.401718	-2.280042	-2.266826	-2.320576	-2.409155	-0.291437	-0.23177	-0.925962	-1.827578	-2.087421	-2.298034	-2.123498	-1.859809	-1.976856	-0.148762	-0.348583	-1.224968	-1.801741	-2.07292	-2.167089	-2.094876	-1.98476	-2.025621		-3.3	-3.3	-3.3		0.156	0.646	-0.087	0.024	0.036	0.334	0.47		0.005	0.017	-0.104	0.15	-0.8105	-0.8725		0.682	0.791	0.629	-0.167	-0.478		0.272	-0.166	0.0865	-0.3585	0.0499	-0.3725	-0.065	-0.074	-0.2245		-0.216	0.038	-0.2455	-0.5505	-0.235	-0.2185	-0.076	-0.932	-1.552	-1.2505		-0.451	-0.336	-0.424	-0.463	-0.109	-0.396	-0.822	-0.267		-0.044	-0.575	-5.883	-0.585	-0.379	-0.345	-0.485	-0.279		-0.253	-0.087	-0.055	-0.426	-0.055	0.221	-0.092	0.014		0.012	-1.007	-0.261	2.7	0.173	0.051	0.206	0.186		-0.35	-0.795	-0.232	0.071	-0.657
YER111C	SWI4 | transcription | G1/S transition of mitotic cell cycle	1	0.201513	0.420731	0.092574	0.027726	0.092524	0.315801	0.283888	0.363068	0.261185	0.198192	-1.516236	-2.581956	-2.96639	-2.468681	-2.431075	-2.201353	-2.301263	-2.440903	-0.117251	-0.171641	-1.122457	-2.192873	-2.64568	-2.179661	-2.031755	-2.39461	-2.258202	-0.1519	-0.614528	-1.335962	-1.778145	-2.083514	-2.191643	-2.397917	-2.524842	-2.652774		0.09	0.09	0.09		0.172	0.068	-0.106	0.076	-0.068	-0.306	0.529		0.1535	-0.366	-0.038	0.4215	0.128	0.0545		0.833	0.6115	0.5745	-0.752	-0.9305		0.853	1.1145	0.508	0.6215	0.421	0.349	0.602	0.3335	0.2925		-0.187	-0.1175	0.2215	-0.717	0.1585	0.238	0.1535	-0.7115	-1.3595	-1.0595		-0.246	-0.0475	0.2415	-0.0635	0.283	-0.085	-0.763	-0.252		-0.287	-0.389	-0.066	-0.137	-0.5425	-0.463	-0.6385	-0.7105		0.4045	0.8175	0.8755	0.2365	0.0675	0.306	0.0855	-0.204		0.3715	0.2165	0.1645	0.6	0.3195	-0.011	0.51	0.139		-0.343	-0.6055	0.782	-0.153	0.3555
YHL034C	SBP1 | 35S primary transcript processing	1	0.043957	-0.023853	-0.50709	-0.501865	-0.548343	-0.769681	-0.763056	-0.548659	-0.792949	-0.334072	-0.303426	-1.580641	-2.351379	-2.687391	-2.743223	-2.809804	-2.742681	-2.843438	0.157625	-0.78361	-0.999788	-1.610292	-1.841864	-2.035803	-1.978866	-1.992978	-2.140855	0.213603	0.190366	-0.682428	-0.950266	-1.797103	-1.861781	-1.875569	-2.029269	-2.033881		-1.92	-1.92	-1.92		0.354	0.205	0.553	-0.014	0.2	1.175	0.367		-0.123	0.267	-0.199	0.587	0.545	0.58		0.609	1.174	-0.023	-0.226	-0.231		0.66	0.911	0.172	-0.35	0.074	-0.364	-1.034	-0.887	-1.218		-0.564	-0.914	-0.553	-0.636	-0.844	-0.827	-1.108	-1.2	-1.905	-1.822		0.141	0.858	1.018	1.658	1.272	1.127	0.909	0.313		0.231	-0.109	-0.513	-0.438	0.482	0.263	-0.012	0.069		0.416	0.521	1.059	0.699	0.387	0.302	0.419	0.763		0.435	0.81	0.6575	0.705	0.742	0.104	0.091	-0.039		-0.157	0.234	-0.094	0.7	0.59
YLR115W	CFT2 | mRNA polyadenylation | mRNA cleavage	1	-0.310135	-0.037818	-0.547154	-0.480655	-0.512851	-0.424774	-0.38141	-0.306115	-0.365331	-0.371957	-0.44046	-1.565168	-2.176209	-2.0866	-2.283902	-2.507664	-2.155838	-2.159414	0.040404	-0.105503	-0.949484	-1.431218	-1.440577	-2.049997	-1.743339	-1.432719	-1.651099	0.001344	-0.336334	-1.007072	-1.405853	-1.681837	-1.19447	-1.844733	-1.757791	-1.422295		0.52	0.52	0.52		0.063	0.1	0.04	0.278	0.147	0.008	0.293		-0.042	0.166	-0.302	0.303	0.255	0.095		0.358	0.105	0.092	-0.93	-0.543		0.535	0.544	0.199	0.124	-0.156	-0.155	0.041	0.213	-0.041		0.063	-0.116	-0.335	0.23	-0.531	-0.275	-0.456	-1.909	-2.318	-2.333		-0.624	-0.196	0.062	0.096	0.301	0.063	0.055	-0.086		-0.257	-0.207	-0.574	-0.596	-0.465	-0.807	-0.844	-0.283		0.023	0.824	0.906	0.253	0.063	0.029	-0.154	0.161		-0.448	-0.887	-0.077	0.134	0.158	-0.224	0.326	0.152		-0.017	-0.402	-0.019	-0.851	-0.139
YIL068C	SEC6 | bipolar cellular bud site selection | Golgi to plasma membrane transport | vesicle fusion | vesicle docking during exocytosis | cytokinesis	1	0.033059	0.24583	-0.325122	-0.393477	-0.391228	-0.395816	-0.32283	-0.095212	-0.20631	0.188753	-0.213001	-1.824348	-2.223616	-2.333584	-2.580347	-2.49845	-2.55186	-2.694116	0.656736	0.477726	-0.16371	-1.958794	-1.500207	-1.990913	-1.914512	-1.528113	-1.935254	0.557613	-0.219994	-0.988665	-1.58616	-1.972823	-1.989215	-1.811455	-1.723919	-1.879624		0.12	0.12	0.12		0.218	0.18	-0.058	-0.065	-0.056	-0.324	0.107		0.253	0.101	-0.263	0.409	-0.415	0.393		0.892	0.475	0.126	0.15	-0.124		-0.0025	0.4485	-0.0982	-0.114	-1.1145	2.014	-0.88	1.941	0.222		0.056	-0.302	-0.002	0.087	-0.166	-0.288	-0.045	-1.698	-2.085	0.939		-0.0815	-0.2575	-1.33	-0.613	-0.428	-0.7955	-0.577	-0.4748		0.2373	0.9755	0.65	1.248	0.338	1.0295	0.9115	0.3415		0.049	-0.163	0.296	0.1643	0.0363	0.4453	0.0043	0.368		1.7368	1.2275	1.22	1.8302	1.0635	0.7504	0.2635	0.9385		-0.155	-0.474	-0.328	-0.605	-0.315
YGL233W	SEC15 | bipolar cellular bud site selection | Golgi to plasma membrane transport | vesicle fusion | vesicle docking during exocytosis | cytokinesis	1	-0.038603	0.131496	-0.266641	-0.30552	-0.319518	-0.189167	-0.226609	-0.21541	-0.202217	-0.541086	-0.59736	-1.395939	-2.316285	-2.579951	-2.461576	-2.54526	-2.41878	-2.529107	-0.440664	-0.178655	-0.952653	-1.910499	-1.959195	-1.915982	-1.925348	-1.750828	-1.483641	-0.398308	-0.191064	-1.028548	-1.541946	-1.855893	-2.054021	-2.028685	-1.980368	-1.960117		-0.66	-0.66	-0.66		0.28	0.451	0.162	0.114	0.068	0.393	0.639		-0.3625	-0.0655	-0.2355	-0.04	0.08	0.403		0.7605	0.055	-0.101	-0.0355	0.075		0.6495	0.626	0.246	0.1	0.1115	-0.1975	0.103	0.042	-0.0375		0.1715	-0.0945	0.031	0.1955	-0.277	-0.417	-0.1665	-1.554	-2.0415	-1.873		-0.101	-0.148	-0.0175	-0.116	-0.043	-0.1145	-0.411	-0.1155		-0.767	-0.5265	-0.2685	-0.3825	-0.232	-0.376	-0.1775	0.0715		-0.026	0.099	0.281	-0.0415	-0.0245	0.1565	-0.0645	0.816		0.1185	-0.2825	0.4815	0.4335	0.4165	0.046	-0.0255	-0.113		0.109	-0.1295	0.053	-0.484	0.0185
YBR097W	VPS15 | protein targeting to vacuole | protein retention in Golgi | protein amino acid phosphorylation | inositol lipid-mediated signaling | telomere maintenance	1	0.143618	0.845961	0.178848	0.223385	0.404652	0.609031	0.610716	0.701193	0.746202	-0.020684	-0.496484	-1.9573	-2.630175	-2.845861	-3.151132	-2.744161	-3.101328	-2.990479	0.588661	0.896673	-0.503089	-1.970143	-1.707824	-1.779142	-1.752624	-1.838059	-1.758389	0.4161	0.052267	-0.76182	-1.577543	-1.922025	-2.19442	-2.318592	-2.188511	-2.240246		-1.33	-1.33	-1.33		0.098	0.423	-0.005	-0.016	-0.281	0.188	0.185		-0.3333	0.1383	-0.4687	-0.705	0.2656	-0.2717		-1.3265	-0.038	-0.2515	0.2425	-0.404		-0.1347	-0.159	-0.1203	0.0447	-0.0137	0.0777	0.1187	0.0587	-0.309		-0.344	-0.3267	-0.242	0.0503	-0.1267	-0.066	0.157	0.1813	-0.1233	-0.1377		-0.0865	0.0155	0.2365	0.081	-0.1735	-0.063	0.0165	-0.542		-0.1225	0.208	0.0865	-0.9875	-1.4535	-0.0786	0.0895	-0.166		0.4837	0.1455	0.6805	-0.0565	-0.0333	0.088	0.0984	-1.2305		1.088	0.878	1.898	0.7285	-0.2205	0.247	0.3165	0.462		-0.983	-0.2884	-0.122	-1.995	0.397
YKL057C	NUP120 | chromosome localization | protein export from nucleus | mRNA-binding (hnRNP) protein import into nucleus | nuclear pore organization and biogenesis | tRNA export from nucleus | DNA metabolic process | snRNA export from nucleus | rRNA export from nucleus | mRNA export from nucleus | NLS-bearing substrate import into nucleus | ribosomal protein import into nucleus | snRNP protein import into nucleus	1	0.466708	0.666089	-0.071286	-0.358738	-0.273014	0.125066	0.176556	0.046561	0.13841	0.441068	-0.552856	-2.256046	-2.774758	-2.732721	-2.642995	-2.442123	-2.512536	-2.586279	1.229498	1.093795	-0.600603	-1.760546	-1.804924	-1.718484	-1.661451	-1.715053	-1.559593	0.85303	0.007142	-0.904958	-1.482313	-1.826926	-1.897569	-1.934745	-1.828254	-1.634141		-0.45	-0.45	-0.45		-0.181	-0.178	-0.266	-0.121	-0.174	-1.324	-0.73		-0.206	0.237	0	0.204	-0.222	0.259		-0.326	-0.032	-0.003	-0.031	0.032		-0.557	-0.504	-1.004	-0.463	-1.169	-1.466	-1.533	-1.901	-1.543		0.153	0.067	0.282	-0.726	-0.758	-0.87	-1.246	-2.406	-2.666	-2.892		-0.319	-0.666	-0.692	-0.487	-0.217	-0.347	-0.55	-0.177		0.941	1.27	0.846	0.853	0.58	1.58	1.353	0.524		-0.148	-0.025	-0.192	-0.42	-0.003	0.142	-0.097	0.206		-0.262	-0.9555	-1.2065	-0.206	-0.44	-0.4075	-0.3465	-0.412		0.302	0.009	0.472	-0.695	0.062
YOR122C	PFY1 | bipolar cellular bud site selection | actin nucleation | actin polymerization and/or depolymerization | axial cellular bud site selection | intracellular transport | response to osmotic stress	1	0.463153	-0.033577	-0.459102	-1.013482	-0.789842	-0.630704	-0.608144	-0.683243	-0.549196	0.080385	-0.72599	-2.303993	-3.140495	-3.464321	-3.477418	-3.434803	-3.566005	-3.539944	-0.002803	-0.766875	-1.772895	-2.454871	-2.620755	-2.472561	-2.519458	-2.745629	-2.63942	0.185513	-0.930791	-1.941089	-2.634604	-3.054318	-3.290016	-3.483017	-3.483352	-3.411076		1.23	1.23	1.23		-0.109	-0.107	0.121	0.26	0.466	-0.16	-0.088		-0.217	0.429	0.532	0.644	1.323	0.361		-0.0073	-0.5785	1.392	0.076	0.9095		0.078	0.015	0.085	-0.459	0.339	-0.175	0.057	-0.31	0.084		0.409	0.683	1.102	1.06	0.408	0.068	0.445	-0.888	-1.118	-1.919		0.496	0.794	0.76	0.917	0.924	0.77	0.709	0.409		0.106	0.092	0.656	0.544	0.737	0.434	0.93	1.008		-0.184	0.61	0.278	0.484	0.097	0.377	0.248	0.254		0.061	0.65	0.902	3.993	0.675	0.109	0.126	-0.032		0.142	0.215	-0.148	0.482	0.443
YNL135C	FPR1 | homoserine metabolic process | establishment and/or maintenance of chromatin architecture	1	0.496652	0.06801	-0.229109	-0.503907	-0.326339	-0.432865	-0.329541	-0.412566	-0.392459	0.117911	-0.599766	-1.513964	-2.176626	-2.481384	-2.820883	-3.08875	-3.340776	-3.406076	0.347086	-0.424641	-1.133555	-1.485387	-1.740993	-1.781656	-1.886498	-1.927163	-1.934628	0.214823	-0.696647	-1.303333	-1.92161	-2.367531	-2.695401	-2.831647	-3.071107	-3.132077		0.68	0.68	0.68		0.167	0.124	0.275	0.477	0.548	0.491	-0.265		-0.072	0.562	0.57	0.876	0.85	0.34		-0.256	0.241	0.246	0.395	0.34		-0.084	-0.289	0.108	-0.246	-0.027	-0.539	-0.146	-0.178	-0.107		0.188	0.612	0.902	0.214	0.506	-0.216	0.051	-0.564	-1.412	-2.3		0.555	0.431	0.142	-0.018	0.07	-0.103	-0.052	-0.188		0.216	-0.285	-0.5	-0.007	0.176	-0.109	0.449	0.442		-0.295	-0.45	-0.614	-0.295	0.236	0.607	0.219	0.113		0.278	0.049	-0.081	0.675	-0.154	-0.644	-0.062	-0.476		0.614	0.975	0.105	1.887	1.083
YDR284C	DPP1 | signal transduction | phospholipid metabolic process	1	0.661753	0.037344	-0.362116	-0.432664	-0.280163	-0.19155	-0.061465	0.13438	0.155179	0.129396	-0.894638	-1.640596	-1.946026	-2.161141	-1.930238	-1.971337	-1.968102	-1.9436	0.197257	-0.296305	-1.063247	-1.830263	-1.727229	-1.708332	-1.705733	-1.473466	-1.587808	0.179523	-0.34851	-0.980358	-1.535268	-1.677004	-1.822288	-1.86858	-1.871664	-1.80671		1.84	1.84	1.84		-0.051	-0.081	0.692	0.376	0.337	0.765	0.136		-0.726	0.462	0.513	0.078	0.342	0.16		1.014	0.293	0.161	0.762	0.387		0.533	0.435	0.361	-0.001	0.993	-0.055	0.549	0.279	0.581		0.236	0.735	1.1	1.47	0.85	0.387	0.425	-0.716	-0.73	-1.084		0.188	0.472	0.518	0.545	0.358	0.452	0.257	0.185		-1.115	-0.472	0.208	0.107	0.201	0.363	0.622	0.374		0.696	1.163	0.693	0.441	0.451	0.022	0.564	0.284		-0.164	0.34	0.633	0.182	0.403	0.338	0.054	-0.277		-0.329	-0.572	-0.424	0.083	0.238
YNR021W	YNR021W | biological_process	1	0.628271	-0.327481	-0.858272	-0.797028	-0.668023	-0.612317	-0.591695	-0.383057	-0.452198	0.135888	-1.178957	-2.690675	-2.983517	-3.018828	-3.009106	-2.80616	-2.823575	-2.936746	0.336306	-0.851097	-2.190395	-2.400123	-2.265368	-2.212057	-2.08989	-1.984183	-2.002784	0.14944	-1.029348	-2.044565	-2.59863	-2.731035	-2.733586	-2.78353	-2.804266	-2.755431		4.72	4.72	4.72		0.115	-0.06	-0.296	-0.543	-0.028	-0.819	-0.75		-0.455	0.498	-0.0895	0.4085	-0.6715	0.348		0.0357	0.2193	0.1323	0.144	-0.965		-0.399	-0.2975	-0.56	-0.1695	-0.551	-1.1545	-1.2735	-1.3705	-1.407		-0.185	-0.0155	0.0185	-0.443	-0.414	-0.9065	-0.774	-0.7365	-1.162	0.203		0.0265	-0.1535	-0.2	-0.6315	-0.363	-0.36	-0.8855	-0.476		0.1945	-0.0835	-0.0095	0.078	-0.5795	-0.903	-0.495	-0.1615		0.0955	0.2845	0.6755	-0.1495	-0.0885	0.1275	-0.102	0.175		0.442	-0.2505	0.2115	0.9	-0.468	-0.545	-0.5715	-0.081		-1.555	0.4495	0.4935	-0.9475	0.2645
YNL297C	MON2 | transport | endocytosis | protein targeting to vacuole | Golgi to endosome transport	1	0.270847	-0.103993	-0.464267	-0.311709	-0.28932	-0.202351	-0.116537	-0.032952	-0.009074	0.043279	-0.993841	-1.631874	-1.910906	-1.939757	-2.142297	-2.200935	-2.068289	-2.19046	-0.051996	-0.376686	-1.363159	-1.886745	-1.664632	-1.61135	-1.588985	-1.532015	-1.633526	0.022537	-0.59327	-1.235007	-1.768899	-1.968629	-2.090272	-1.985604	-1.965784	-1.969303		-1.38	-1.38	-1.38		0.008	0.142	-0.407	-0.068	-0.048	-0.312	-0.023		-0.029	0.045	0.048	0.252	0.248	-0.063		0.853	1.228	0.364	-0.479	0.044		0.315	-0.154	-0.147	-0.308	0.078	-0.634	-0.288	-0.501	-1.169		-0.079	-0.037	0.164	-0.205	-0.395	-0.514	-0.448	-1.545	-2.132	-2.222		-0.053	-0.425	-0.162	-0.313	-0.148	-0.206	-0.55	-0.306		0.241	0.126	-0.11	0.404	0.309	0.461	0.328	0.496		0.507	0.748	1.006	0.29	0.129	0.767	0.228	0.409		-0.36	-1.653	-0.044	-0.099	0.134	0.175	0.262	-0.069		0.703	-0.168	0.186	-0.679	0.006
YLR353W	BUD8 | pseudohyphal growth | cellular bud site selection	1	0.918959	-0.041546	-0.404444	-0.454467	-0.286892	-0.204519	-0.075443	0.094179	-0.081212	0.791186	-0.921371	-1.93023	-2.578431	-2.468738	-2.869707	-2.889043	-2.17526	-2.599191	0.588898	-0.524435	-1.912409	-2.51575	-1.971031	-2.505417	-2.522445	-2.711249	-2.705094	0.409613	-0.713164	-1.917633	-2.271314	-2.997835	-2.634094	-2.325379	-2.644035	-2.881443		-0.63	-0.63	-0.63		0.251	-0.235	0.203	0.256	0.471	0.665	0.347		-0.475	0.202	-0.354	0.014	0.274	0.066		0.402	-0.102	0.307	0.232	0.295		-0.11	0.184	0.186	0.042	-0.148	-0.195	-0.2	0.085	0.1		-0.122	-0.053	-0.015	-0.345	-0.068	0.032	-0.14	-0.514	-1.477	-1.564		-0.395	-0.357	-0.295	-0.21	0.022	-0.171	-0.457	-0.053		-0.158	-0.472	-0.3712	0	-0.527	-0.245	-0.392	-0.569		-0.805	-0.672	-0.191	-0.083	0.113	0.015	-0.2	-0.051		-0.263	-0.567	-0.549	-0.451	-0.293	-0.62	-0.437	-0.244		-0.24	-0.063	-0.816	0.56	0.371
YGL119W	ABC1 | ubiquinone biosynthetic process | aerobic respiration	1	-0.052234	-0.543225	-0.938797	-0.80574	-0.685818	-0.75561	-0.616258	-0.495882	-0.565812	-0.069115	-0.986976	-2.541114	-3.319239	-3.060925	-3.148963	-3.141582	-3.137063	-3.032456	-0.600107	-0.94265	-1.606299	-2.479473	-2.58299	-2.291589	-2.455352	-2.251679	-2.636102	-0.298052	-0.957531	-1.970348	-2.418922	-2.754736	-2.748731	-2.882495	-2.859372	-2.599161		0.94	0.94	0.94		-0.088	0.015	0.384	0.287	0.347	1.154	0.816		-0.673	0.278	-0.126	0.095	-1.046	-0.336		-0.141	-0.108	0.07	-0.928	-0.602		-0.141	-0.027	0.023	-0.141	0.049	0.091	0.365	0.303	0.132		0.24	0.188	-0.656	0.06	-0.06	0.199	0.307	-0.628	-0.302	-0.696		-0.153	0.101	0.111	0.205	0.402	0.368	0.247	0.237		-0.657	-0.533	-0.068	-0.464	-0.293	-0.285	-0.499	-0.179		0.075	0.693	1.447	0.672	0.245	0.115	-0.144	0.35		-0.346	0.126	0.265	0.024	0.047	0.24	-0.308	-0.082		-0.016	0.128	-0.304	0.131	-0.114
YNL051W	COG5 | intra-Golgi vesicle-mediated transport	1	0.182331	-0.157529	-0.446143	-0.355748	-0.174125	-0.189726	-0.10197	-0.135524	-0.03714	0.082417	-0.842266	-1.768515	-2.296259	-2.354944	-2.428389	-2.058578	-2.474698	-2.16446	-0.007713	-0.341748	-0.906898	-1.87059	-1.889475	-1.872519	-1.891835	-1.784759	-1.836795	-0.136055	-0.606645	-1.421716	-1.866784	-2.120828	-2.116612	-2.18714	-2.029975	-2.154353		1.44	1.44	1.44		-0.177	-0.305	-0.173	0.105	0.172	1.087	0.687		0	0.134	0	0.267	0.957	0.844		0.261	0.058	-0.25	0.095	0.201		0.489	0.745	0.378	0.273	0.317	0.153	0.508	0.356	0.448		0.146	-0.066	0.168	0.232	0.044	-0.077	0.114	-0.652	-1.255	-1.693		0.175	0.312	0.354	0.075	0.176	-0.071	-0.137	-0.146		0.594	0.081	0.179	0.388	0.624	0.193	0.419	0.585		0.576	1.189	0.927	0.116	0.156	0.071	0.033	0.274		0.05	0.275	0.386	0.342	0.462	-0.202	0.122	0.385		-0.172	-0.148	-0.058	-0.388	-0.236
YDL015C	TSC13 | very-long-chain fatty acid metabolic process	1	-0.002349	-0.421944	-0.810209	-0.992325	-0.835094	-0.677931	-0.807231	-0.501031	-0.577024	-0.493511	-0.778642	-1.904736	-2.559003	-3.009978	-2.954373	-3.058072	-3.039284	-3.098969	-0.576328	-0.945696	-1.519007	-2.257785	-2.352956	-2.335181	-2.407586	-2.20091	-2.333996	-0.517774	-0.930667	-1.657459	-2.230093	-2.786083	-2.891192	-3.109918	-3.0881	-3.148289		4.17	4.17	4.17		0.397	0.382	0.453	0.428	0.594	0.664	-0.072		-0.2565	0.5495	0.82	0.4265	0.2595	0.087		-0.232	-0.434	-0.321	-0.033	-0.049		-0.3815	-0.4995	-0.7155	-0.592	-0.777	-1.2215	-1.316	-1.458	-1.3535		0.3655	0.461	0.7895	0.6725	-0.0195	-0.5175	-0.6435	-1.2485	-1.9455	-2.2355		-0.073	-0.105	-0.314	-0.17	-0.094	-0.045	-0.102	-0.137		0.903	0.589	0.21	1.357	0.565	0.943	0.795	0.842		-0.017	0.03	0.069	-0.095	0.018	0.149	-0.155	-0.028		-0.126	0.6	0.549	0.2827	-0.032	0.355	-0.35	-0.617		-0.324	-0.287	-0.087	-0.327	0.12
YPR028W	YOP1 | vesicle-mediated transport	1	0.24187	-0.147087	-0.27378	-0.553449	-0.368534	-0.117539	-0.028847	-0.059917	0.066674	-0.401399	-1.391878	-2.284633	-2.724891	-3.025042	-3.030136	-3.016145	-3.123628	-3.113245	-0.371411	-0.618457	-1.242892	-1.927503	-2.053551	-2.034844	-2.050021	-2.033349	-1.939008	-0.293705	-0.877941	-1.400599	-1.901306	-2.245764	-2.410106	-2.358543	-2.410061	-2.444944		3.14	3.14	3.14		0.003	0.257	0.394	0.815	0.926	1.096	0.67		-0.178	0.605	0.642	-0.021	0.421	0.775		-0.262	-0.275	-0.6095	0.155	-0.027		-0.217	-0.01	-0.486	-0.403	-0.072	-0.527	-0.257	-0.449	-0.014		0.359	0.386	1.18	1.469	0.227	0.012	0.039	-0.68	-0.812	-1.904		0.369	0.7735	0.714	0.754	0.567	0.5495	0.1815	-0.155		0.2525	0.218	0.567	1.0765	0.8565	0.9905	1.2275	1.134		0.406	1.083	0.954	0.034	-0.183	-0.242	-0.141	0.173		0.426	1.54	1.467	1.2604	1.38	0.435	0.172	-0.193		-0.569	-1.15	-1.365	-0.645	0.032
YJL060W	BNA3 | NAD biosynthetic process	1	1.2606	-0.273037	-0.300745	-0.380355	-0.274838	-0.104417	-0.086104	0.055693	0.165841	0.790005	-0.183446	-0.822679	-1.563918	-2.046482	-1.953762	-2.046876	-2.040035	-2.115563	-1.254618	-2.161899	-3.14427	-2.874615	-2.565839	-2.404052	-2.280982	-2.373438	-2.37049	-2.261999	-1.564471	-2.153959	-2.612262	-3.099518	-3.13107	-3.240765	-3.223924	-3.445214		-0.29	-0.29	-0.29		-0.079	0.064	0.457	0.338	0.189	0.559	0.215		-0.391	0.0415	-0.22	0.0385	-0.0505	0.2255		3.0665	1.607	1.3605	1.219	1.247		1.963	1.7115	0.5375	0.8255	0.6955	0.093	0.5455	0.3825	0.713		0.1625	0.2895	1.1785	-0.1525	-0.048	0.1425	0.003	-0.7315	-0.718	-0.8325		0.3985	1.0115	1.0755	1.0255	0.819	0.7545	0.262	0.048		-1.158	-0.792	-0.4495	-0.2185	0.145	-0.07	0.482	0.7305		0.305	0.6137	0.4123	0.3833	0.053	0.5537	0.062	0.1147		1.7393	1.8213	0.9816	1.9237	0.7477	1.2724	0.6103	0.9273		-0.8613	-1.402	-1.118	-2.0015	0.2065
YDR158W	HOM2 | threonine metabolic process | homoserine biosynthetic process | methionine metabolic process | response to drug	1	0.353705	-0.921619	-0.378138	-0.397471	-0.053967	0.237679	0.295541	0.401617	0.57279	0.480273	-1.729383	-2.048828	-2.052243	-1.942789	-1.899918	-1.842734	-1.88798	-1.943474	0.30478	-1.868377	-2.252624	-2.468701	-2.297622	-2.112492	-2.029113	-1.917444	-1.908403	-0.054389	-1.094475	-2.271561	-2.404976	-2.431609	-2.491415	-2.568863	-2.487199	-2.431202		-2.31	-2.31	-2.31		0.373	0.497	0.587	0.256	0.267	-0.459	-0.581		-0.482	0.651	0.638	0.667	-0.325	0.659		0.799	0.838	0.791	0.625	0.262		1.087	0.878	1.229	0.702	-1.521	-2.13	-1.682	-1.935	-1.614		0.492	0.528	1.075	-1.393	-0.514	-0.996	-1.763	-3.109	-3.802	-4.509		0.153	0.352	-0.038	-0.136	-0.125	-0.129	-0.058	0.092		-0.66	-1.043	-1.471	-0.72	-0.439	-0.831	-0.845	-0.883		0.337	0.383	0.616	0.719	0.077	-0.388	-0.379	-0.054		0.36	0.393	0.273	-0.199	-0.072	-0.538	0.05	0.059		0.839	1.047	0.542	0.775	0.642
YDR295C	"HDA2 | histone deacetylation | regulation of transcription, DNA-dependent | telomere maintenance"	1	0.274028	-0.72599	-1.059925	-0.881711	-0.688063	-0.633293	-0.611371	-0.780487	-0.596949	0.347983	-1.566294	-1.991971	-2.530874	-2.812867	-2.877499	-3.012434	-2.48014	-2.5831	-0.345006	-1.632689	-2.546034	-3.166757	-2.569755	-2.378841	-2.601692	-2.661121	-2.631674	-0.918408	-1.425801	-2.80654	-2.839402	-3.539379	-2.821215	-3.084351	-3.553011	-3.325568		-0.98	-0.98	-0.98		-0.065	0.117	-0.097	0.042	0.127	0.012	0.178		0.4295	0.4095	-0.2765	0.0575	0.296	-0.1035		0.314	0.573	0.0445	-0.2515	-0.276		-0.5785	0.5005	0.3555	0.376	-0.096	0.0605	-0.003	-0.075	0.3485		-0.138	-0.236	-0.497	-0.268	-0.349	-0.2625	-0.601	-0.9065	-0.572	-0.637		-0.418	-0.387	-0.058	-0.4995	-0.171	0.2225	-0.3725	-0.705		-0.2095	-0.007	0.058	0.2655	0.071	-0.0735	-0.0245	0.0275		-0.366	-1.331	0.1955	-0.3005	-1.1917	-0.2435	-0.4394	-0.9395		0.7545	1.423	0.0125	1.4735	-0.946	0.979	-0.4735	0.1421		-1.9025	-0.8244	-0.2265	-0.6425	-0.347
YER007C-A	TMA20 | ribosome biogenesis and assembly	1	0.314945	-0.53902	-0.377426	-0.194076	-0.178608	-0.182825	-0.242659	-0.264969	-0.218541	0.29246	-0.947106	-1.451855	-1.796535	-1.926302	-2.114856	-1.960503	-2.062477	-2.013005	-0.571883	-1.321641	-1.472201	-2.137795	-2.031979	-2.221825	-2.218027	-2.164197	-2.10469	-0.267438	-0.521351	-1.533604	-1.720977	-1.817662	-1.984844	-2.088758	-2.095523	-2.070094		3.19	3.19	3.19										-0.1	0.099	0.472	0.423	-0.173	-0.713		-0.634	-0.198	0.383	-0.101	-0.082		0.183	0.044	0.523	0.26	-0.008	-0.361	-0.559	-0.358	-0.561		-0.146	-0.115	-0.112	-1.873	-0.983	-1.069	-0.875	-1.323	-1.428	-1.275		0.083	0.145	-0.066	-0.322	-0.217	-0.119	-0.011	0.054		0.624	0.397	0.399	0.009	-0.151	-0.425	-0.786	-0.82		0.507	-0.063	-0.212	-0.096	-0.239	-0.227	-0.045	-0.427		-0.007	-0.069	-0.627	-0.325	-0.878	-0.437	0.209	0.151		0.264	0.644	0.497	0.709	0.333
YFL039C	"ACT1 | chronological cell aging | vesicle transport along actin filament | cytokinesis, contractile ring contraction | actin filament reorganization during cell cycle | response to oxidative stress | cytokinesis | budding cell isotropic bud growth | exocytosis | response to osmotic stress | establishment of mitotic spindle orientation | mitochondrion inheritance | endocytosis | DNA repair | cell wall organization and biogenesis | vacuole inheritance | sporulation (sensu Fungi) | histone acetylation | regulation of transcription from RNA polymerase II promoter | establishment of cell polarity (sensu Fungi) | protein secretion"	1	0.003347	0.049323	0.059216	0.257374	0.226672	0.221587	0.232727	0.613465	0.424458	-0.199848	-1.06492	-2.153475	-2.321695	-2.645041	-2.354429	-2.14473	-1.994783	-2.196165	0.291612	0.02284	-0.556207	-1.519227	-1.732471	-1.831299	-1.854378	-1.872049	-1.822165	0.225878	0.074994	-0.893397	-1.632713	-1.807949	-1.994867	-2.201668	-2.328946	-2.266661		0	0	0		0.399	0.374	0.418	0.571	0.674	0.562	0.349		-0.492	0.648	0.229	-0.028	-0.168	-0.008		0.279	0.288	-0.059	-0.081	-0.14		-0.202	-0.172	-0.192	-0.167	-0.601	-1.275	-0.796	-0.828	-0.783		0.422	0.418	0.808	0.144	-0.136	-0.479	-0.492	-1.583	-2.201	-2.764		0.401	0.615	0.438	0.615	0.737	0.681	0.613	0.393		0.603	-0.191	-0.173	0.216	0.617	0.526	0.409	0.393		0.065	-0.163	0.2	0.066	0.008	-0.158	0.174	0.244		0.195	0.743	0.71	0.217	0.1	0.511	-0.251	-0.199		0.257	0.094	-0.171	0.479	0.484
YIL034C	CAP2 | filamentous growth | barbed-end actin filament capping	1	0.21735	0.731555	0.076996	-0.152151	-0.163015	0.031607	-0.053135	0.014998	0.10249	-0.199091	0.523315	-0.522095	-0.989852	-1.26769	-1.549623	-1.477103	-1.535915	-1.587965	0.067635	0.015056	-0.803242	-1.28074	-1.357928	-1.337564	-1.309748	-1.303904	-1.284162	0.030396	-0.342445	-0.513317	-1.022259	-1.296814	-1.412892	-1.624663	-1.644227	-1.686405		1.03	1.03	1.03		-0.05	0.048	-0.033	0.056	0.122	0.005	-0.104		-0.21	0.617	-0.066	-0.296	-0.097	0.585		0.419	-0.116	-0.117	0.33	0.388		0.345	0.546	0.006	-0.181	0.36	-0.244	-0.339	-0.786	-0.372		0.499	0.771	0.687	0.942	0.625	0.3	0.415	-0.171	-0.668	-0.961		0.321	0.754	0.961	0.893	0.719	0.767	0.486	0.063		-0.288	-0.085	-0.031	0.319	0.472	0.513	0.423	0.303		0.567	0.9855	1.1735	0.735	-0.208	0.042	0.0115	-0.183		0.4695	1.664	1.725	1.4655	1.207	1.0365	0.275	-0.159		-0.897	-1.143	-1.127	-0.68	-0.389
YAL005C	"SSA1 | response to stress | SRP-dependent cotranslational protein targeting to membrane, translocation | protein import into nucleus, translocation | protein targeting to mitochondrion | protein refolding | translation | protein folding"	1	0.400631	0.613709	-0.040255	-0.197617	-0.140817	-0.173469	0.130732	0.222968	0.182224	0.743312	0.138539	-1.017831	-1.554973	-1.820482	-1.630882	-1.648939	-1.79493	-1.842573	0.830835	0.298742	-0.735597	-1.962244	-2.360082	-2.428754	-2.388334	-2.219638	-2.254363	0.843404	0.19286	-0.307353	-1.174554	-1.376	-1.581938	-1.6894	-1.789689	-1.765931		-6.69	-6.69	-6.69		0.161	0.362	-0.038	0.185	0.116	0.087	0.25		-0.0915	0.238	0.453	0.5375	0.257	-0.464		-1.337	-0.05	-0.379	0.116	-0.007		-0.267	-1.0365	-0.845	-0.9345	-0.1345	-0.1195	-0.593	-0.4205	-0.977		0.15	0.3625	0.4725	-0.4685	0.008	-0.1375	0.042	-0.9215	-0.5685	-0.642		0.828	1.149	1.511	0.852	1.02	0.832	1.137	0.979		0.433	-0.351	0.118	-0.084	-0.109	-0.123	-0.173	-1.478		0.661	0.535	1.088	0.4067	-0.483	-0.342	-0.094	-0.341											0.413	-0.136	-0.868	-0.815	-1.673
YDL019C	OSH2 | endocytosis | maintenance of cell polarity (sensu Fungi) | sterol transport | exocytosis	1	0.14673	0.024932	0.005077	0.29285	0.23624	0.402286	0.238111	0.507858	0.423065	-0.286874	-0.812256	-1.433089	-1.838204	-2.028951	-1.898851	-1.933074	-1.898883	-1.932132	-0.210293	-0.171303	-0.457446	-1.646801	-2.064328	-2.083371	-2.126236	-1.952055	-2.108436	-0.534183	-0.289242	-0.598232	-1.088961	-1.484576	-1.589074	-1.731269	-1.740941	-1.731908		-2.1	-2.1	-2.1		-0.013	0.099	0.132	0.488	0.605	0.52	0.258		0.253	-0.183	-0.5643	-0.9437	0.121	-0.1197		0.684	-0.277	-0.3075	-0.6795	-0.2145		-0.0187	-0.035	-0.2597	-0.5777	0.4107	0.2947	0.0743	-0.1153	-0.2673		-0.0903	0.0283	0.1873	0.133	-0.0147	0.1037	0.3607	-0.1497	-0.322	-0.5923		0.0635	0.3625	0.594	0.365	0.3955	-0.1655	-0.7525	-0.3745		-0.952	0.025	-0.112	-0.0495	-0.062	-0.411	0.029	-0.1935		0.4255	0.045	0.669	0.1335	0.2955	0.923	0.1	0.288		0.946	1.37	1.4805	1.3091	0.59	0.0225	-0.499	-0.025		-1.283	-1.334	-1.7835	-0.342	0.2605
YIL062C	ARC15 | mitochondrion inheritance | actin cortical patch assembly	1	0.447773	0.318949	-0.073211	-0.141705	-0.122307	0.030808	0.026863	-0.040514	0.035909	0.193581	-0.330561	-1.101184	-1.726793	-2.074024	-1.999961	-2.010601	-2.019199	-2.006729	0.308231	-0.264129	-0.634612	-1.471561	-1.832814	-1.806799	-1.741217	-1.714839	-1.623333	0.238331	-0.241221	-0.746876	-1.360689	-1.718865	-1.937715	-2.043024	-2.023848	-2.001537		-1.84	-1.84	-1.84		0.279	0.097	0.308	0.532	0.567	1.202	0.549		-0.682	-0.103	-0.084	-0.241	-0.319	0.525		0.463	0.013	-0.093	-0.142	0.207		0.111	0.537	0.046	-0.111	0.402	0.025	-0.024	0.127	0.377		0.128	0.05	0.173	0.557	0.112	-0.046	0.232	-0.617	-1.017	-1.401		0.412	1.083	1.191	0.968	0.895	0.688	0.451	0.005		-0.407	-0.468	-0.283	0.37	0.193	0.172	0.612	1.315		-0.159	0.331	0.539	0.308	0.428	0.172	0.219	0.452		0.3635	1.394	1.135	1.087	0.6645	0.606	0.143	0.2985		-0.407	-0.655	-1.388	0.378	-0.13
YKL129C	MYO3 | bipolar cellular bud site selection | endocytosis | cell wall organization and biogenesis | response to osmotic stress | exocytosis	1	0.185115	0.478971	0.048038	-0.075698	0.05576	0.186115	0.154374	0.228456	0.177674	0.120077	-0.525647	-1.267948	-1.916204	-1.977961	-2.16576	-1.923115	-1.983866	-1.827694	-0.003836	-0.011721	-0.516889	-1.371957	-1.331205	-1.354299	-1.211898	-1.452389	-1.272819	0.216915	0.079365	-0.35535	-0.956087	-1.211241	-1.519328	-1.604913	-1.506288	-1.646511		-2.8	-2.8	-2.8		0.059	-0.067	-0.341	-0.184	0.24	0.605	0.626		0.206	0	-0.667	0	0.553	-0.085		0.425	0.48	0.22	0.056	0.015		0.748	0.839	0.36	-0.122	0.266	0.183	-0.048	-0.151	-0.882		-0.059	-0.076	0.404	0.394	0.187	0.461	0.235	-1.232	-1.396	-1.463		-0.45	0.104	0.22	0.667	0.318	-0.036	-0.227	-0.145		-0.35	-0.268	-0.115	0.502	0.47	0.516	0.91	0.964		0.324	0.754	1.353	0.73	0.321	0.35	0.155	0.437		0.692	1.194	1.591	1.769	1.397	1.336	0.816	0.601		-0.008	-0.217	-0.875	-0.788	-0.325
YKL013C	ARC19 | mitochondrion inheritance | actin cortical patch assembly	1	0.362757	0.595859	0.263774	0.04253	0.046509	0.233493	0.247115	0.13224	0.294115	-0.193707	-0.451889	-1.486146	-2.027891	-2.097369	-2.044259	-1.882392	-1.886223	-2.004817	0.048542	-0.322772	-1.236203	-2.217044	-2.14311	-2.046756	-1.919233	-1.785556	-1.691546	0.140464	-0.358162	-1.269104	-1.811085	-2.299369	-2.337672	-2.449378	-2.442377	-2.381321		-2.52	-2.52	-2.52		0.069	0.147	-0.043	0.393	0.444	0.877	0.023		0.413	-0.159	0.341	-1.006	0.214	0.634		0.67	0.107	0.172	0.499	0.364		0.737	0.543	0.07	-0.219	0.931	0.31	0.346	0.05	0.677		0.372	0.584	0.925	0.855	0.235	0.075	0.397	-0.77	-1.173	-1.477		0.485	0.783	0.969	0.85	0.629	0.569	0.677	0.238		-0.158	0.268	0.367	0.767	0.864	0.775	1.458	1.546		0.525	0.159	0.915	0.567	0.513	-0.05	0.429	0.584		0.2895	0.9475	0.998	0.97	1.065	0.1665	0.1525	0.296		-0.174	-0.318	-0.368	0.022	0.159
YML110C	COQ5 | ubiquinone biosynthetic process | aerobic respiration	1	0.234523	-0.580034	-0.618667	-0.199292	-0.058853	-0.271835	-0.256479	-0.04002	-0.151432	-0.13144	-1.107124	-1.403132	-1.546519	-1.810392	-2.250085	-2.324039	-2.156527	-2.261326	-1.119491	-2.376947	-2.25861	-2.568185	-2.238918	-2.313221	-2.523253	-2.522867	-2.674043	-0.541598	-0.884579	-1.561682	-1.624762	-2.029358	-1.946491	-2.049639	-2.063135	-2.269689		0.41	0.41	0.41		0.017	0.243	0.583	0.61	0.899	1.33	0.959		0.583	-0.015	-0.243	0.349	-0.003	0.313		0.486	0.385	-0.045	0.309	0.381		0.809	0.896	0.496	-0.043	0.035	-0.195	-0.197	-0.585	-0.196		0.42	0.61	1.521	1.732	0.917	0.532	0.892	0.551	0.408	0.027		0.289	0.714	1.308	1.352	1.594	1.236	0.945	0.278		-0.344	-0.034	0.02	-0.132	0.383	0.614	0.683	0.173		0.452	0.775	1.344	1.449	0.402	0.584	0.411	0.237		0.246	0.819	1.216	1.374	1.32	0.633	0.641	0.525		-0.609	-0.761	-0.708	-0.377	-0.091
YBR302C	COS2 | biological_process	1	0.408601	-0.307454	-0.242652	-0.340173	-0.241649	-0.132876	-0.100514	-0.291912	-0.236661	-0.544816	-1.91117	-2.600239	-2.802969	-3.018005	-2.955886	-2.920647	-2.973787	-3.025306	0.067855	-0.890376	-1.474403	-1.651719	-1.710635	-1.611571	-1.657388	-1.489427	-1.233928	-0.035861	-1.450002	-1.864248	-1.958493	-2.057797	-2.152822	-2.235006	-2.203366	-2.233644		-5.41	-5.41	-5.41		0.166	0.212	0.405	0.348	0.918	0.829	0.912		0.0125	0.431	0.0635	0.1075	0.053	0.376		0.276	-0.084	0.27	0.092	0.287		0.1245	-0.0035	-0.3965	-0.3075	0.6625	0.3595	0.2505	0.1385	0.425		0.2055	0.371	1.056	1.667	0.5635	0.718	0.862	0.297	-0.2595	-0.2085		-0.033	0.433	0.384	0.292	0.432	0.405	0.364	0.261		-0.211	-0.206	0.118	0.681	0.737	0.784	0.951	1.282		0.22	1.21	1.131	0.512	0.405	0.174	0.458	0.67		0.424	1.286	1.248	0.619	0.313	0.696	-0.056	-0.454		-0.41	-0.188	0.24	0.163	0.659
YFL062W	COS4 | biological_process	1	0.241416	-0.278758	-0.270139	-0.219329	-0.097851	-0.100403	-0.089493	-0.043219	-0.068213	-0.562309	-1.705403	-2.692471	-2.832262	-3.103002	-3.183444	-3.119445	-3.122028	-3.134434	-0.254009	-1.18084	-1.612734	-1.850292	-1.908959	-1.802506	-1.886736	-1.705945	-1.469934	-0.022448	-1.473931	-1.873265	-2.182905	-2.301096	-2.232592	-2.449452	-2.47691	-2.439968		-4.8	-4.8	-4.8		0.229	0.447	0.692	0.876	0.881	1.003	0.445		0.348	0.552	0.36	-0.279	0.201	0.515		0.761	0.373	0.143	0.054	0.443		0.53	-0.094	-0.129	-0.44	1.144	0.608	0.58	0.231	0.508		0.592	0.964	1.767	2.209	1.165	0.943	1.382	0.317	0.035	-0.513		0.217	0.504	0.521	0.451	0.38	0.255	0.208	-0.003		0.319	-0.009	0.359	0.853	1.339	1.283	1.827	1.781		0.199	0.914	1.016	0.216	0.585	0.82	0.649	0.774		0.406	0.597	1.217	1.079	0.826	0.287	0.171	-0.176		-0.366	-0.352	0.117	-0.065	0.668
YML030W	YML030W | biological_process	1	0.21924	0.308906	0.05564	0.034234	0.044091	-0.023525	-0.045915	-0.167616	-0.189918	0.095026	0.24802	-0.944552	-1.818012	-2.156221	-2.244977	-2.147288	-2.270651	-2.221695	-0.327913	-0.565682	-0.546004	-1.622838	-2.083186	-2.19077	-2.234869	-2.175281	-2.247902	0.104279	-0.143017	-1.10898	-1.395119	-1.997188	-2.321017	-2.473279	-2.553754	-2.526894		-3.76	-3.76	-3.76		-0.067	0.04	0.178	0.254	0.603	0.703	1.218		1.048	-1.055	-0.504	-1.21	-0.221	0.389		1.44	0.421	0.468	0.397	0.302		0.342	0.185	-0.065	0.031	0.287	-0.106	-0.461	-0.447	-0.044		0.195	-0.147	-0.532	0.379	0.407	0.087	0.505	0.167	0.363	-0.016		0.394	0.906	1.33	1.136	0.683	0.676	0.267	-0.134		0.112	-0.206	0.518	-0.304	0.16	0.483	0.267	0.56		0.52	0.332	0.755	0.279	0.905	0.486	1.108	0.989		0.163	0.711	0.387	0.762	0.594	-0.176	-0.469	-0.01		-0.341	-0.815	-1.123	-0.175	0.135
YFR047C	BNA6 | NAD biosynthetic process	1	0.287585	-0.12326	-0.141308	-0.515641	-0.44881	-0.261912	-0.307221	-0.513368	-0.405297	-0.315992	-1.201949	-1.540129	-2.248479	-2.528862	-2.468843	-2.700326	-2.637119	-2.704906	0.01465	-0.538622	-1.062175	-1.471036	-1.657339	-1.617541	-1.664549	-1.915849	-1.724961	-0.212679	-0.751259	-1.203405	-1.513267	-1.88609	-2.200588	-2.249412	-2.326746	-2.249839		1.64	1.64	1.64		-0.064	-0.427	0.746	0.404	0.764	1.528	0.974		0.699	0.177	0.2	-0.12	0.498	0.339		0.245	0.929	1.112	0.914	1.124		0.209	0.68	0.658	0.175	0.597	0.51	-0.05	-0.165	0.081		0.434	0.811	0.403	1.833	1.557	1.003	0.145	0.582	0.976	0.776		0.138	0.554	0.89	1.15	1.443	1.326	1.35	0.863		-0.737	-0.908	-0.049	-0.134	0	0.569	0.451	0.237		1	0.519	1.269	0.63	0.586	0.52	0.727	0.158		0.245	0.871	1.485	1.257	1.204	1.583	0.892	0.462		-0.07	-0.676	-0.727	-0.321	-0.785
YNL239W	LAP3 | response to antibiotic	1	-0.130717	0.05914	-0.415217	-0.744896	-0.733765	-0.78429	-0.613885	-0.704014	-0.708579	-0.224124	-0.936723	-1.8022	-2.222055	-2.43206	-2.600465	-2.654203	-2.57273	-2.597381	0.057314	0.220807	-0.448916	-1.260829	-1.259043	-1.252814	-1.337219	-1.31712	-1.464243	0.078969	-0.703338	-0.917947	-1.470421	-1.762197	-1.915507	-1.997718	-1.947199	-1.905571		-0.12	-0.12	-0.12		0.174	0.126	0.199	-0.094	-0.017	0.224	0.758		0.3	0.101	-0.319	0.032	1.588	0.819		1.504	1.612	0.093	0.535	0.915		1.099	1.366	1.262	0.03	1.766	1.129	0.841	0.223	0.607		0.493	0.468	1.219	1.947	1.722	0.89	0.248	0.137	-0.172	-1.165		0.44	0.431	0.788	1.211	1.485	1.395	1.131	0.714		-0.202	-0.344	0.114	0.208	0.526	0.399	0.885	0.859		1.087	1.629	0.979	1.105	0.456	0.198	0.022	0.233		0.117	0.312	1.041	3.492	0.685	0.443	0.238	0.093		0.863	0.415	0.656	-0.06	0.48
YKL140W	TGL1 | lipid metabolic process | sterol metabolic process	1	0.32712	-0.022604	-0.40175	-0.216695	-0.281627	-0.357144	-0.244111	0.076748	-0.041341	0.224761	-0.722446	-1.636043	-1.965313	-2.396973	-2.062276	-2.036878	-2.107987	-2.085561	0.389008	0.055685	-0.933276	-1.48561	-1.62787	-1.673601	-1.555469	-1.397968	-1.379294	0.285642	-0.327067	-1.131093	-1.916731	-1.911286	-1.914005	-2.370679	-2.046871	-1.898913		-0.99	-0.99	-0.99		0.164	0.14	0.059	0.401	0.414	0.724	0.391		-0.023	0.018	0.311	0.378	0.372	-0.186		0.931	0.231	0.137	0.291	0.017		0.687	0.429	0.462	-0.17	1.127	0.302	-0.055	-0.126	-0.067		0.259	0.686	1.022	1.015	0.727	-0.056	0.355	-1.101	-1.698	-1.359		0.173	0.365	0.517	0.51	0.284	0.24	0.249	0.083		-0.801	-0.647	-0.232	-0.476	-0.081	-0.249	0.257	0.307		0.363	0.689	0.653	0.421	0.352	0.446	0.231	0.426		3.479	4.202	1	3.138	2.8667	2.807	0.7345	4.059		-0.233	0.323	-0.404	-0.215	-0.027
YOL096C	COQ3 | ubiquinone biosynthetic process	1	0.588204	0.271491	-0.114113	-0.325199	-0.232889	-0.080906	0.015934	-0.078275	0.094034	0.420404	-0.339731	-1.572005	-2.147287	-2.266803	-2.294515	-2.384754	-2.286535	-1.809651	-0.127237	-0.734669	-1.506903	-2.095757	-1.868111	-1.750226	-1.680022	-1.87413	-1.862691	0.015427	-0.668934	-1.333962	-1.745238	-2.099692	-2.273518	-2.22006	-2.226614	-2.177197		-0.5	-0.5	-0.5		-0.312	-0.686	0.542	0.253	0.026	1.033	0.976		0.409	-0.302	0.071	0.297	0.127	-0.029		0.868	0.159	-0.207	0.009	0.031		-0.059	0.102	0.226	-0.2	0.36	0.159	0.264	-0.279	0.573		0.364	0.47	-0.045	0.687	0.647	0.804	0.995	0.48	0.277	-0.604		0.431	1.049	1.139	1.006	0.981	0.429	0.183	0.108		-0.678	-1.135	-1.351	-0.273	-0.047	-0.294	-0.306	0.162		0.458	0.896	-0.166	0.184	0.318	0.499	0.215	0.163		1.092	1.157	1.861	-0.071	1.863	0.15	0.276	-1		-2.717	-0.878	-0.675	-0.52	-0.539
YNL002C	RLP7 | processing of 27S pre-rRNA | ribosomal large subunit biogenesis and assembly | ribosome biogenesis and assembly	1	-0.758109	-1.03602	-0.685856	-0.645496	-0.692224	-0.876961	-0.978951	-0.860603	-1.007507	-0.634149	-0.287686	0.107413	0.476187	0.549145	0.468716	0.516687	0.535642	0.52711	-0.941418	-0.854711	-0.208055	-0.00775	0.093004	-0.12407	-0.269803	-0.349282	-0.316488	-0.472819	-0.129833	-0.368118	0.11311	0.038254	0.165968	0.267672	0.202774	0.08532		0.55	0.55	0.55		-0.035	-0.21	-0.343	-0.989	-0.671	-2.77	-2.007		-0.61	0.389	-0.06	0.5	-0.004	0.129		-2.839	-0.578	0.02	-0.307	-0.603		-1.859	-1.348	0.195	0.813	-1.21	-0.657	-0.382	-0.463	-0.139		0.092	-0.436	-1.816	-3.426	-2.209	-1.856	-2.186	-2.277	-2.592	-2.588		-0.77	-1.685	-2.627	-2.564	-1.766	-1.16	-0.543	-0.498		1.193	0.973	-0.074	-0.179	-0.589	-0.698	-1.412	-0.891		-0.895	-1.524	-1.731	-0.558	0.131	-0.547	-0.047	0.025		-1.466	-3.547	-4.666	-4.12	-4.07	-1.784	-0.971	-0.611		0.858	1.193	0.982	0.996	0.499
YKL004W	AUR1 | sphingolipid metabolic process	1	-0.095294	0.090262	0.376137	0.088151	0.170456	0.100358	0.048624	0.003283	-0.032925	-0.384685	0.824208	1.520852	2.26591	2.385688	2.46349	2.483007	2.435041	2.520221	-0.214264	0.286892	0.912109	1.866946	2.193116	2.370754	2.483221	2.275076	2.356786	-0.053733	0.225691	0.99373	1.494069	1.961981	1.99912	2.215385	2.346111	2.418816		5.53	5.53	5.53		0.064	-0.022	0.095	-0.12	-1.428	-0.742	-0.489		-0.333	1.029	0.707	1.285	0.387	0.36		-1.538	-0.4	-0.546	-0.184	-0.429		-1.644	-1.22	-0.576	-0.108	-1.492	-1.112	-0.951	-1.427	-0.974		0.165	0.194	0.187	-0.497	-0.763	-0.575	-0.32	0.658	0.768	0.386		-0.13	-0.645	-1.159	-0.817	-0.745	-0.515	-0.331	-0.15		0.163	0.423	-0.224	-0.566	-0.102	-0.218	-0.29	-0.982		0.105	-0.841	-0.309	-0.369	-0.254	0.059	-0.296	-0.425		-0.8955	-1.72	-1.4875	-2.054	-2.142	-1.3675	-0.7215	-0.7285		0.775	0.689	0.696	0.323	0.675
YGR079W	YGR079W | biological_process	1	-1.810654	-1.583061	-1.099573	-1.253614	-1.341249	-1.466497	-1.515497	-1.478329	-1.502284	-0.857024	0.609151	1.182564	1.219124	1.528911	1.525073	1.398743	1.250111	1.201681	-0.937348	-0.234603	0.747674	1.64438	1.713298	1.885736	1.925774	1.74763	1.673555	0.273276	1.106259	1.556422	2.031893	2.299174	2.495265	2.667223	2.433566	2.240097		-0.06	-0.06	-0.06		0.131	-0.063	-0.749	-0.276	-1.024	-0.319	-0.582		-0.642	0	0.216	-0.081	-0.044	-0.999		-1.323	-0.081	-0.196	0.345	-0.254		-0.444	-0.329	0.115	0.017	0.105	0.782	1.575	1.265	0.814		-0.124	-0.753	-1.165	-0.503	-0.787	-0.398	-0.338	-0.11	0.041	-0.611		-0.912	-1.108	-1.334	-1.024	-0.864	-0.704	-0.252	-0.344		-0.334	-1.02	-0.661	-1.895	-1.037	-1.481	-1.149	0.692											-3.854	-3.894	-2.785	-4.644	-3.48	-1.799	-0.407	0.021		0.186	0.295	0.068	-0.061	-0.056
YOR204W	DED1 | RNA splicing | translational initiation	1	0.207713	-0.642139	-0.283427	-0.50964	-0.571694	-0.453683	-0.429371	-0.328637	-0.44739	0.657102	0.843639	1.128829	1.606249	1.61641	1.77241	1.969033	2.106118	2.095698	0.207819	-0.250243	0.458157	1.552927	1.815539	2.101787	2.184609	2.148418	2.375383	0.73324	0.570219	0.803504	1.217078	1.421757	1.660428	1.702755	1.904858	1.941302		4.06	4.06	4.06		-0.664	0.096	0.457	0.054	-0.223	0.579	0.26		-1.186	0.647	0.402	0.891	-0.174	0.463		-0.7615	-0.5785	-0.7595	0.241	-0.398		-1.075	-0.955	-0.985	-0.36	-0.79	-0.857	-0.753	-0.748	-0.878		-0.282	-0.389	-0.757	-1.151	-0.947	-1.209	-0.741	0.197	-0.118	-1.072		-0.017	-0.5	-0.629	-0.013	-0.248	-0.118	0.688	-0.134		-0.036	0.128	-0.345	-0.071	-0.069	0.116	-0.617	-0.415		-0.483	0.14	-0.378	-0.581	-0.02	0.064	0.29	0.396		-0.731	-1.701	-1.023	-0.846	-1.005	-0.962	-0.667	-0.505		1.328	1.021	0.491	0.33	0.899
YNL216W	RAP1 | protection from non-homologous end joining at telomere | chromatin silencing | transcription from RNA polymerase II promoter | telomere maintenance via telomerase | chromatin silencing at telomere	1	0.749646	-0.005468	0.415074	0.491593	0.474594	0.42691	0.5214	0.62806	0.468715	0.82024	0.46518	1.026092	1.498051	1.79021	1.955429	2.171793	2.32385	2.547082	0.288666	-0.669468	0.168411	0.972485	1.384707	1.612147	1.660346	1.694185	1.590954	0.11019	-0.210708	0.091639	0.587271	0.875591	1.223894	1.309655	1.536454	1.592512		0.27	0.27	0.27		-0.244	-0.139	-0.623	-0.642	-0.519	-2.086	-0.661		-0.737	-0.692	0.193	-0.678	0.447	-1.114		-0.586	-0.499	-0.361	-0.375	-0.292		-0.168	-0.393	-0.508	-0.111	-0.088	-1.083	-0.66	-0.21	-0.504		0.019	-0.826	-1.156	-0.861	-0.778	-0.75	-1.059	-0.211	-0.086	-0.436		-0.386	-0.935	-0.958	-1.087	-0.584	-0.622	-0.617	-0.454		-0.862	0.049	-0.684	-1.356	-0.692	-2.084	-0.84	-0.131		-1.237	-0.401	-0.011	-0.336	-0.436	0.141	-0.42	-0.057		0.091	-0.335	0.462	0.126	-1.152	-0.037	-0.174	-0.435		0.184	1.41	1.646	0.805	0.659
YDL153C	SAS10 | processing of 20S pre-rRNA | ribosome biogenesis and assembly | establishment and/or maintenance of chromatin architecture	1	-1.105158	-0.267508	0.173546	0.544589	0.444387	0.205209	0.103559	0.112664	-0.017588	-0.838255	0.697065	1.312111	1.741086	2.040018	2.13866	2.190101	2.231232	2.150471	-1.124877	-0.530661	0.716117	1.335536	1.556981	1.482104	1.425592	1.257532	1.327462	-0.685541	0.150014	0.291406	1.19818	1.418956	1.59368	1.631017	1.733531	1.683988		0.5	0.5	0.5		0.491	0.217	0.273	-0.63	-1.172	-1.495	-1.373		-0.432	0.585	0.191	0.763	-0.394	-0.287		-2.125	0.082	0.222	-0.721	-0.648		-2.284	-1.16	0.164	0.523	-1.757	-0.843	-0.835	-0.668	-0.477		-0.236	-0.717	-1.852	-2.633	-1.834	-1.682	-1.728	-0.665	-0.597	-0.757		-1.432	-1.9	-2.992	-2.998	-2.31	-1.684	-1.229	-0.7		1.157	0.574	-0.473	-1.084	-1.279	-1.547	-2.148	-1.813		-1.154	-2.328	-2.334	-0.682	-0.008	-0.336	-0.105	0.08		-0.478	-2.245	-4.549	-4.406	-4.333	-1.678	-0.517	-0.119		0.868	1.029	0.773	0.553	0.188
YJL076W	NET1 | regulation of exit from mitosis | nucleolus organization and biogenesis | chromatin silencing at rDNA	1	0.272519	0.065775	0.121138	-0.009663	-0.019671	-0.093967	-0.11208	-0.254742	-0.243369	0.617882	0.425745	1.073068	1.431925	1.617359	1.811615	2.0354	2.082843	2.153482	-0.034498	0.037253	0.278266	0.709895	1.170153	1.068314	0.932296	0.830637	0.884285	0.200204	0.462283	0.677451	1.088109	1.360508	1.364978	1.546785	1.677045	1.665207		1.23	1.23	1.23		0.165	0.151	0.018	-0.024	-0.046	-0.369	-0.652		-0.322	0.241	-0.103	0.562	-0.131	0.026		-0.412	-0.02	-0.182	-1.203	-1.052		-0.535	-0.418	-0.552	-0.383	-1.284	-1.227	-0.856	0.515	-1.318		0.149	-0.168	-0.338	-1.322	-1.125	-1.087	-1.106	-0.515	-0.068	-1.6		-0.518	-0.98	-1.203	-1.146	-0.857	-0.946	-0.864	-0.272		-0.33	-1.063	-0.794	-0.687	-0.447	-1.349	-1.212	-1.027		-0.34	-0.127	-0.3955	-0.4585	-0.1365	0.018	-0.1485	0.012		-0.217	-1.992	-1.045	-0.03	-1.034	-0.4885	-0.24	-0.2225		-1.121	-0.123	-0.199	1.303	0.104
YOL022C	YOL022C | biological_process	1	-0.290975	-0.606546	-0.147971	0.067149	-0.07401	-0.255304	-0.232507	-0.165067	-0.257005	0.010026	0.210373	0.845123	1.403996	1.645626	1.83656	1.942172	2.121957	2.226785	-0.481526	-0.550678	0.054716	0.705475	1.189556	1.25572	1.26904	1.268803	1.087711	0.079536	0.224049	0.170841	0.651314	0.730088	1.118931	1.338995	1.533209	1.515199		0.56	0.56	0.56		0.46	0.356	0.222	-0.213	-0.279	-0.78	-0.728		-0.725	0.424	-0.119	0.363	-0.428	0.038		-1.7425	-0.1915	-0.286	-0.328	-0.508		-1.212	-0.484	0.155	0.321	-0.421	0.008	-0.128	0.09	0.33		0.011	-0.307	-1.09	-1.88	-1.156	-0.91	-0.866	-1.681	-2.027	-1.748		-0.424	-0.833	-1.744	-1.669	-1.275	-0.775	-0.266	0.004		-0.075	0.255	-0.62	-0.951	-0.48	-0.847	-1.371	-1.009		-0.576	-0.845	-0.883	-0.213	-0.197	0.208	-0.242	-0.458		-0.376	-1.069	-2.578	-1.943	-2.43	-1.397	-0.366	-0.231		0.373	0.503	0.569	0.346	0.152
YPL217C	BMS1 | ribosome assembly | 35S primary transcript processing | rRNA processing	1	-0.267939	-0.656461	-0.486927	-0.285611	-0.286374	-0.484805	-0.374183	-0.353118	-0.448422	0.116689	0.228483	0.871134	1.493147	1.963539	2.029927	2.314261	2.422427	2.611059	-1.044018	-0.739843	0.042699	0.985196	1.451497	1.239155	1.217347	1.178863	1.064125	-0.560785	-0.098917	0.129867	0.973406	1.17312	1.628991	1.623867	1.727231	1.713524		2.33	2.33	2.33		0.022	0.733	0.2835	0.1431	0.366	-0.675	0.445		-0.737	0.263	0.152	0.459	0.874	-0.165		-1.9995	-0.486	-0.4565	-1.8385	-1.2975		-1.08	-1.271	-0.276	-0.345	-1.306	-0.868	-0.654	-0.041	-1.139		-0.171	-0.467	-1.372	-1.928	-1.685	-1.528	-1.485	-0.956	-1.058	-1.144		-1.4905	-2.085	-2.068	-2.5535	-1.7125	-1.9145	-1.022	-0.913		0.2845	-0.0945	0.152	0.237	-1.3315	-1.2765	-0.61	-1.547		-1.258	0.028	-0.995	-0.538	-0.173	0.01	-0.278	-0.276		-0.237	-0.852	-1.633	-1.8082	-2.005	-1.757	-0.618	-0.93		1.738	1.117	-0.97	1.373	1.206
YDR331W	GPI8 | attachment of GPI anchor to protein	1	0.342356	0.060357	0.323301	0.315351	0.211132	0.457488	0.438734	0.350501	0.408714	-0.129325	0.163479	0.535228	0.723982	0.951972	1.321599	1.62587	1.677479	1.803481	0.026288	0.385803	0.541907	0.979215	1.246097	1.317336	1.508866	1.408171	1.584214	-0.133217	0.354766	0.606861	0.959595	1.314878	1.368482	1.409319	1.621994	1.781071		2.84	2.84	2.84		0.073	0.298	0.17	-0.43	-0.296	-0.381	-0.341		-0.269	0.663	0.252	0.158	-0.078	0.13		-0.41	-0.318	-0.577	-0.495	-0.413		-0.359	-0.472	-0.764	-0.13	-1.002	-1.302	-0.694	-0.636	-0.47		0.323	0.162	-0.19	-1.025	-0.792	-0.952	-0.835	-0.59	-0.511	-0.854		-0.137	-0.251	-0.547	-0.673	-0.626	-0.63	-0.502	-0.587		-0.102	-0.381	-0.383	-0.221	-0.372	-0.618	-0.362	-0.273		-0.761	0.233	-0.148	-0.699	-0.148	-0.299	-0.25	0.201		-0.393	-0.337	-0.329	1.864	-0.835	-0.943	-0.479	-0.587		-0.862	0.213	0.592	0.081	0.564
YGR280C	PXR1 | 35S primary transcript processing | snoRNA 3'-end processing | ribosome biogenesis and assembly	1	-1.510414	-0.898238	-1.156781	-0.876545	-0.688747	-1.085224	-1.005466	-0.965042	-0.91161	-0.965612	0.287132	0.926412	1.750837	2.093528	1.760615	1.556247	1.644404	1.773437	-0.887316	-0.489211	0.226906	1.5061	2.016679	2.060098	1.960785	2.038884	1.955481	0.112768	-0.056684	0.597349	1.087246	1.261523	1.285573	1.204709	1.142113	0.893358		2.68	2.68	2.68		0.317	0.064	-0.104	-0.995	-0.785	-1.061	-1.554		-0.368	0.334	0.281	-0.173	0.29	-0.796		-2.116	-0.328	-0.014	-0.411	-0.632		-1.197	-1.852	-0.243	0.227	-1.9	-0.769	-0.686	-0.729	-1.279		-0.206	-0.727	-1.787	-2.363	-1.66	-1.653	-1.993	-0.729	-0.105	-0.503		-1.378	-2.358	-2.888	-2.592	-2.142	-1.69	-1.191	-0.567		0.74	0.213	-0.643	-1.539	-1.807	-2.119	-2.678	-2.308		-2.013	-3.051	-2.835	-1.419	-0.457	-0.454	-0.496	-0.514		-0.637	-1.607	-2.8485	0.119	-2.412	-2.7255	-0.9395	-0.5335		0.886	1.018	0.968	0.954	0.036
YIL038C	NOT3 | poly(A) tail shortening | protein ubiquitination | regulation of transcription from RNA polymerase II promoter	1	-0.352162	-0.073841	-0.077499	0.162099	0.094214	0.031907	0.014168	-0.030047	-0.105403	-0.152415	0.361837	0.784071	1.089437	1.196475	1.144282	1.264786	1.408628	1.495645	0.021248	0.228071	0.684863	1.066187	1.25948	1.296882	1.239803	1.196578	1.219099	0.054642	0.300288	0.559361	0.928762	0.988271	1.161243	1.250422	1.357504	1.396206		-0.58	-0.58	-0.58		0.086	0.09	-0.113	-0.089	0.016	-0.46	-0.569		-0.342	0.392	-0.128	0.699	-0.089	0.548		-0.676	0.046	-0.258	-1.188	-0.799		-0.197	0.016	0.074	0.114	-0.694	-0.42	-0.672	-0.303	-0.737		-0.169	-0.239	-0.884	-1.542	-0.984	-0.635	-0.815	-0.007	-1.552	-1.546		-0.627	-0.819	-0.877	-0.942	-0.456	-0.661	-0.933	-0.423		0.112	-0.062	-0.149	-0.225	-0.519	-0.385	-1.13	-1.321		0.0515	0.1	0.2495	0.1625	-0.44	0.117	-0.189	-0.4115		-0.4715	-0.539	-0.3895	-0.3915	-0.6705	0.016	-0.162	-0.3725		0.37	0.483	0.517	0.463	0.211
YMR080C	"NAM7 | mRNA catabolic process | chromatin silencing at silent mating-type cassette | regulation of translational termination | translational frameshifting | mRNA catabolic process, nonsense-mediated decay | telomere maintenance"	1	-0.09727	0.387119	0.315576	0.287764	0.345676	0.333787	0.327773	0.371799	0.338616	0.108076	0.885542	1.059512	1.224827	1.489278	1.522171	1.611907	1.766186	1.777173	0.043185	0.411779	0.547459	0.782479	1.117635	1.237256	1.414139	1.301982	1.228951	0.299707	0.521031	0.910358	0.980898	1.222297	1.195812	1.233029	1.196792	1.464759		0.82	0.82	0.82		0.001	0.086	-0.569	-0.271	-0.576	-1.292	-1.035		-0.521	0.199	0.256	0.773	-0.415	0.225		-0.727	-0.21	-0.465	-0.705	-0.483		-0.34	-0.433	-0.438	-0.226	-0.613	-0.572	-0.523	-0.719	-0.846		0.071	0.195	-0.038	-0.682	-0.796	-0.723	-0.733	-0.992	-0.812	-1.033		-0.165	-0.736	-0.907	-0.637	-0.519	-0.612	-0.208	-0.275		-0.628	-0.876	-0.293	-0.503	-0.55	-0.806	-0.449	-1.518		-0.12	-0.603	0.219	0.173	-0.398	0.353	-0.272	-0.161		-0.393	-0.879	-0.819	-0.743	-0.965	-0.908	-0.339	-0.345		0.974	0.663	0.894	-0.288	0.36
YMR310C	YMR310C | ribosome biogenesis and assembly	1	-0.785037	-0.714849	-0.036068	-0.163928	-0.092498	-0.157422	-0.213953	-0.138145	-0.102223	-0.991359	0.325581	1.151033	1.669196	1.786072	1.736474	1.642999	1.751852	1.641668	-0.794235	-0.111925	0.358199	1.201951	1.418966	1.422951	1.281756	1.311292	1.319881	-0.229768	0.206378	0.873513	1.14851	1.687954	1.679389	1.732764	1.812831	1.865354		4.13	4.13	4.13		0.213	-0.291	-0.473	-1.024	-1.104	-0.517	-1.577		-0.4	0.344	0.859	0.96	-0.15	-0.294		-1.935	-0.853	-0.525	-0.387	-0.503		-2.062	-1.932	-0.688	-0.596	-1.462	-1.136	-0.733	-0.782	-0.542		0.202	0.258	-0.716	-1.6	-1.055	-1.284	-0.779	-0.584	-0.88	-0.465		-0.481	-1.198	-1.727	-1.738	-1.194	-0.826	-0.48	-0.238		0.856	0.062	0.109	-1.064	-0.931	-0.464	-1.372	-1.392		-1.324	-1.354	-1.728	-0.64	0.132	-0.307	0.179	0.029		-1.633	-3.178	-3.117	-3.003	-2.423	-1.416	-1.055	-0.863		0.89	0.781	0.7	0.492	0.332
YOR098C	NUP1 | protein export from nucleus | tRNA export from nucleus | nuclear pore organization and biogenesis | rRNA export from nucleus | NLS-bearing substrate import into nucleus | snRNP protein import into nucleus | mRNA-binding (hnRNP) protein import into nucleus | snRNA export from nucleus | mRNA export from nucleus | RNA export from nucleus | protein import into nucleus | nuclear membrane organization and biogenesis | ribosomal protein import into nucleus	1	-0.027845	0.346628	0.365747	0.352712	0.241215	0.077579	0.053548	0.166509	0.040083	0.502853	1.294409	1.604755	1.976802	2.076107	1.936131	1.856053	2.121445	2.102405	0.573132	0.493529	0.614184	1.241492	1.33241	1.319926	1.403848	1.32208	1.279817	0.603936	0.286787	0.876075	1.008413	1.292393	1.428872	1.527774	1.606262	1.593757		1.79	1.79	1.79		0.134	-0.032	-0.323	-0.344	-0.867	-0.354	0.351		-0.549	-0.185	0.053	0.272	-0.506	-0.059		-0.675	-0.206	-0.466	-1.81	-1.78		-0.604	-1.156	-0.449	-0.533	-0.939	-0.203	0.138	-0.08	-1.35		-0.247	-0.418	-1.158	0.617	-0.504	-0.333	0.05	0.299	0.475	-0.424		-0.212	-0.901	-0.982	-0.925	-0.683	-0.77	-0.558	-0.476		0.023	-0.595	-1.068	-0.745	-0.681	-0.864	-0.854	-0.826		-0.77	-0.535	-1.27	-0.615	0.076	0.511	-0.008	0.107		-0.661	-1.694	-1.254	-1.028	-0.736	-0.678	0.093	0.033		0.77	0.325	0.571	0.057	0.552
YMR234W	"RNH1 | DNA replication, removal of RNA primer | cell wall organization and biogenesis"	1	-0.12025	-0.104458	0.133688	0.338556	0.159196	-0.024404	-0.080538	-0.204998	-0.193069	-0.010438	-0.131007	1.380055	1.736621	1.963255	2.03313	1.712753	2.081915	2.238996	-0.53831	-0.068797	0.797939	0.916271	1.403078	1.539095	1.250187	1.502648	1.148007	-0.6838	0.390846	0.498396	1.187397	1.102946	1.413305	1.611009	1.60725	1.784532		2.53	2.53	2.53		0.031	-0.089	0.372	0.237	-0.419	1.114	0.058		-0.709	-0.089	0.241	0.262	0.147	0.211		0.363	0.148	0.012	0.114	0.08		0.217	0.532	0.078	0.318	-0.223	-0.526	-0.35	-0.353	-0.053		-0.026	-0.353	-0.414	-0.946	-1.199	-0.704	-0.599	-0.406	-0.626	-1.243		-0.318	-0.203	-0.487	-0.369	-0.252	-0.244	-0.195	-0.005		0.124	0.196	0.228	0.338	-0.158	0.103	-0.652	0.322		-0.297	-0.408	-0.317	-0.478	-0.28	0.208	-0.409	-0.029		-0.657	-0.451	-0.718	-0.924	-0.89	-0.973	-0.831	-0.49		0.231	0.292	0.591	0.361	0.26
YDL092W	"SRP14 | SRP-dependent cotranslational protein targeting to membrane, signal sequence recognition | protein targeting to ER"	1	0.362258	0.226093	0.297893	-0.104272	0.113551	-0.090377	-0.089144	-0.304066	-0.020286	0.276026	0.640634	1.405365	1.663609	2.219054	2.104506	2.172311	2.042129	2.291722	-0.007845	0.228594	0.767252	1.403477	1.39677	1.270533	1.105149	1.113786	1.607226	-0.482636	0.22849	0.65531	1.14316	1.668918	1.503927	2.085983	1.634249	1.943417		3.22	3.22	3.22		0.013	-0.062	-0.046	0.053	0.103	0.286	-0.301		0.093	-0.152	0.144	-0.29	-0.263	-0.63		0.168	0.187	0.146	0.285	-0.644		0.46	0.092	0.238	0.255	-0.241	-0.82	-0.569	-0.701	-0.249		0.146	-0.013	-0.096	-0.687	-1.192	-1.277	-0.915	-0.746	-0.405	-0.595		0.321	0.582	0.193	0.051	0.115	0.056	-0.056	-0.014		0.799	0.549	0.272	0.006	0.187	-0.202	-0.268	-0.265		0.103	-0.497	0.169	-0.402	-0.072	0.423	0.045	0.106		-0.301	-0.175	-0.865	-0.338	-0.621	-0.821	-0.471	-0.286		0.392	0.431	0.394	0.523	0.356
YLR221C	RSA3 | ribosomal large subunit assembly and maintenance	1	-0.438908	-0.61769	-0.058976	-0.074799	-0.088783	-0.547312	-0.599764	-0.648274	-0.758257	-0.369016	0.466578	1.269517	1.957386	2.167956	2.107753	2.252706	2.385902	2.58217	-0.345229	-0.271003	0.749942	1.271928	1.944087	1.970246	1.853503	1.812812	1.75906	-0.305999	0.158145	0.54391	1.397222	1.257986	1.620831	1.647793	1.800364	1.703075		1.19	1.19	1.19		0.464	0.158	0.01	-0.419	-0.463	-1.29	-0.667		-0.363	0.282	0.115	0.634	-0.145	0.059		-1.622	-0.246	0.075	0.176	-0.183		-0.872	-0.411	0.098	0.537	-0.939	-0.461	-0.447	1.711	0.045		-0.119	-0.676	-1.26	-2.27	-1.754	-1.704	-1.694	-1.533	-1.674	-1.643		-0.714	-1.239	-2.179	-1.971	-1.691	-1.235	-0.811	-0.507		0.03	-0.217	-0.633	-1.249	-1.183	-1.673	-1.731	-1.1399		-0.886	-2.397	-1.505	-0.716	0.043	0.167	-0.058	0.036		-0.389	-1.904	-3.146	-2.525	-2.286	-1.3719	-0.729	-0.194		0.614	0.846	0.792	1.051	0.421
YLR051C	FCF2 | 35S primary transcript processing	1	-0.699708	-0.28113	-0.11993	-0.084024	-0.005036	-0.231407	-0.116595	-0.340144	-0.421852	-0.429534	0.604784	1.272214	1.697354	1.84268	1.393095	1.717674	1.612407	1.556381	-0.414905	0.252718	1.089253	1.173413	1.035773	0.899951	0.669758	0.592677	0.65536	0.119255	0.716316	1.134075	1.785331	1.925289	1.781342	2.029557	1.830197	1.804741		0.86	0.86	0.86		0.187	0.236	0.216	-0.216	-0.235	-0.24	-0.605		0.026	0.43	0.157	-0.661	0.172	0.4279		-0.981	-0.243	-0.072	-0.158	-0.036		-0.463	-0.384	0.556	0.877	-0.579	-0.102	0.239	0.301	0.616		0.02	-0.623	-1.193	-2.192	-1.441	-1.147	-1.277	-0.641	-1.295	-0.923		-1.026	-1.242	-1.66	-1.398	-1.242	-0.667	-0.546	-0.553		1.201	0.462	-0.178	-0.864	-0.732	-1.196	-1.103	-1.177		-1.584	-1.218	-0.885	-0.605	-0.144	-0.355	-0.124	-0.114		-1.146	0.016	-1.956	-1.1808	-1.549	-1.172	-0.302	0.148		0.399	0.465	0.159	0.318	-0.252
YBR271W	YBR271W | ribosome biogenesis and assembly	1	-0.932417	-0.332994	-0.339316	0.113643	-0.164044	-0.39205	-0.452422	-0.349049	-0.472864	-0.705899	1.325422	2.314195	2.410083	2.44297	1.716219	2.22221	2.288258	2.511585	-0.791871	-0.27616	0.685133	1.025869	1.469543	1.059873	0.968536	0.35111	0.717464	-0.068895	0.388374	1.215428	1.804821	1.176823	1.871662	2.058067	2.024716	1.76572		1.87	1.87	1.87		-0.329	-0.73	0.266	-0.544	-0.879	0.432	0.015		-0.4245	0.0835	0.287	-0.364	-0.6025	-0.1585		-1.793	-0.74	-0.333	-0.084	-0.65		-0.7755	-0.3815	0.1355	0.526	-0.4355	0.0035	0.2635	0.034	0.448		0.014	-0.2375	-1.222	-1.502	-1.2475	-0.911	-0.547	-0.2135	-0.758	-0.9015		-0.665	-1.032	-1.394	-0.872	-1.192	-0.759	-0.573	-0.167		-0.692	-2.035	0.161	-0.692	-0.562	1.926	-0.83	-0.6		-0.408	-0.823	-1.845	-0.219	-0.393	-0.176	-0.291	-0.615		-1.269	-2.097	-1.839	-1.411	-2.197	-1.614	-0.814	-0.367		0.775	1.072	0.349	0.827	0.228
YOL014W	YOL014W | biological_process	1	1.211833	-2.550726	-1.14042	-1.98404	-1.866514	-1.614549	-1.752929	-1.676909	-1.903804	0.254821	-0.738434	-1.054312	-0.421902	-0.02371	0.216875	0.676111	0.504843	0.57968	-1.160897	-1.332148	-0.368396	0.125767	1.062135	0.92878	0.963859	1.814255	1.573117	-0.077894	-0.120602	-0.619929	0.350607	0.376911	0.628048	-0.54878	0.550878	0.615787		11.35	11.35	11.35		-0.06	0.128	0.405	-0.299	-0.305	-1.207	-1.179		-1	0.107	0.1	0.637	0	-1.243		-0.1335	0.8685	0.0633	-1.1149	-1.4865		-1.052	-0.986	-0.856	-0.85	-1.432	-2.237	-1.478	3.421	-2.663		0.612	0.605	-0.383	-1.833	-1.766	-2.347	-0.938	-0.506	-0.977	0.36		-0.279	-0.519	-1.186	-1.73	-1.827	-1.711	-1.059	-1.516		0	0.315	0.236	1.115	0.025	0.016	0.56	0.57		-0.47	-0.263	-0.561	-0.783	-0.956	-1.18	-0.923	-0.287		0.893	1.673	0.193	0.8979	-1.138	-1.189	-0.621	0.446		-0.443	0.45	0.514	1.104	0.882
YOR335C	ALA1 | alanyl-tRNA aminoacylation	1	0.830608	-1.009987	-0.526887	-0.676173	-0.714825	-0.628602	-0.743246	-0.700554	-0.765381	1.122003	-0.643158	-0.007999	0.389406	0.757869	0.922323	1.026526	1.183738	1.386855	0.052287	-0.778036	-0.479636	0.424321	0.987632	1.147324	1.212684	1.145137	1.322522	-0.326922	-0.337974	-0.6693	-0.159564	0.148686	0.460731	0.400517	0.750327	0.775945		1.32	1.32	1.32		0.497	0.535	-0.032	-0.479	-0.528	-1.669	-1.238		-0.7275	0.388	0.429	0.5962	0.212	0.6455		-1.129	-0.3237	-0.297	-0.4027	-0.288		-0.0345	-0.9165	-0.3235	-0.1545	-0.88	-0.7245	-1.128	-0.7495	-2.067		-0.1055	-0.2635	-0.1345	-1.8815	-0.9185	-1.5465	-1.5455	-1.54	-1.5985	-0.5945		-0.279	-1.1165	-0.6865	-2.8105	-0.547	-0.6705	-0.1005	-0.7465		0.201	0.09	-0.053	0.5705	0.466	-0.3205	-0.287	-0.293		0.0505	1.5225	0.317	-0.03	-0.2555	0.423	-0.252	-0.261		0.823	0.061	-0.4785	2.645	-0.8915	-0.436	-0.0545	-0.1655		0.548	0.7855	0.5095	-0.4905	0.6705
YOR051C	YOR051C | biological_process	1	-0.344531	-0.915252	-1.097614	-1.223655	-1.102619	-1.014618	-1.053923	-1.04837	-1.067493	0.044353	-0.536332	-0.530251	-0.228527	-0.067669	0.122937	0.320573	0.441911	0.624728	-0.103293	-0.926496	-0.56429	0.014108	0.854841	1.333218	1.573041	1.720913	1.854528	0.209353	-0.846251	-1.085975	-0.781654	-0.433235	-0.337123	-0.206584	-0.803658	-0.061888		2.15	2.15	2.15		0.307	0.297	0.73	0.087	0.123	-0.192	-1.341		-1.632	0.56	0.259	0.384	-0.923	-0.344		-0.8155	-0.348	0.6015	-1.7965	0.516		-0.249	0.033	0.142	0.44	-0.217	-0.205	-0.826	-0.774	-1.238		-0.126	0.025	-0.686	-3.749	-2.383	-2.551	-3.163	-3.34	-3.704	-3.402		-0.42	-0.364	-0.976	-1.218	-0.874	-0.677	-0.538	-0.449		0.662	0.382	-0.192	-0.258	-0.22	-0.525	-1.164	-1.116		-0.319	-0.511	-0.626	-0.467	-0.481	-0.056	-0.482	-0.509		-0.155	-1.058	-1.928	-1.726	-2.004	-1.299	-0.631	-0.336		0.722	-0.051	0.81	0.389	0.241
YOR360C	PDE2 | cAMP-mediated signaling	1	-1.398302	-1.213016	-1.129282	-1.431611	-1.549624	-1.374388	-1.495368	-1.669445	-1.589798	-1.317248	-0.388257	-0.212684	-0.210656	-0.410062	-0.308406	-0.128884	-0.142154	-0.026532	-0.991149	-0.528376	-0.3989	-0.083583	0.096006	0.106983	0.12977	0.257251	0.559906	-0.463944	-0.032268	0.194598	0.366579	0.466042	0.463953	0.378536	0.458858	0.468891		2.68	2.68	2.68		0.11	0.197	0.124	-0.205	-0.129	-0.132	-0.53		-0.2815	0.7285	0.5545	0.646	-0.6395	0.1145		0.23	0.217	-0.0203	-0.386	-0.5713		-0.3815	-0.663	-0.518	-0.5535	0.36	0.8335	0.6805	0.6275	0.2295		0.206	0.2245	0.472	0.375	-0.9415	-0.9695	-0.7785	-0.9355	-1.622	-1.719		-0.403	-0.4525	-0.629	-0.4775	-0.2665	-0.1445	-0.129	-0.084		-0.0375	-0.8035	-0.134	-0.3085	-0.564	-0.736	-0.7345	-0.763		-0.0975	0.0575	0.3025	0.1895	0.094	0.07	0.403	0.442		0.2695	-0.1005	0.176	0.6975	-0.171	-0.648	-0.378	-0.351		1.045	0.4065	0.202	-0.3045	-0.08
YBR004C	GPI18 | GPI anchor biosynthetic process	1	-0.205661	-0.956298	-0.540718	-0.713912	-0.639684	-0.429809	-0.407764	-0.488185	-0.276575	-0.745686	-0.863566	-0.303445	-0.080723	-0.239219	-0.122011	-0.189189	-0.175133	-0.152301	-0.251312	-0.756465	-0.165394	1.147882	1.354828	1.379322	1.304476	1.343743	1.55265	-0.471727	-0.404117	-0.063763	0.306479	0.501178	0.381343	0.407581	0.41011	0.367845		2.32	2.32	2.32		-0.065	-0.101	0.564	0.348	0.176	0.114	-0.497		0.592	0.1365	-0.6135	0.116	0.2551	0.8055		0.188	0.041	0.107	-0.045	0.039		-1.367	-0.9535	-0.936	-1.0465	-1.195	-1.328	-1.1785	-1.4995	-1.4105		0.3635	0.442	0.4545	-0.553	-0.567	-0.704	-0.4415	-0.624	-0.587	-1.0275		-0.249	-0.333	-0.556	-0.304	-0.241	-0.009	0.574	0.078		0.968	0.67	0.835	0.831	1.041	1.343	1.77	1.742		-0.075	0.074	0.252	-0.099	0.256	-0.189	0.354	0.449		-0.611	-0.696	-0.435	-0.648	-0.344	0.017	-0.418	-0.356		0.329	-0.076	0.415	-0.248	0.48
YFR055W	YFR055W | copper ion homeostasis | sulfur metabolic process	1	0.307123	-0.8307	-0.496037	-0.898613	-0.992211	-1.065161	-1.391228	-1.378951	-1.571109	0.342328	-0.606646	-0.236379	-0.242402	-0.192129	-0.288748	-0.011841	0.144314	0.05103	0.707291	-0.502031	-0.043813	0.472228	0.717381	0.784713	0.925324	1.094419	0.70019	0.216342	-0.355905	-0.468509	-0.221428	-0.473715	-0.158259	-0.101049	0.015719	-0.229026		3.35	3.35	3.35		0.113	0.179	-0.16	-0.61	-0.831	-0.455	-1.9		-0.263	0.441	0.83	0.848	-0.472	-0.483		0.69	0.383	0.314	0.229	0.728		1.482	0.474	0.256	0.184	0.976	0.175	-0.355	-0.795	-0.802		-0.741	-0.14	-0.252	-0.943	-2.006	-2.1	-1.991	-1.169	-2.13	-0.909		-0.511	-0.544	-1.002	-1.016	-1.019	-0.809	0.045	-0.024		0.14	0.152	0.888	0.506	0.309	0.34	-0.475	-0.285		-0.083	-0.58	0.867	0.645	0.175	0.02	-0.039	-0.18		-0.776	-0.311	-0.296	-0.511	-0.523	-1.04	-0.874	-1.14		0.536	0.384	0.275	1.101	0.679
YLL038C	ENT4 | endocytosis | actin cortical patch assembly | actin filament organization	1	-0.260046	-0.062505	-0.240576	-0.531274	-0.610259	-0.580908	-0.44558	-0.456578	-0.588532	-0.081566	0.467326	0.434007	0.566911	0.628589	0.417157	0.794638	0.761732	0.905732	0.845787	0.2048	-0.282678	0.154495	0.253812	0.301171	0.383457	0.466345	0.114508	0.552031	0.145803	-0.063905	-0.08562	-0.086663	0.032997	0.077159	-0.051729	-0.068144		0.89	0.89	0.89		-0.104	-0.048	-0.193	-0.186	0.463	0.047	0.196		-0.078	-0.126	0	0.796	-0.061	0.371		-1.581	-0.049	-1.112	-2.857	-0.268		-0.577	-0.32	-0.225	-0.417	-0.401	-0.092	-0.61	-0.219	-1.016		-0.543	-0.694	-1.035	-0.136	-0.498	-0.696	-1.031	-0.555	-0.6	-0.87		-0.472	-0.558	-0.591	-0.603	-0.38	-0.366	-0.302	-0.324		-0.341	-0.612	-0.654	-0.573	-0.645	-0.674	-1.1479	-1.202		-0.267	-0.107	-0.632	0.12	-0.28	-0.097	-0.387	-0.196		-0.947	0.102	-0.03	0.9084	-0.727	-0.365	-0.778	-1.17		-3.541	-1.783	-2.029	-1.968	-0.077
YJL212C	OPT1 | oligopeptide transport | sulfur metabolic process	1	-0.33327	0.093895	-0.028691	-0.391007	-0.399539	-0.40718	-0.632816	-0.433276	-0.609709	-0.852768	0.836657	1.108237	1.056358	1.058668	1.577814	1.539977	1.40699	1.144152	-0.913783	-0.714208	-0.624507	0.338392	-0.298593	0.043793	0.173682	0.244268	0.225825	-1.922132	-1.702397	-0.834458	-0.572602	-0.291483	-0.142684	-0.44383	-0.44912	-0.449804		1.47	1.47	1.47		0.276	0.252	0.538	-0.215	-0.743	0.012	-0.579		-1.403	0.797	1.082	1.23	-1.967	-2.445		1.909	-0.322	-0.605	-0.631	-1.118		0.273	0.29	-0.065	-0.241	1.318	1.429	2.209	1.709	2.399		0.246	0.451	-0.544	0.118	-0.637	-0.162	0.116	0.611	0.842	0.152		0.233	-0.484	-0.725	-0.909	-0.896	-1.096	-1.081	-0.807		-1.239	-1.402	-0.848	-0.515	-0.515	-0.895	-0.785	-0.352		-0.392	1.864	-0.274	0.132	-0.041	-0.136	0.012	0.07		-1.1055	-1.8255	-1.14	-1.3655	-0.987	-0.6835	-0.7075	-0.961		0.352	-0.317	0.516	0.726	1.157
YKL099C	UTP11 | processing of 20S pre-rRNA | ribosome biogenesis and assembly	1	-0.876392	-0.921362	-0.641986	-0.716929	-0.681493	-0.734302	-0.782612	-0.953606	-0.956771	-1.08794	-0.79834	-0.137806	0.292089	0.477915	0.370653	0.429422	0.367471	0.394234	-1.269153	-0.77825	-0.321321	-0.195058	-0.037539	-0.417005	-0.429458	-0.627031	-0.358028	-0.936552	-0.454658	-0.439409	-0.029034	0.26839	0.243571	0.22602	0.245286	0.263699		0.82	0.82	0.82		0.217	0.187	0.47	0.025	0.024	0.407	-0.703		-0.329	0.577	-0.089	-0.118	-0.057	0.267		-2.489	-0.421	0.006	-0.445	-0.952		-1.336	-0.751	0.653	0.963	-0.553	0.164	0.015	0.246	0.474		-0.283	-0.926	-2.613	-3.26	-1.746	-1.419	-1.618	-0.653	-3.165	-2.644		-1.076	-1.728	-2.672	-2.33	-1.846	-1.081	-0.707	-0.431		0.702	0.253	-0.654	-0.685	-0.923	-0.84	-1.651	-1.399		-0.739	-1.87	-1.695	-0.3	-0.326	0.174	-0.151	-0.205		-1.49	-2.757	-4.464	-4.014	-3.88	-1.863	-0.851	-0.266		0.709	0.738	0.707	0.741	0.457
YKL172W	EBP2 | nuclear division | ribosome biogenesis and assembly | rRNA processing	1	-0.766251	-0.98978	-0.922082	-0.940314	-0.895354	-1.083398	-1.194195	-1.16392	-1.150291	-0.783865	-0.360388	0.043897	0.516216	0.687898	0.563639	0.580952	0.712108	0.792278	-1.545254	-1.575875	-0.79551	-0.532612	-0.222174	-0.331594	-0.434713	-0.548557	-1.061029	-0.96691	-0.754898	-0.693044	0.035235	-0.326551	-0.063679	0.144095	0.194067	0.060718		1.77	1.77	1.77		0.193	0.169	0.249	-0.522	-0.417	-0.332	-1.101		-0.071	0.158	0.413	0.394	-0.558	0.259		-2.232	-0.026	0.201	-0.315	-0.612		-0.523	-0.518	0.812	0.842	-0.965	-0.455	-0.171	-0.338	-0.275		-0.027	-0.341	-1.391	-3.248	-1.664	-1.613	-2.079	-2.271	-2.723	-3.135		-1.065	-2.199	-2.883	-2.654	-2.049	-1.584	-1.134	-0.528		1.182	0.963	-0.067	-0.256	-0.309	-0.892	-0.846	-0.856		-1.296	-2.002	-1.702	-0.837	-0.027	-0.125	-0.084	0.025		-1.452	-4.013	-1.667	1.307	-3.445	-2.112	-0.469	0.127		1.84	1.594	1.597	1.246	0.702
YDR083W	RRP8 | ribosome biogenesis and assembly | telomere maintenance | rRNA processing	1	-0.848051	-1.101647	-0.769761	-0.752576	-0.764391	-0.897091	-1.001453	-0.911397	-1.034827	-1.026921	-0.36532	-0.260975	0.561215	0.874007	0.69206	0.853659	0.916654	0.912684	-2.008844	-1.454313	-0.444328	-0.362171	0.1493	-0.025887	-0.063528	0.073198	0.002098	-1.45844	-0.50585	-0.510512	0.097672	0.037597	0.194743	0.334435	0.398259	0.31685		5.06	5.06	5.06		0.209	0.19	0.521	-0.483	-0.582	0.079	-1.114		-0.576	0.555	0.273	0.355	-0.241	-0.058		-2.497	-0.554	0.185	-0.322	-0.718		-1.128	-0.856	0.058	0.583	-1.456	-0.694	-0.584	-0.435	-0.228		-0.269	-0.401	-1.936	-2.436	-1.715	-1.355	-1.838	-1.676	-2.45	-2.097		-0.949	-1.643	-2.561	-2.515	-1.874	-1.206	-0.896	-0.465		0.795	0.463	-0.317	-0.662	-1.124	-1.185	-1.987	-2.14		-1.115	-2.532	-1.681	-0.393	-0.458	-0.454	-0.467	-0.728		-1.496	-2.465	-2.781	-3.54	-3.602	-1.574	-1.008	-0.8		0.647	0.976	0.994	1.131	0.539
YMR091C	NPL6 | chromatin remodeling | RNA elongation from RNA polymerase II promoter | response to DNA damage stimulus | ATP-dependent chromatin remodeling | telomere maintenance | protein import into nucleus	1	0.450642	-0.463623	-0.256118	-0.196624	-0.111683	-0.292217	-0.283107	-0.357117	-0.454654	0.321712	-0.247254	0.048423	0.363511	0.584862	0.566495	0.83204	0.892237	0.995436	-0.196335	-0.421916	-0.061238	-0.089774	0.171494	0.035667	0.017477	0.011727	-0.043777	-0.141094	-0.287428	-0.452283	-0.109077	-0.214614	-0.086677	0.116753	0.206762	0.310248		1.46	1.46	1.46		0.161	0.191	0.325	0.102	0.16	0.176	-0.011		-0.691	0.11	-0.013	-0.344	-0.103	0.343		-0.307	-0.364	0.199	-0.046	0.16		0.336	0.587	0.392	0.063	-0.109	-0.545	-0.646	-0.668	-0.484		0.052	-0.157	-0.02	-0.8	-0.754	-0.855	-1.288	-1.396	-2.09	-2.24		-0.294	0.016	-0.041	-0.166	0.05	0.034	-0.214	-0.181		-0.1	-0.247	-0.227	0.034	-0.073	-0.046	-0.31	-0.192		0.387	0.558	1.045	0.428	-0.956	-0.023	-0.599	-0.699		0.044	0.443	-0.038	-0.142	-0.603	-0.226	-0.187	-0.396		-0.091	0.128	-0.121	0.246	-0.004
YLR114C	AVL9 | post-Golgi vesicle-mediated transport	1	0.018666	-0.34167	-0.411029	-0.060509	-0.08537	-0.325226	-0.328388	-0.213641	-0.369668	-0.070916	0.078632	0.311125	0.558396	0.76885	0.888624	0.973402	0.974107	0.980479	0.109244	-0.307054	-0.072525	-0.036357	0.455265	0.207747	0.398739	0.144892	0.183586	0.023589	-0.354373	-0.570382	-0.292182	-0.197318	-0.026801	0.0503	0.090518	-0.008457		0.46	0.46	0.46		0.144	0.116	0.128	0.167	0.443	0.304	0.287		-0.2895	-0.206	-0.115	-0.678	0.0955	-0.1185		0.466	0.1635	0.265	0.0635	-0.3635		-0.0255	-0.075	-0.0725	0.058	-0.488	-0.5875	-0.5915	-0.3985	-1.5		-0.2415	-0.193	-0.126	-0.6145	-0.797	-0.684	-0.573	-0.3695	-0.9205	-0.68		-0.354	-0.5455	-0.401	-0.3045	-0.219	-0.2895	-0.4405	-0.018		-0.5285	-0.4005	-0.4255	-0.554	-0.464	-0.532	-0.521	-0.3445		-0.039	0.503	0.445	-0.192	0.134	0.269	-0.063	0.379		-0.4565	-0.4275	-0.034	0.3405	-0.694	0.0315	-0.425	-0.376		-0.087	-0.216	-0.5155	-0.8605	-0.2915
YPR175W	DPB2 | nucleotide-excision repair | lagging strand elongation | leading strand elongation | mismatch repair	1	0.565509	-0.585771	-0.436115	-0.512923	-0.420884	-0.555216	-0.293955	-0.48345	-0.326004	0.135513	-1.099867	-0.230457	0.166234	0.527343	0.126146	0.675176	0.609179	0.732277	-0.067352	-0.69725	-0.182871	0.758813	1.264819	1.113944	1.18907	1.183908	0.883364	-0.120371	-0.228032	-0.244335	0.17542	0.247954	0.367351	0.655429	0.836197	0.633665		3.36	3.36	3.36		-0.022	-0.085	-0.062	0.143	0.374	-0.265	-0.532		-0.684	-0.363	-0.049	-0.307	-1.287	0.259		-0.841	0.4645	0.3945	0.1805	0.1175		0.024	0.103	0.085	0.237	-0.549	-1.14	-0.229	-0.324	-0.511		-0.048	-0.275	-0.363	-0.418	-1.174	-1.49	-1.243	-1.216	-1.319	-1.4		0.0685	0.077	-0.445	-0.314	-0.184	0.14	-0.131	0.161		-0.2535	0.137	-0.147	0.666	0.066	0.0055	-0.0995	0.075		-0.177	-0.604	-0.139	0.2	0.149	0.224	0.18	0.379		0.083	-0.012	-1.019	-1.244	-0.735	-0.262	0.285	-0.052						
YDL217C	TIM22 | protein import into mitochondrial inner membrane	1	0.240568	-0.877792	-0.453523	-0.502822	-0.559165	-0.666144	-0.784819	-0.555866	-0.499498	0.077954	-0.752629	-0.264105	0.064229	0.260972	0.495494	0.502965	0.487407	0.637496	-0.318042	-0.973591	-0.527637	-0.090606	0.363397	0.378563	0.525609	0.430695	0.552355	-0.368356	-0.342182	-0.530328	-0.220401	-0.079667	0.157771	0.260042	0.342063	0.279454		2.78	2.78	2.78		-0.079	-0.046	-0.182	-0.068	-0.033	-0.072	0.078		1.585	0	0	0.5322	1	0.174		-5.358	-2.036	0.5307	-0.765	-3.075		0	0.674	0.515	0.304	0.657	0.775	1.891	0.639	0.259		-0.399	-1.083	-0.714	-1.874	-0.807	-0.459	0.076	0.907	-0.152	1.273		-0.8651	0.544	-0.766	-0.2134	-0.683	-2.807	-1.4142	-0.511		0.8743	1.544	1.812	0.737	0.8714	-0.313	0.807	2.585											2.409	1.795	-0.077	1.7624	-0.069	0.585	-1.585	2.533						
YBR153W	RIB7 | riboflavin biosynthetic process	1	-0.008502	-0.337561	-0.336981	-0.490619	-0.394616	-0.589216	-0.585741	-0.580758	-0.654427	-0.250457	-0.560539	-0.106477	0.29289	0.390672	0.504818	0.659918	0.703882	0.850053	-0.308206	-0.484153	-0.331532	0.254218	0.835575	0.89907	0.92109	0.980228	1.118651	-0.283442	-0.305555	-0.03496	0.203099	0.291296	0.353193	0.568439	0.756439	0.685703		0.46	0.46	0.46		0.097	0.179	-0.019	-0.182	0.025	-0.231	0.2		0.071	-0.26	-0.105	0.027	0.2705	-0.011		-0.401	-0.222	0.304	-0.12	-0.023		-0.0255	0.151	0.1595	0.1085	0.041	0.074	-0.296	-0.1275	0.3615		-0.1175	-0.386	-0.451	-0.166	-0.3775	-0.171	-0.2735	-0.609	-1.032	-0.778		-0.29	-0.212	-0.469	-0.485	-0.212	-0.063	0.16	-0.109		-0.218	-0.778	-0.731	-0.646	-0.554	-0.674	-1.054	-0.485											-0.916	-0.29	-0.582	-0.3927	-0.642	0.131	-0.219	-0.569		-0.828	0.876	-1.824	1.044	-0.169
YDR527W	RBA50 | transcription from RNA polymerase II promoter	1	-1.210291	-1.214464	-0.965153	-0.90104	-1.000497	-1.10337	-1.287963	-1.235051	-1.309311	-1.283653	-0.59852	-0.040248	0.383364	0.723615	0.687241	0.901321	0.998742	1.120236	-1.449439	-1.371859	-0.866433	-0.156529	0.574609	0.867306	1.036936	1.187179	1.16984	-1.144137	-0.512042	-0.388062	0.196293	0.341602	0.559649	0.719878	0.582755	0.408447		0.43	0.43	0.43		0.079	0.167	-0.145	-0.231	-0.113	-1.315	-0.743		0.093	0.064	-0.322	0.474	-0.206	-0.376		-0.099	0.135	0.087	-0.4	-0.637		-0.039	0.202	0.297	0.305	-0.74	-0.181	0.34	0.504	0.562		-0.076	-0.666	-0.43	-1.19	-0.917	-0.904	-0.682	-0.732	-0.615	-0.145		-0.676	-1.09	-1.087	-1.114	-0.76	-0.366	-0.325	-0.462		-0.723	-0.418	-1.121	-0.856	-0.943	-2.166	-0.731	-1		-1.423	-1.337	-0.588	-0.704	-0.42	-0.332	-0.564	-0.131		-0.581	-0.959	-1.261	2.228	-1.484	-0.89	-0.032	0.119		0.015	0.438	0.129	0.141	-0.243
Q0160	SCEI|Q0160	1	1.112786	-0.27105	-0.036217	-1.302004	-1.248827	-1.74104	-1.454369	-2.094969	-2.143875	0.712897	0.681665	1.082061	0.61876	0.797691	0.86734	1.472571	1.537415	1.353942	0.119468	-0.893078	-1.309974	-0.6543	-1.179415	-1.666503	-1.337849	-0.120523	0.188208	-0.118191	0.244451	-0.244442	-0.485324	0.803304	0.60082	0.78979	0.654181	0.418185		6.46	6.46	6.46																																																																																				
YML081C-A	ATP18 | ATP synthesis coupled proton transport	1	0.638615	-0.641647	-0.430243	-1.290132	-1.38004	-1.099391	-0.925293	-1.203878	-1.059281	-0.577539	-1.830827	-1.067745	-0.827917	-0.452097	-0.285394	-0.199163	-0.348062	-0.307647	-0.898863	-0.81621	-0.620349	-0.074778	-0.097617	0.053734	0.060709	0.037546	0.213881	-1.581149	-0.823475	-0.81773	-0.500485	-0.133724	-0.090559	-0.038814	0.093095	0.031636		1.82	1.82	1.82																																																																																				
YBL059C-A	YBL059C-A|YBL059C-A	1	0.518795	-0.340851	0.046908	-0.506046	-0.358577	-0.460147	-0.43708	-0.632418	-0.491444	-0.175057	-0.988244	-0.508084	-0.200427	0.008386	0.232393	0.465526	0.559502	0.703993	-0.71532	-0.910184	-0.369437	0.088307	0.058563	0.07076	-0.041365	-0.257891	0.083407	-1.22828	-0.521355	-0.662565	-0.241857	-0.052713	-0.054355	0.013507	0.125117	0.192765		0.65	0.65	0.65																																																																																				
YFL004W	"VTC2 | protein localization | vacuole fusion, non-autophagic"	1	0.075334	-0.544973	-0.153599	-0.248928	-0.473437	-0.546738	-0.662009	-0.658952	-0.688958	-0.233168	-0.203025	0.057484	0.069336	0.203986	0.371549	0.394684	0.469879	0.699926	-0.622838	-0.399853	-0.153556	0.290026	0.589397	0.445843	0.397031	0.497395	0.481605	-0.583796	-0.354525	-0.543116	-0.334795	-0.312448	-0.275275	-0.107594	0.001446	0.035446		-0.88	-0.88	-0.88		0.352	0.441	0.39	0.159	0.565	-0.278	0.321		-0.661	0.551	0.068	0.208	0.345	0.571		0.16	0.209	-0.036	-0.348	0.144		0.516	0.912	0.613	0.506	0.569	-0.372	-0.46	-0.347	-0.356		0.245	0.048	0.027	-0.759	-0.02	-0.901	-1.486	-1.927	-2.26	-2.284		-0.355	-0.645	-1.032	-1.338	-0.958	-0.705	-0.883	-0.52		0.026	-0.224	-0.822	0.15	-0.092	-0.215	-0.654	-0.16		-0.414	-0.815	-1.038	-0.266	-0.272	-0.21	-0.465	-0.368		-0.125	-0.423	-0.673	-0.5859	-1.323	-0.479	-0.382	-0.429		0.488	0.485	0.351	0.382	0.484
YBL055C	YBL055C | DNA fragmentation during apoptosis | response to oxidative stress	1	0.026594	-0.831701	-0.575072	-1.107376	-1.2083	-1.233816	-1.165304	-1.256913	-1.295507	-0.204905	-0.247158	-0.093542	0.053473	-0.012719	-0.085786	-0.10361	-0.178636	-0.060847	-0.6409	-1.166508	-1.012631	-0.292809	0.075351	0.109243	0.142749	0.207231	0.018473	-0.854853	-1.065695	-1.111197	-1.078034	-1.001469	-0.920951	-0.857836	-0.711407	-0.785713		0.32	0.32	0.32		-0.978	-0.9	0.558	-0.189	-0.397	0.471	0.144		-0.32	-0.0715	0.1635	0.2255	-0.6475	0.072		-0.461	-0.365	0.136	-0.447	-0.104		-0.266	-0.469	-0.476	-0.1955	-0.4125	-0.98	-0.747	-0.8425	-1.1325		0.2085	0.2455	-0.1435	-0.204	-0.8605	-0.909	-0.8385	-1.1615	-1.3315	-3.0265		-0.23	-0.452	-0.692	-0.401	-0.388	-0.187	0.348	0.071		-0.885	0.253	-0.684	-0.307	0.043	-0.024	-1.054	-0.091		-0.316	-0.052	0.962	-0.083	0.289	0.57	0.08	0.125		-0.674	-0.998	-0.915	-0.993	-0.942	-0.804	-0.506	-0.338		0.656	0.451	0.141	-0.213	-0.088
YJL133W	MRS3 | RNA splicing | mitochondrial transport | mitochondrial iron ion transport	1	0.776932	-0.899783	-0.625299	-1.555692	-1.702139	-1.314076	-1.877475	-1.913532	-2.1214	0.612972	-0.026195	0.449861	0.963282	0.864095	0.394487	1.262659	1.281681	1.063622	-0.483308	-1.34791	-0.677931	0.119741	0.808629	0.840978	0.973027	0.957599	0.836041	-0.18796	-0.573012	-0.582431	-0.174939	-0.01265	0.029838	0.125146	0.296927	0.248438		2.92	2.92	2.92		0.107	0.313	0.327	-0.464	-0.364	-0.194	0.014		-0.796	0.49	0.027	0.074	0.236	0.472		-0.821	-0.515	-0.161	0.051	-0.218		-0.463	-0.274	-0.257	-0.088	-0.533	-0.793	-0.718	-0.551	-0.487		0.216	0.139	0.059	-0.506	-0.917	-0.887	0.12	-0.052	0.339	-0.27		-0.289	-0.109	-0.378	-0.412	-0.073	-0.18	-0.152	-0.339		-0.585	-0.99	-0.473	-0.415	-0.543	-0.463	-0.535	-0.259		0.216	-0.053	-0.147	-0.201	-0.047	-0.141	0.034	0.296		-0.777	0.025	-0.625	-1.0035	-1.212	-0.498	-0.7775	-0.9425		0.627	0.718	-0.09	1.475	0.312
YAL040C	"CLN3 | regulation of cyclin-dependent protein kinase activity | vacuole organization and biogenesis | vacuole fusion, non-autophagic | regulation of cell size | G1/S transition of mitotic cell cycle"	1	-0.083452	-1.24505	-1.283539	-1.647139	-2.017647	-1.931178	-2.128292	-1.549141	-1.798927	0.038774	-0.07701	0.07255	0.702207	0.800365	1.2087	1.209281	0.763906	0.657805	-0.517511	-0.844494	-0.316018	0.973163	0.292754	0.406988	0.719627	1.326545	1.157473	-0.333814	-0.585732	-0.167925	-0.181634	0.715109	0.616372	0.594197	0.420581	0.446828		-0.74	-0.74	-0.74		0.088	0.044	0.235	-0.351	-0.407	0.307	-0.091		0.384	-0.0045	0.1015	-0.2	-0.1255	0.0265		0.267	-0.144	-0.552	0.023	0.406		-0.5445	-0.315	-0.584	-0.3575	-0.01	-0.494	-0.908	-1.087	-1.1905		0.021	0.1715	0.4565	-0.4945	-0.2315	-0.634	-0.439	-0.5645	0.0215	-1.174		0.226	0.063	0.179	0.208	0.153	-0.264	-0.542	-0.512		-1.195	-0.138	-0.313	-0.697	-0.456	-0.798	-0.515	-0.267		-0.367	-0.402	0.409	-0.261	0.047	0.136	0.222	0.235		-0.099	-0.094	0.009	-0.167	-0.27	-0.664	-0.981	-0.666		0.396	0.376	0.614	0.284	0.689
YNL327W	EGT2 | cytokinesis	1	0.569756	0.765675	0.4088	-0.868061	-1.396379	-1.353453	-1.465104	-1.424506	-1.516873	0.515858	0.704984	0.098901	-0.303747	-0.198841	0.103923	-0.026353	-0.003638	-0.083162	1.222313	1.150494	0.899559	0.685911	0.266882	0.450155	0.527846	0.489113	0.451634	1.099939	0.897166	0.998311	0.49894	0.424517	0.139762	0.000552	-0.096725	-0.116258		-2.83	-2.83	-2.83		0.173	0.04	-0.159	-0.43	-0.701	-1.955	-1.699		-0.509	0.436	0.08	0.827	0.634	0.398		0.223	0.084	0.217	0.368	-0.253		-0.408	-0.615	-1.467	-0.495	0.493	-2.39	-3.839	-3.856	-5.006		0.137	0.374	0.487	-0.394	-0.31	-2.091	-3.678	-2.99	-2.904	-3.489		-0.013	-0.455	-0.363	-0.08	-0.05	-0.215	-0.279	-0.705		-0.7	-0.745	-0.63	-0.546	-0.949	-1.419	-1.703	-2.029		-0.57	-0.958	-1.485	-1.42	-1.383	-0.417	-0.13	-0.02		-0.51	-1.045	0.386	-2.115	0.068	-0.358	-0.423	-1.06		0.361	-0.411	-0.451	-0.181	0.077
YIL011W	TIR3 | biological_process	1	0.591877	0.137122	-0.528818	-1.142069	-1.258444	-1.222394	-1.186809	-1.237439	-1.307735	0.51515	0.217984	-0.185889	0.042609	-0.144219	0.073494	0.063814	-0.060121	-0.048344	0.602739	0.22148	-0.215802	0.509536	0.582831	0.65204	0.687685	0.754088	0.925494	0.531592	-0.025033	-0.134892	-0.164965	-0.007502	-0.147661	-0.150607	-0.076511	-0.024713		2.36	2.36	2.36		0.52	0.422	0.532	0.402	0.836	0.123	-0.168		-1	1.074	1.152	0.61	-1.044	-0.029		-0.179	-0.208	-0.462	-0.421	-0.809		-0.244	-0.526	-0.484	-0.669	-0.291	-0.484	-0.464	-0.8	-0.946		0.277	0.356	0.055	-0.266	-0.364	-1.04	-0.894	-0.184	-0.599	-1.04		0.217	-0.394	-0.923	-1.144	-1.217	-1.404	-1.478	-1.2		-0.382	-0.5	-0.406	-0.2	-0.369	-0.197	-0.201	-0.225		-0.868	-0.528	-0.606	-0.524	-0.4835	-0.6155	-0.6995	-0.501		0.3245	-0.089	-0.6395	0.128	-0.935	-0.991	-0.833	-1.4625		-1.183	-0.186	0.252	0.429	1.504
YIL014C-A	YIL014C-A|YIL014C-A	1	-1.518137	-0.72699	-1.244092	-0.732564	-0.806532	-1.176398	-1.115355	-1.533316	-0.952016	0.159036	0.542881	1.023426	0.872054	1.062779	0.813034	1.155785	1.581035	1.022744	0.941398	1.158802	1.000855	0.650488	0.700538	0.468746	0.630798	0.700895	0.952664	-0.713263	-0.279316	-0.472536	-0.688157	-0.889659	-0.958368	-1.229558	-1.107733	-1.049129		-0.21	-0.21	-0.21																																																																																				
YIL118W	RHO3 | exocytosis | establishment of cell polarity (sensu Fungi) | small GTPase mediated signal transduction | actin filament organization	1	0.60015	-1.278007	-1.024063	-1.311546	-1.339755	-1.394736	-1.457211	-1.464949	-1.367298	0.408993	-0.925634	-0.391163	0.055405	0.046848	0.109052	0.106979	0.210509	0.325623	-0.304537	-0.925151	-0.867267	-0.343099	0.024323	0.022484	0.092992	-0.026564	0.050222	-0.120904	0.013765	-0.680222	-0.241027	-0.276878	-0.015549	-0.079486	-0.128357	-0.203088		3.34	3.34	3.34		0.139	-0.043	0.306	0.127	0.081	-0.439	-1.019		-0.104	0.344	0.462	0.775	0.392	-0.149		-0.031	0.57	0.493	0.836	0.206		0.563	0.458	0.818	0.649	0.626	0.526	0.58	0.355	0.35		-0.085	0.168	0.227	-1.019	-0.978	-1.132	-1.172	-1.281	-1.819	-1.622		0.141	0.217	0.177	0.096	0.479	0.379	0.524	0.289		-0.636	-0.828	-0.964	-0.812	-0.621	-0.597	-0.749	-1.413		0.1135	0.4055	0.2525	0.296	-0.056	-0.0535	0.2345	-0.2135		-0.0865	0.11	-0.2335	0.0575	-0.1825	-0.4235	-0.203	-0.1155		1.139	0.96	0.258	0.474	0.658
YDR309C	GIC2 | regulation of exit from mitosis | axial cellular bud site selection | establishment of cell polarity (sensu Fungi) | Rho protein signal transduction	1	1.592318	-0.794387	-0.431768	-1.37241	-1.390741	-1.485931	-1.48043	-1.246944	-1.400447	1.304715	0.331861	0.538244	0.738569	0.987553	0.914598	1.133266	1.071936	1.11385	-0.176102	-1.156466	-0.904015	0.203442	0.498337	0.467083	0.621944	0.944705	0.965105	-0.132226	0.104403	-0.307757	-0.15328	0.29849	0.274897	0.301344	0.210105	0.205532		1.35	1.35	1.35		0.282	0.313	0.452	-0.431	-0.491	-0.82	-0.373		-0.695	0.539	0.225	-0.072	-0.097	0.165		-0.322	0.673	0.788	0.258	0.24		0.087	0.655	0.312	0.592	-1.138	-3.065	-2.704	-2.499	-2.25		0.254	0.296	0.659	-0.72	-0.952	-1.435	-3.069	-3.38	-3.735	-3.704		-0.201	-0.467	-0.81	-0.849	0.059	0.224	0.291	0.375		-0.391	-0.466	-0.413	-0.09	0.428	0.647	0.835	1.22		-1.023	-0.447	-0.809	-0.808	-0.397	0.279	-0.111	-0.053		-0.567	-0.29	-0.768	-1.536	-1.313	-0.394	0.18	-0.352		-0.793	-0.536	-0.096	-0.061	0.056
YOR247W	"SRL1 | nucleobase, nucleoside, nucleotide and nucleic acid metabolic process"	1	2.378862	-0.080507	0.054929	-0.976955	-0.891207	-1.135181	-1.041364	-1.09085	-1.206754	1.670875	0.131149	-0.146603	0.199186	0.006097	0.678013	0.323453	0.327195	0.519061	0.432389	-0.845764	-0.948732	0.025619	-0.001295	0.181256	-0.309272	0.336626	0.260968	-0.297784	-0.497361	-0.851346	-0.759372	-0.333236	-0.290108	-0.19941	-0.301515	-0.59459		4.89	4.89	4.89		0.337	0.068	0.223	-0.008	0.165	-0.46	-0.861		-0.12	0.901	0.127	0.235	-0.261	0.74		-1.3605	-0.6555	-0.6565	0.2915	0.33		-0.963	-0.829	-0.701	-0.378	-0.647	-2.913	-3.76	-3.587	-4.332		0.061	0.321	0.544	-1.746	-1.533	-2.65	-4.168	-2.915	-3.371	-3.616		0.197	0.076	-0.125	-0.012	0.148	0.288	0.133	0.596		0.177	0	-0.068	0.535	0.871	1.534	1.138	1.019		-0.323	-0.614	-0.919	-0.748	-0.57	-0.196	-0.379	-0.55		-0.27	-0.172	-0.687	-1.201	-1.345	-1.036	-0.511	-0.803		-0.347	-0.072	-0.621	1.225	1.14
YIL145C	PAN6 | pantothenate biosynthetic process	1	1.569685	-1.407834	-0.773549	-1.77487	-2.038306	-1.979293	-2.207707	-1.925089	-2.002156	1.744107	-0.119417	0.053828	0.351802	0.468452	0.785896	0.854361	0.686556	0.718076	0.525506	-1.568131	-1.331375	-0.247738	0.150294	-0.08654	0.008094	0.220843	0.190659	0.355398	-0.552998	-1.084357	-0.684508	-0.420524	-0.384985	-0.384022	-0.375984	-0.496668		2.03	2.03	2.03		0.451	0.287	0.518	-0.155	0.247	-0.527	0.562		-1.066	0.805	0.383	1.056	-0.519	0.317		-0.203	-0.295	0.046	0.225	0.215		-0.046	0.064	0.099	-0.156	-0.676	-1.199	-0.196	0.448	-0.552		0.185	0.283	0.328	1.449	-0.441	-0.964	-0.031	1.264	0.243	-0.341		-0.227	-0.311	-0.59	-0.559	-0.17	-0.145	0.033	-0.009		-0.784	-0.599	-0.468	-0.715	0.034	-0.595	-0.367	-0.173		-0.073	0.7585	-0.355	0.0365	0.082	0.1645	-0.079	0.084		-0.5055	-0.447	-0.5935	-0.8605	-0.88	-0.5085	-0.3655	-0.2835		0.601	0.621	-0.323	0.524	-0.059
YML027W	YOX1 | regulation of progression through mitotic cell cycle | G1/S-specific transcription in mitotic cell cycle | negative regulation of transcription from RNA polymerase II promoter	1	1.119194	-1.089812	-0.728946	-1.688046	-1.885656	-1.907006	-1.957368	-2.037291	-1.846771	0.607478	-0.26784	-0.13114	-0.040035	0.19334	0.190857	0.515935	0.489388	0.646026	-0.455122	-1.174094	-1.18632	-0.207243	-0.012299	-0.234759	0.242735	0.100668	0.111583	0.244147	-0.125184	-0.228906	-0.79842	-0.168963	-0.090211	0.179859	0.038254	-0.02514		1.86	1.86	1.86		0.097	-0.075	-0.467	-0.639	-0.575	0.022	-0.133		-0.211	-0.041	-0.235	-0.339	0.393	0.287		-0.657	0.368	0.316	-0.158	-0.6401		-0.162	0.077	-0.148	0.287	-0.365	-0.423	0.284	0.23	0.473		-0.054	0.031	-0.532	-0.35	-0.205	-0.339	-0.29	-0.335	-0.768	-1.487		-0.582	-0.736	-0.452	-0.067	0.757	0.555	0.185	0.678		-0.862	-0.21	-0.757	-0.493	-0.072	-0.416	-0.344	-0.009		-0.564	-1.36	-0.405	-0.339	-0.384	-0.372	-0.153	-0.398		-1.887	-0.591	-1.115	-0.904	-1.248	0.021	0.096	-0.366		-0.342	-0.301	-0.272	0.553	0.23
YOR313C	SPS4 | meiosis | DNA metabolic process | sporulation (sensu Fungi)	1	2.89394	-1.177513	-0.163423	-1.33373	-1.3137	-1.907421	-1.991092	-1.838159	-2.140009	2.354735	0.020877	-0.219821	0.448694	0.529035	0.429208	0.889045	0.64499	0.437149	-0.17302	-0.912407	-0.557384	0.294109	0.986197	0.825616	0.748814	0.345848	0.50794	1.133434	1.125945	-0.326755	-0.195132	-0.169453	0.452293	0.70625	0.567936	0.468618		3.54	3.54	3.54		-0.197	-0.042	0.638	0.104	1.058	1.572	0.57		0.392	0	-0.7	-1.322	0.459	0.839		0.3005	-0.2545	1.224	1.731	1.931		-0.126	1.005	1.392	2.469	1.203	-0.818	-1.047	-1.151	-1.357		-0.262	-0.572	0.346	-1.64	0.351	-1.222	-1.366	0.053	0.721	-0.206		-0.51	-0.972	-1.286	-1.028	-1.502	-1.62	-1.745	-2.488		-0.119	-0.823	-0.628	-0.615	-2.322	-1.54	-0.111	-0.842		-1.601	-1.124	-0.775	-2.942	-1.219	-0.702	-0.558	-0.392		-0.031	0.986	-6.476	0.694	-3.536	-2.544	-0.506	0.225		-2.666	-0.975	-0.639	-0.915	-0.992
YLR042C	YLR042C | biological_process	1	1.284304	-0.830826	-0.482539	-1.134567	-1.162987	-1.326896	-1.058212	-1.037317	-1.019096	1.613883	-0.422146	0.210785	0.746202	0.558981	0.825211	1.124471	1.125559	1.558434	-0.415101	-1.147249	-1.352752	0.146362	0.003416	-0.035996	-0.317711	-0.566702	-0.144293	-0.120307	-0.307829	-0.762556	-0.607932	0.130294	-0.196833	-0.077854	-0.239966	-0.274333		3.67	3.67	3.67		0.049	-0.183	0.052	-0.499	-0.163	-0.43	-0.809		0.559	0.163	0.107	-0.234	-0.652	-0.326		-0.277	0.078	0.535	0.126	-0.917		-0.094	-0.116	-0.736	-0.307	-1.425	-1.772	-1.912	-1.568	-2.229		0.032	0.135	0.508	-0.376	-1.466	-0.994	-1.866	-1.896	-1.299	-1.788		-0.033	-0.004	0.033	0.483	1.474	2.069	1.928	1.827		-0.091	0.084	-0.007	0.503	0.454	1.33	1.861	2.171		0.982	0.521	-0.682	-0.981	-0.318	-0.233	-0.389	-0.139		-0.492	-0.442	-0.869	-0.932	-1.287	-0.163	-0.294	-0.635		-2.115	-1.406	-1.092	-0.951	-0.029
YHR094C	HXT1 | hexose transport	1	-2.05208	-0.537147	-1.388659	-2.164269	-2.187119	-1.922836	-1.901462	-2.186555	-2.158722	-1.625696	0.72628	-0.071921	0.068299	0.203705	0.521612	0.686137	0.713047	0.769036	1.153411	1.596278	1.192963	0.887806	1.004218	1.04543	1.168481	1.077263	1.144023	0.16558	-1.408533	-0.183406	-0.329967	0.066871	-0.019786	-0.02986	0.089096	0.172799		3.12	3.12	3.12		0.608	0.627	0.59	0.284	0.089	0.306	0.161		-0.954	-0.718	0.467	0.3304	-2.248	-0.568		-2.026	-0.662	0.04	-0.037	-0.244		-1.659	-1.679	-0.955	-0.349	0.086	-0.024	-1.042	-1.457	-1.432		0.294	0.228	-0.236	-0.597	-1.265	-0.823	-1.573	-0.348	-0.63	-0.777		0.158	-0.336	-0.5	-0.225	-0.5	-0.578	-0.406	-0.537		-0.227	-0.008	-0.112	0.048	0.067	0.377	0.458	0.4328											0.77	-0.8995	-1.5965	-1.7705	-1.6415	-0.448	-0.4055	-0.3115		-0.121	-1.009	-0.654	-0.854	-0.747
YMR011W	HXT2 | hexose transport	1	-1.228008	-0.969055	-0.692171	-1.735136	-1.790647	-1.813723	-1.955413	-2.21185	-2.315205	0.012976	-0.880386	-0.566889	-0.24623	-0.033446	0.360242	0.709985	0.862902	1.224069	1.185705	1.55219	1.689681	2.363635	2.126829	2.276575	2.287569	2.285147	2.398022	1.034541	-1.460389	-1.072305	-0.781125	-0.518599	-0.481169	-0.413138	-0.261668	-0.118253		2.9	2.9	2.9		0.306	0.394	0.473	-0.12	-0.637	-1.142	-0.99		-4.648	1.765	0.598	-0.645	-3.74	-0.266		0.467	0.926	0.575	-1.182	-2.015		-0.388	0.294	-0.1	-0.417	-0.547	-0.906	-1.753	-1.857	-1.991		0.617	0.248	-1.399	-2.75	-2.986	-2.517	-3.183	-2.255	-2.278	-2.421		1.106	0.642	-0.045	-0.262	-0.638	-0.955	-1.217	-0.899		0.127	-0.06	-0.389	0.45	0.348	-0.033	-0.375	-0.091		-1.336	-1.455	-1.123	-0.777	-0.866	-0.934	-0.541	-0.919		5.883	4.724	2.3902	7.219	-0.322	3.6152	1.7117	1.4696		3.826	0.992	2.186	2.119	2.488
YMR058W	FET3 | response to copper ion | high affinity iron ion transport	1	1.791925	-0.469693	0.036171	-0.515906	-0.853285	-1.2351	-1.417009	-1.36776	-1.8608	0.951678	-0.500385	-0.473334	-0.054572	-0.054697	0.007641	-0.048557	-0.009081	0.033031	-1.460917	-1.738368	-1.49683	-1.021603	-1.005913	-0.753183	-0.671613	-0.706551	-0.782987	-0.639594	-0.6105	-1.078907	-1.147318	-1.079159	-0.877784	-0.961726	-0.876434	-0.858217		4.18	4.18	4.18		0.222	-0.162	-0.275	-0.593	-0.689	-1.503	-1.561		0.358	0.005	-0.302	-0.36	1.001	0.654		1.048	1.665	0.845	1.307	-0.867		-0.005	-0.007	-0.293	0.99	1.154	0.248	-1.053	-1.558	-2.265		0.522	0.012	-0.718	-0.097	-0.649	-1.928	-2.33	-0.966	-1.14	-1.366		-0.015	-0.698	-1.679	-2.492	-2.082	-1.468	-1.697	-0.733		-0.196	-0.524	0.185	-0.214	-0.804	-1.328	-0.879	-1.14		0.323	1.341	0.872	-0.091	0.005	-0.505	-1.08	-0.736		-0.771	-0.764	-0.31	0.7893	-1.413	-1.03	-0.415	-0.738		-1.613	-0.752	-0.139	1.212	1.018
YJL191W	RPS14B | processing of 20S pre-rRNA | translation | ribosomal small subunit assembly and maintenance	1	-0.091011	0.252281	0.257537	0.596212	0.65161	0.866432	0.918158	0.879493	1.002426	0.145953	0.806101	0.627885	0.237039	-0.016828	-0.261057	-0.400351	-0.533681	-0.600779	0.246502	0.338243	0.506141	0.148788	0.070894	-0.006974	-0.054446	-0.195317	-0.182419	0.818359	1.26489	1.290791	1.258946	1.192158	0.906405	0.585469	0.522183	0.314109		6	6	6		0.176	0.022	0.283	-0.111	-0.018	-0.862	-1.454		-1.291	0.912	0.589	0.188	-0.351	-0.082		-1.886	-0.964	-0.367	0.102	-0.177		-1.951	-1.643	-0.983	-0.081	-2.221	-1.112	-0.894	-0.703	-0.869		0.218	0.382	-0.284	-2.213	-1.492	-1.749	-1.921	-0.939	-1.399	-2.138		0.142	0.171	-0.565	-0.958	-0.951	-0.769	-0.802	-0.76		0.177	-0.092	-0.055	-0.27	0.127	-0.547	-1.345	-1.925		-0.11	-0.919	-0.583	-0.807	-0.487	-0.133	-0.174	-0.426		-0.4555	-0.489	1.3605	-0.9895	-1.1615	-0.618	-0.67	-0.2275		0.137	0.186	0.156	0.739	0.639
YNL145W	MFA2 | pheromone-dependent signal transduction during conjugation with cellular fusion	1	0.797792	0.392115	0.943101	0.205723	-0.108723	-0.247776	-0.082656	-0.024767	-0.168322	-0.235766	0.266849	0.560916	0.811256	0.679554	0.99622	1.269502	0.66076	0.691821	-0.271279	0.288161	0.142758	0.594345	0.888195	0.995338	0.764217	1.36602	1.070586	0.382818	0.536462	1.439265	1.123523	1.627465	1.294108	1.182536	0.753067	1.412377		3.38	3.38	3.38		-0.027	-0.009	0.269	0.381	0.589	0.153	-0.108		-1.519	1.108	1	1.3	0.152	0.719		-0.212	-0.109	-0.101	0.565	0.19		0.134	-0.052	-0.217	-0.083	0.509	-0.92	-2.31	-2.768	-2.818		0.314	0.452	1.377	2.201	-0.729	-0.305	-1.623	-1.576	-1.347	-2.183		0.685	0.552	-0.08	0.014	0.136	0.259	0.104	-0.293		1.022	0.195	-0.096	-0.213	-0.013	-0.429	-0.38	-0.401		-0.529	-0.366	-0.174	-0.406	-0.39	-0.053	0.236	0.168		-0.249	-0.2	-0.603	-0.291	-0.966	-0.98	-0.863	-0.95		-0.724	-0.105	0.891	1.489	1.182
YBR210W	ERV15 | ER to Golgi vesicle-mediated transport | axial cellular bud site selection	1	0.544026	0.94163	0.489018	-0.107901	-0.013924	-0.044718	-0.062952	-0.179435	-0.090449	0.367685	0.733289	0.427883	0.011464	-0.235045	-0.499269	-0.33724	-0.76834	-0.615985	0.36585	0.579253	0.599721	0.848602	0.859946	0.740077	1.015136	1.129458	1.097826	0.324682	0.421145	0.804505	0.588213	0.613975	0.434547	0.407542	0.420819	0.458556		3.44	3.44	3.44		0.11	0.472	0.111	0.03	-0.383	-0.021	-0.05		-0.101	0.512	0.3445	0.1755	0.2475	0.407		-0.155	0.083	-0.113	0.07	-0.066		-0.0525	0.015	-0.1535	0.0115	-0.1305	-0.329	-0.53	-0.911	-0.846		0.1525	0.1085	0.419	0.062	-0.5665	-0.913	-0.8315	-1.2935	-0.939	-1.4345		0.017	0.226	-0.128	-0.134	0.038	0.065	-0.05	-0.194		0.487	0.124	0.154	0.38	0.716	0.09	0.652	0.846		0.218	0.464	0.572	0.115	0.106	0.65	0.066	0.255		-0.245	0.34	-0.575	-0.555	-0.463	-0.306	-0.21	-0.208		0.167	0.351	0.248	0.389	0.503
YPL043W	NOP4 | ribosome biogenesis and assembly | rRNA processing	1	-0.710782	-1.059354	-0.93104	-0.839617	-0.718816	-0.822656	-0.830157	-0.861369	-1.056564	-0.486543	0.039412	0.701735	1.191349	1.381952	1.318198	1.23685	1.38509	1.438196	-1.254232	-0.830454	0.450075	0.43331	0.750471	0.368353	0.319457	0.01679	-0.095092	-0.514054	-0.209149	-0.234733	0.43076	0.44456	0.755137	0.717167	0.784929	0.59649		3.24	3.24	3.24		0.286	0.206	0.335	-0.995	-1.027	-1.274	-1.632		-0.646	0.462	-0.277	0.695	-0.771	0.055		-3.242	-0.5785	-0.2375	-0.8625	-0.8655		-2.276	-1.668	-0.128	0.269	-1.96	-0.931	-0.924	-0.867	-1.018		-0.44	-0.706	-1.689	-3.89	-2.277	-2.069	-2.134	-1.995	-2.623	-2.739		-1.497	-2.268	-2.529	-2.671	-2.001	-1.51	-1.19	-0.891		0.397	0.084	-0.633	-1.094	-1.53	-1.557	-2.089	-1.981											-0.871	-2.829	-4.246	-2.686	-4	-1.47	-1.37	-0.895		1.592	1.546	1.549	1.67	0.996
YDR120C	TRM1 | ribosome biogenesis and assembly | tRNA methylation	1	-0.213103	0.143218	-0.249876	-0.028263	-0.138139	-0.310545	-0.458282	-0.132716	-0.411843	-0.245229	0.908599	0.689596	1.121878	1.138944	1.163276	1.148707	1.174718	1.240589	0.862653	-0.082961	-0.214032	0.212012	0.403949	0.197225	0.359256	0.154725	0.013701	1.141045	-0.071128	0.334237	0.564543	0.365571	0.887023	0.664623	0.829056	0.702052		2.75	2.75	2.75		0.05	-0.273	0.34	-0.441	-0.511	0.059	-0.651		-0.287	-0.116	0.262	-0.749	-0.564	0.106		-2.604	-0.723	0.226	-0.451	-0.472		-2.305	-1.899	-0.053	0.17	-0.953	-0.587	-0.055	-0.695	-0.541		0.119	-0.059	-0.792	-2.023	-1.211	-1.239	-1.169	-1.077	-1.042	-1.857		-0.579	-1.527	-2.287	-2.025	-1.583	-1.298	-1.093	-0.408		1.079	0.765	-0.1	-0.234	-0.626	-1.013	-1.304	-1.01		-0.922	-2.552	-2.425	-0.99	-0.14	0.351	-0.168	-0.121		-1.135	-2.644	-3.186	-2.704	-2.84	-1.943	-0.626	-0.452		1.091	1.178	0.997	0.842	0.466
YGL050W	TYW3 | wybutosine biosynthetic process	1	0.664095	0.134521	0.233175	0.291832	0.370573	0.082884	0.410199	0.158524	0.174659	0.977404	0.69896	1.361032	1.784074	1.663243	1.766514	2.510539	2.180415	2.500012	-0.087713	-0.248113	0.028363	-0.087314	0.050331	0.129553	-0.136084	-0.304383	-0.209879	0.191951	0.143285	0.174444	0.380933	-0.43832	0.358978	0.599272	0.833458	0.870204		1.29	1.29	1.29		-0.105	-0.002	-0.135	-0.005	-0.204	-0.039	-0.044		-0.054	0	0.228	0.234	-0.322	0.032		-0.178	-0.242	0.14	-0.608	-0.382		0.395	0.404	-0.006	0.345	-0.121	-0.277	-0.254	-0.566	0.263		0.117	-0.112	0.017	-1.029	-0.833	-0.732	-0.359	-0.824	-0.874	-1.231		-0.165	0.155	-0.062	-0.299	-0.222	-0.084	-0.076	0.021		-0.209	-0.114	0.173	-0.236	0.35	-0.189	0.197	0.106		-0.342	-0.611	0.039	-0.351	0.756	0.574	0.171	0.206		-0.65	-0.559	-0.916	-0.181	-0.511	-0.435	-0.047	0.376		0.054	0.309	0.212	-0.179	0.005
YHR088W	RPF1 | processing of 27S pre-rRNA | ribosomal large subunit assembly and maintenance | ribosome biogenesis and assembly	1	-1.381789	-0.700289	-0.39349	-0.350725	-0.640395	-0.880455	-1.097867	-1.158415	-1.329036	-1.019894	0.614056	0.917671	1.191458	1.232314	1.332636	1.385322	1.451301	1.561375	-1.201144	-0.140842	0.703988	1.192336	1.535794	1.271451	1.189828	1.283199	1.028869	-0.66394	0.359705	0.333048	0.716789	0.609531	0.765754	0.752625	0.861725	0.744986		-2.32	-2.32	-2.32		0.149	0.119	0.142	-0.612	-0.668	-0.67	-0.968		-0.576	0.018	0.061	0.006	-0.335	-0.319		-2.407	-0.345	0.416	-0.441	-0.265		-0.394	-0.742	0.192	0.329	-0.4	0.229	-0.089	0.376	0.414		-0.029	-0.526	-1.811	-1.713	-1.295	-0.722	-1.206	-0.937	-1.914	-1.532		-1.089	-2.104	-3.19	-2.738	-2.147	-1.123	-0.538	-0.297		0.786	0.153	-0.37	-1.156	-1.243	-1.279	-2.15	-1.127		-1.202	-1.983	-1.801	-0.045	0.116	-0.19	-0.055	0.033		-1.581	-2.3875	-5.1145	-5.3925	-4.6805	-1.854	-0.536	-0.4905		0.675	0.954	0.374	1.014	0.125
YJL014W	CCT3 | cytoskeleton organization and biogenesis | protein folding	1	-0.038055	-0.415666	-0.271681	-0.159281	-0.320812	-0.406665	-0.414068	-0.280199	-0.349172	-0.121076	-0.277648	0.014481	0.303729	0.404101	0.630649	0.628319	0.727441	0.954927	0.121733	-0.12259	0.466798	0.828507	0.724656	0.738428	0.719781	0.658734	0.759773	0.244326	0.220816	0.305154	0.520077	0.655191	0.878388	0.97773	1.126189	1.098709		0.98	0.98	0.98		0.337	0.562	0.547	0.208	-0.027	-0.304	-0.555		-1	0.318	0.112	0.787	-0.548	0.506		-0.68	-0.297	-0.528	-0.365	-0.434		0.123	0.385	-0.133	0.153	-0.737	-1.273	-0.614	-0.756	-0.425		0.227	0.183	-0.215	-1.546	-1.338	-1.558	-1.58	-2.252	-3.068	-2.866		0.2	0.188	0.149	0.153	0.321	0.179	0.36	0.082		-0.606	-0.371	-0.529	-0.091	-0.129	-0.499	0.687	-0.682		-0.087	0.123	0.0905	0.326	-0.0345	0.065	-0.18	0.2055		-0.302	-0.816	-0.611	-0.809	-0.8995	-0.6315	-0.538	-0.414		0.889	0.99	0.737	0.299	0.155
YOR232W	MGE1 | protein import into mitochondrial matrix	1	1.282632	-0.371706	0.068723	-0.192149	-0.145043	-0.270444	-0.277908	-0.39529	-0.413582	0.877767	-0.110203	0.509778	1.006777	1.208268	1.369554	1.562929	1.717212	1.896311	-0.281126	-0.88881	0.012916	0.689468	1.484868	1.436591	1.47998	1.424626	1.492398	-0.185042	0.007196	-0.068109	0.606044	0.63805	0.927511	1.08398	1.200591	1.22948		5.39	5.39	5.39		0.149	0.272	0.142	0.319	0.547	0.467	-0.074		-0.398	0.18	0.085	0.372	-0.61	0.694		-0.493	-0.045	-0.262	0.314	0.146		0.492	0.391	0.379	0.341	-0.379	-1.007	-0.64	-0.655	-0.289		0.351	0.113	0.349	-0.679	-1.061	-1.406	-1.348	-1.334	-1.039	-1.303		0.253	0.513	0.626	0.342	0.26	0.357	0.216	-0.135		-0.219	-0.134	-0.635	-0.017	0.1	-0.433	-0.677	0.202		0.028	0.772	0.87	0.239	0.147	0.039	0.21	0.409		-0.849	-0.997	-1.194	2.495	-0.724	-0.966	-0.434	-0.233		0.294	0.445	0.33	0.61	0.614
YJL104W	PAM16 | protein import into mitochondrial matrix	1	0.651869	-0.588284	-0.013712	-0.236409	-0.247857	-0.212314	-0.382588	-0.325971	-0.490268	0.357921	-0.767113	0.201729	0.792668	1.00329	1.216565	1.43604	1.554704	1.690505	-0.463978	-1.092731	-0.355208	0.417651	0.999522	0.869374	0.865273	0.639166	0.518895	-0.439591	-0.453424	-0.596884	0.273042	0.399573	0.537216	0.701671	0.827097	0.743246		4.35	4.35	4.35		-0.007	0.225	0.218	0.564	0.593	0.922	0.174		0.152	-0.179	-0.126	0.051	-0.034	-0.442		-1.006	-0.073	-0.089	0.177	-0.087		0.344	0.361	0.447	0.541	0.067	0.034	-0.061	-0.157	0.585		-0.06	-0.02	0.163	0.02	-0.662	-0.705	-0.722	-1.266	-0.951	-0.36		0.112	0.327	0.485	0.393	0.395	0.411	0.101	0.082		-0.113	-0.396	-0.265	-0.648	-0.311	-0.555	-0.87	-0.807		0.276	-0.251	0.329	0.716	0.242	0.37	0.342	0.231		0.1385	0.072	-0.007	0.114	0.0715	-0.415	0.7475	0.7635		0.133	0.351	-0.423	0.456	-0.023
YKR045C	YKR045C | biological_process	1	-0.042634	-0.640167	-0.362947	-0.251015	-0.332275	-0.179688	-0.249386	-0.408316	-0.346523	-0.056382	-0.242748	0.512859	0.588731	0.492048	0.904873	0.983711	0.964136	0.924986	0.19436	-0.322386	-0.232581	0.27861	1.098281	0.99549	1.306875	1.360929	1.343026	0.092137	0.026691	-0.171563	-0.21818	0.185062	0.206149	0.269738	0.390707	0.243275		1.4	1.4	1.4		0.062	-0.394	-0.471	-0.555	-0.406	-0.299	-0.666		-0.147	-0.234	0.015	0.185	-1.161	0.259		0.051	0.328	-0.259	-0.14	0.277		0.022	-0.397	-0.403	-0.39	-0.312	-0.575	-0.433	-0.458	-0.779		-0.498	-0.043	-0.231	-0.979	-0.489	-0.585	-0.657	-0.43	-0.423	-1.197		-0.315	-0.478	-0.494	-0.754	-0.18	-0.38	-0.229	-0.15		0.529	0.128	0.281	0.287	0.478	-0.115	0.369	0.037		-0.363	0.17	-0.396	-0.163	-0.277	-0.075	-0.47	-0.143		-0.272	-0.441	-0.045	-1.227	-0.43	1.338	-0.197	1.798		-0.151	0.318	0.828	0.717	-0.016
YDL166C	FAP7 | processing of 20S pre-rRNA | response to oxidative stress | ribosomal small subunit export from nucleus	1	0.346226	-0.261669	0.071554	-0.06535	-0.091387	-0.042048	-0.137134	-0.194061	-0.170875	0.372661	-0.0921	0.446322	0.543876	0.93699	0.501586	0.969028	1.120563	1.117837	0.077039	-0.087669	0.165287	0.658521	0.812525	0.57784	0.560779	0.517446	0.522906	-0.172432	0.050324	-0.121311	0.187407	0.313079	0.445869	0.440728	0.410427	0.368909		1.94	1.94	1.94		-0.064	-0.134	-0.042	-0.055	0.054	-0.098	-0.651		-0.127	-0.17	0.263	-0.336	-0.36	-0.152		-0.907	-0.452	0.269	0.065	-0.232		-0.149	0.092	0.263	0.3	-0.163	-0.294	-0.065	-0.235	0.234		-0.21	-0.178	-0.477	-0.915	-0.913	-1.409	-0.519	-0.639	-0.946	-1.072		-0.075	-0.36	-0.398	-0.408	-0.28	-0.091	0.021	0.068		0.1	0.126	0.436	-0.477	-0.042	0.095	-0.478	-0.465		-0.379	-0.371	-0.611	0.14	0.19	-0.314	0.178	0.226		-0.551	-0.89	-1.776	-1.24	-1.35	-1.655	-0.125	0.367		0.666	0.75	-0.061	0.742	0.074
YOR045W	TOM6 | protein import into mitochondrial matrix	1	0.861809	-0.147828	0.264172	-0.170321	-0.182719	0.162979	0.137892	0.032426	0.217477	0.224772	-0.101424	0.417459	0.719622	0.982527	1.234953	1.425097	1.528487	1.594643	-0.476517	-0.976306	-0.279223	0.707431	1.090182	1.180281	1.31417	1.257982	1.386885	-0.298044	-0.213739	-0.120287	0.310111	0.645913	0.695789	0.685214	0.970876	1.083033		6.58	6.58	6.58		-0.118	0.098	0.647	0.414	0.616	0.558	0.414		0	0.489	0.302	0.459	0.104	0.885		-0.83	-0.57	-1.268	-0.993	0.275		-0.306	-0.433	-0.464	-0.066	-0.815	-0.95	-0.766	-0.441	-0.493		0.18	0.072	0.595	0.402	-0.471	-0.717	-0.3	0.38	0.642	0.526		0.371	0.477	0.365	0.532	0.644	0.565	0.464	0.002		-0.097	-0.278	-0.213	0.3	-0.452	-0.56	-0.303	0.032		-0.164	0.044	0.028	0.633	0.006	-0.707	0.064	0.353		-0.681	0.383	-0.27	0.3052	-0.807	-0.264	-0.71	-1.32		0.407	0.694	0.142	1.035	1.022
YDR194C	MSS116 | RNA splicing	1	0.463187	-0.724973	-0.443848	-0.418319	-0.596043	-0.624146	-0.685569	-0.777146	-0.786557	0.846003	0.321375	0.642539	0.911274	1.057557	1.432937	1.240083	1.83825	2.054159	-0.306833	-0.467585	0.178221	0.746857	1.324487	1.775881	1.955951	2.054446	1.984768	0.118363	0.108525	-0.069053	0.498857	0.489891	0.838436	1.030872	1.155219	1.183492		2.68	2.68	2.68		-0.031	0.207	0.338	0.548	0.312	0.208	-0.052		-0.127	0.016	0	-0.349	0.418	0.532		0.361	0.056	-0.251	-0.496	-0.227		0.259	0.285	0.243	-0.111	-0.261	-0.731	-0.501	-0.58	-0.829		0.349	0.361	0.413	-0.91	-0.961	-1.125	-0.991	-1.347	-1.398	-1.326		-0.527	0.039	0.501	0.275	0.287	0.153	-0.085	-0.289		0.233	-0.519	-0.177	-0.557	-0.29	-0.283	-1.355	-1.07		0.043	0.699	0.785	0.115	0.186	-0.265	0.47	0.47		-1.263	-1.277	-0.71	-0.552	-0.158	-0.402	-0.514	-0.189		0.673	0.549	0.529	-0.946	0.28
YDR361C	BCP1 | protein export from nucleus | ribosomal large subunit export from nucleus	1	-0.370028	-0.819112	-0.181866	-0.313322	-0.449969	-0.416081	-0.637767	-0.740057	-0.602221	-0.798771	-0.764814	0.126915	0.573179	0.766788	0.848271	0.998148	1.153992	1.273299	-1.310188	-0.744534	-0.000371	0.278226	0.863647	0.674697	0.600895	0.673384	0.862323	-1.096685	-0.105688	-0.116558	0.489264	0.628435	0.893231	0.873471	0.99057	1.011305		2.85	2.85	2.85		0.24	0.308	0.292	-0.274	-0.581	-1.142	-1.154		-0.424	0.434	0.39	0.468	-0.353	-0.014		-2.237	-0.597	-0.216	-0.36	-0.726		-0.547	-0.238	0.312	0.476	-0.292	0.373	0.286	0.532	0.517		-0.081	-0.428	-1.959	-2.343	-1.435	-1.087	-1.208	-1.477	-2.005	-1.44		-0.642	-1.141	-2.149	-2.256	-1.868	-1.139	-0.622	-0.384		-0.145	0.791	-0.411	-0.743	-0.56	-0.41	-1.572	-1.866		-0.619	-1.816	-1.083	-0.458	-0.387	-0.228	-0.289	-0.684		-0.582	-2.014	-2.862	-3.79	-3.438	-1.872	-0.904	-0.483		0.825	1.359	1.269	0.755	0.516
YLR335W	NUP2 | protein export from nucleus | mRNA-binding (hnRNP) protein import into nucleus | nuclear pore organization and biogenesis | tRNA export from nucleus | snRNA export from nucleus | chromatin silencing | rRNA export from nucleus | mRNA export from nucleus | NLS-bearing substrate import into nucleus | chromatin silencing at telomere | ribosomal protein import into nucleus | snRNP protein import into nucleus	1	0.047301	-0.280023	0.072059	0.302265	0.251305	0.214889	0.112862	0.197104	0.196354	0.213929	0.200286	0.780632	0.979587	1.204367	1.411916	1.480194	1.509057	1.551173	-0.08423	-0.180458	0.178831	0.768236	0.867453	0.840429	0.802448	0.776285	0.713564	-0.476034	0.26363	0.262491	0.434466	0.691616	0.905691	1.117349	1.11256	1.170345		-0.76	-0.76	-0.76		0.282	0.409	0.222	-0.145	-0.259	-0.759	-0.72		-0.469	-0.637	0.054	-0.503	0.305	-0.21		-1.071	-0.446	-0.663	-1.092	-0.78		-0.423	-0.175	0.002	-0.104	-0.925	-0.794	-0.623	-0.7178	-0.808		0.072	-0.361	-0.687	-1.839	-1.228	-1.429	-1.323	-1.448	-1.681	-2.238		-0.411	-0.418	-0.539	-0.852	-0.454	-0.552	-0.658	-0.263		0.412	0.15	-0.233	-0.032	-0.154	-0.241	-0.731	-0.621		-0.396	-0.221	-0.346	-0.562	-0.406	0.092	-0.461	-0.135		-0.002	-0.234	-0.509	-0.23	-0.442	-0.561	0.663	0.328		0.568	0.591	0.178	0.263	0.307
YOR048C	"RAT1 | 35S primary transcript processing | transcription termination from Pol II promoter, RNA polymerase(A) coupled | RNA processing"	1	-0.219612	-0.468968	-0.165344	-0.133867	-0.226297	-0.469576	-0.517177	-0.416317	-0.651794	-0.238215	-0.00656	0.538743	1.154143	1.295869	1.233492	1.507287	1.346873	1.574746	-0.398525	-0.157075	0.515708	0.901928	1.384213	1.375986	1.429522	1.35826	1.277615	-0.152002	0.061339	0.422981	0.831863	1.026883	1.367073	1.477086	1.62971	1.588468		0.79	0.79	0.79		0.294	0.108	0.476	-0.154	-0.464	-0.085	-0.132		-0.0695	0.7635	0.277	0.465	0.2325	-0.442		0.2797	0.2723	-0.2803	-0.9207	-1.0233		-0.0485	-0.2705	0.185	-0.1485	-0.225	-0.217	-0.326	-0.2995	-0.5705		-0.119	0.0315	-0.3385	-1.005	-0.6165	-0.523	-0.3985	-0.371	-0.7	-0.2425		0.013	-0.6235	-0.528	-0.5005	-0.5165	-0.2455	-0.5105	-0.195		-0.638	-0.452	-0.594	-0.205	-0.283	-0.844	-1.1235	-0.4115		-0.2275	0.1965	-0.0545	0.007	-0.0395	0.5275	-0.0505	-0.098		0.352	-0.5935	-0.9155	1.3355	-0.918	-0.506	-0.1345	-0.4945		1.1575	1.188	0.7885	0.2405	0.4435
YNL001W	DOM34 | meiosis | translation	1	-0.367025	-0.551642	-0.307196	-0.370003	-0.481692	-0.729446	-0.759254	-0.815331	-0.940742	-0.200979	0.104341	0.925837	1.268221	1.430133	1.452392	1.459433	1.440045	1.604189	-0.917606	-0.610123	0.641283	1.073897	1.283668	1.115173	0.963486	0.952917	1.072154	-0.798823	-0.195948	0.12055	0.618734	0.595237	0.747491	0.946669	0.896478	0.859829		2.12	2.12	2.12		-0.124	0.126	-0.112	-0.144	0.023	-0.015	-0.405		-0.14	-0.332	0.048	-0.646	-0.256	-0.054		-0.451	-0.2429	-0.057	-0.328	-0.439		0.207	0.054	0.266	0.496	-0.328	-0.508	-0.539	-0.896	-0.864		0.015	-0.193	-0.553	-0.996	-0.964	-1.24	-1.077	-1.116	-1.395	-1.761		-0.252	-0.248	-0.717	-0.764	-0.451	-0.336	-0.196	-0.373		0.461	0.24	-0.278	-0.264	-0.086	-0.297	-0.53	-0.456		-0.059	-0.011	0.273	-0.21	0.197	-0.075	0.179	0.199		-1.108	-1.361	-1.84	-1.202	-1.3	-0.808	-0.757	-0.469		0.518	0.545	0.511	0.445	0.392
YOR145C	PNO1 | 35S primary transcript processing | protein complex assembly | ribosome biogenesis and assembly | rRNA processing	1	-1.025882	-0.851863	-0.54294	-0.350996	-0.603229	-0.595114	-0.654233	-0.514707	-0.693851	-0.966937	0.163769	0.587869	0.903755	0.958104	1.189718	1.348473	1.373135	1.387361	-0.880376	-0.597382	0.001239	0.661327	1.020842	0.928764	0.937289	0.91432	0.777817	-0.292915	-0.024031	0.243855	0.854526	0.935835	1.156099	1.218693	1.281977	1.222658		0.35	0.35	0.35		0.313	0.263	0.388	-0.552	-0.737	-0.251	-0.842		-0.308	0.312	0.385	0.429	-0.21	-0.035		-1.3615	-0.373	-0.033	-0.0065	-0.3415		-0.405	-0.409	0.012	0.373	0.013	0.68	-0.039	0.324	0.96		0.079	-0.231	-1.12	-0.787	-0.757	-0.742	-0.788	-0.118	-0.948	-0.797		-0.786	-1.668	-2.441	-1.805	-1.614	-0.843	-0.433	-0.383		0.028	-0.162	-0.678	-1.052	-0.795	-0.78	-0.688	-0.782		-1.472	-1.796	-1.281	-0.304	-0.306	0.096	-0.339	-0.361		-1.86	-3.045	-3.98	-3.649	-3.795	-1.872	-0.609	-0.281		0.706	1.009	0.499	1.174	0.337
YJL062W-A	YJL062W-A|YJL062W-A	1	0.410357	0.121046	0.339881	0.038492	-0.045582	0.059021	0.004558	-0.017689	-0.018528	-0.250488	0.003993	0.503761	0.760685	0.958383	1.134659	1.120572	1.105112	1.057442	-0.426779	-0.563417	-0.001672	0.75434	0.862794	1.043215	1.210945	1.258351	1.295878	-0.292896	-0.089997	0.296344	0.581583	0.896041	0.917971	0.948725	1.027798	1.016154		4.31	4.31	4.31																																																																																				
YGL014W	"PUF4 | mRNA catabolic process | protein localization | mRNA catabolic process, deadenylation-dependent decay | loss of chromatin silencing during replicative cell aging"	1	0.043379	0.047735	0.231309	0.238465	0.082841	0.190011	0.021164	0.138903	0.069667	-0.100537	0.580334	1.074525	1.226045	1.370816	1.514258	1.601778	1.700207	1.700252	-0.302746	0.002678	0.279806	0.787655	0.729277	0.761434	0.595601	0.514316	0.592978	-0.495707	0.091948	0.452134	0.729834	0.92364	1.128105	1.129594	1.283903	1.311974		1.53	1.53	1.53		0.173	0.025	-0.28	-0.56	-0.52	-0.16	-0.444		-0.527	0.325	0.358	0.78	-0.006	-0.131		-0.134	-0.098	-0.088	-0.926	-0.502		-0.355	-0.496	-0.095	-0.045	-0.534	-1.354	-0.913	-1.215	-1.396		0.282	0.416	0.077	-0.722	-0.639	-0.82	-0.617	-0.259	-0.05	-0.493		-0.225	-1.037	-0.995	-0.989	-0.699	-0.855	-0.703	-0.367		-0.196	-0.71	-0.314	-0.47	-0.884	-0.82	-0.936	-0.866		0.173	-0.727	-0.211	-0.285	0.151	-0.163	0.306	0.344		-1.51	-2.025	-1.207	-1.749	-1.344	-1.162	-0.691	-0.895		1.464	1.409	1.299	0.544	0.773
YKR025W	RPC37 | transcription from RNA polymerase III promoter	1	-0.710836	0.003314	0.132166	-0.042091	-0.192512	-0.338299	-0.523349	-0.499337	-0.647005	-0.766382	0.583722	1.024702	1.129061	1.419538	1.379724	1.388929	1.345831	1.370391	-0.403431	-0.046106	0.561864	0.949494	1.085919	0.799933	0.682255	0.756231	0.722814	0.077261	0.249235	0.617012	1.201178	1.182945	1.30626	1.356416	1.340746	1.264017		-0.42	-0.42	-0.42		-0.018	-0.222	-0.323	-0.348	-0.521	-1.186	-1.407		-0.812	0.02	0.596	0.829	-0.341	-0.552		-0.946	-0.043	0.065	0.092	-0.216		-0.253	-0.326	0.113	-0.181	-0.484	0.082	-0.267	-0.404	0.621		0.272	0.111	-0.524	-1.084	-0.744	-0.759	-0.889	-0.024	-0.822	-1.406		-0.308	-0.628	-1.129	-1.186	-0.858	-0.569	-0.535	-0.088		-0.12	-0.17	-0.661	-0.412	-0.827	-0.604	-0.481	-0.835		-0.78	-1.326	-0.76	-0.665	-0.069	0.36	-0.057	-0.144		-0.072	-1.492	-1.502	1.505	-1.585	-1.27	-0.379	-0.545		0.143	0.272	0.366	0.711	0.294
YOR252W	TMA16 | biological_process	1	-0.331459	-0.35257	-0.01969	-0.227881	-0.180563	-0.229463	-0.211706	-0.369916	-0.481122	-0.618544	0.076879	0.956669	1.147104	1.21005	1.086275	1.536093	1.347196	1.442896	-0.065379	-0.010686	0.773162	1.333413	0.980366	0.629849	0.761765	0.434298	0.836053	-0.517374	-0.072491	0.15165	0.712218	0.82528	0.84085	1.026906	1.174585	1.196258		1.86	1.86	1.86		-0.079	0.016	-0.1	-0.327	-0.428	-0.352	-0.189		0.089	0.216	0.113	0.66	-0.918	0.039		-1.674	-0.535	-0.071	-0.2105	-0.6185		-0.706	-0.413	0.414	0.663	0.086	0.554	0.271	0.126	1.069		-0.423	-0.366	-1.131	-1.792	-1.262	-1.139	-1.067	-1.037	-1.544	-1.207		-0.581	-1.133	-1.58	-1.059	-1.138	-0.831	-2.347	-0.413		0.143	-0.011	-0.699	-1.229	-1.234	-1.454	-1.73	-1.493		-0.995	-2.203	-1.213	-0.379	-0.288	0.114	-0.107	-0.78		-0.976	-1.279	-2.343	-1.316	-1.831	-0.817	-0.557	-0.055		0.796	0.891	0.744	0.984	0.46
YNL108C	YNL108C | metabolic process	1	0.225145	-0.547037	-0.265349	-0.620589	-0.555323	-0.585138	-0.55317	-0.742735	-0.742688	0.321347	0.085051	0.219353	0.940678	0.851824	0.918713	0.873137	0.778757	0.674823	-0.090556	-0.583354	0.037787	0.882898	1.274501	1.077353	1.011876	1.059466	0.856285	0.062239	-0.190145	0.194631	0.722432	0.880138	1.028443	1.333479	1.110892	1.074342		3.69	3.69	3.69		0.224	-0.199	-0.384	-0.424	-0.395	-0.008	-0.703		-1.213	0.661	0.557	-0.316	0.209	0.17		-0.077	-0.06	-0.01	0.02	-0.212		0.132	0.236	-0.102	0.049	-0.521	-0.537	-0.213	-0.045	-0.101		0.305	-0.042	-0.257	-0.941	-1.222	-0.932	-0.483	-1	-1.607	-2.272		0.111	0.028	-0.307	-0.339	-0.008	0.062	0.447	-0.002		-0.515	-0.422	-0.216	-0.309	0	-0.292	-0.027	1		-0.354	-2.732	-0.49	-0.109	-0.151	0.058	-0.222	-0.114		0.063	0.11	-0.303	-0.619	-0.784	-0.897	-0.263	-0.172		-0.19	0.134	-0.428	0.841	0.202
YOR210W	RPB10 | transcription from RNA polymerase III promoter | transcription from RNA polymerase I promoter | transcription from RNA polymerase II promoter	1	-0.044281	-0.702226	-0.400168	-0.460938	-0.469015	-0.682892	-0.58974	-0.770115	-0.666403	0.433256	0.341822	1.058128	1.124372	1.549712	1.594996	1.610618	1.630604	1.666995	-0.788943	-0.89197	0.48767	0.74717	0.604852	0.468353	0.657846	0.62638	0.721716	-0.499116	-0.10053	0.234099	0.820479	1.157511	1.155171	1.433993	1.366466	1.447684		3.86	3.86	3.86		-0.037	-0.199	0.336	0.028	-0.022	-0.362	0.565		-0.354	0.556	0.631	0.837	-1.03	0.299		-1.0405	-0.696	-0.4845	0.0635	-0.4405		0.104	-0.223	0.131	0.565	-0.353	-0.308	-0.162	-0.317	-0.086		0.166	-0.119	-0.657	-2.266	-1.775	-1.604	-1.416	-1.349	-1.263	-1.469		0.191	0.076	-0.513	-0.833	-0.777	-0.407	-0.392	-0.293		0.729	0.25	0.173	0.091	-0.222	-0.457	-0.656	-0.933		-0.07	-1.253	-0.698	-0.7	0.163	0.08	-0.052	0.117		-0.137	-0.816	-1.721	-0.598	-1.181	-1.12	-0.11	0.009		0.554	0.997	0.671	0.868	0.458
YHL011C	PRS3 | 'de novo' pyrimidine base biosynthetic process | 'de novo' IMP biosynthetic process | histidine biosynthetic process | purine ribonucleoside salvage | ribosome biogenesis and assembly | telomere maintenance | regulation of cell size | tryptophan biosynthetic process	1	-0.258688	-1.085789	-0.586014	-0.561963	-0.676456	-0.63495	-0.580935	-0.531104	-0.55515	-0.050184	-0.002959	0.45327	0.802986	0.955273	0.962421	0.957498	0.846472	0.955852	-0.590274	-0.723504	-0.331326	0.30498	0.40817	0.306798	0.347464	0.317227	0.170273	-0.434714	-0.251636	-0.053021	0.301752	0.455617	0.660871	0.738294	0.675479	0.623304		3.31	3.31	3.31		0.144	0.142	0.246	-0.331	-0.489	-1.106	-0.613		-0.354	0.772	0.793	0.914	0.474	0.367		-1.461	-0.5	-0.234	-0.207	-0.363		-2.065	-1.707	-0.7	-0.315	-1.627	-1.217	-1.308	-1.43	-1.041		0.22	0.491	-0.027	-1.801	-0.989	-1.128	-1.272	-1.25	-1.552	-1.5		-0.176	-0.687	-1.603	-1.5	-0.737	-0.626	-0.018	0.131		-0.102	-0.183	0.011	-0.534	-0.639	-0.59	-0.812	-0.971		0.679	-0.741	-0.517	-0.352	0.06	-0.027	-0.13	-0.326		-0.8725	-2.166	-2.744	-2.4425	-2.467	-1.4255	-0.3385	-0.458		1.076	1.155	1.124	0.659	0.68
YPL157W	TGS1 | nucleolus organization and biogenesis | ribosome biogenesis and assembly | snRNA capping	1	-0.229191	-0.874512	-0.43856	-0.139153	-0.073021	-0.279135	-0.244163	-0.165819	-0.25998	-0.248902	-0.226402	0.396078	0.920485	1.154019	1.084348	1.151345	1.10885	1.166452	-0.339357	-0.722182	-0.323758	0.669262	1.256751	1.259268	1.167121	1.210926	1.215688	0.009726	-0.33382	-0.23312	-0.085204	-0.021859	0.047672	0.113244	0.049103	-0.071845		1.4	1.4	1.4		0.254	0.104	-0.097	-0.274	-0.448	-0.575	0.023		-1	0.222	0	-0.585	0	0.375		-0.3845	-0.111	0.5205	0.237	-0.2415		-0.324	-0.35	-0.116	0.145	0.188	0.192	0.851	0.272	0.348		-0.136	-0.341	-0.445	0.278	-0.389	-0.195	-0.57	-0.626	-0.424	-1.208		-0.237	-0.4645	-0.75	-0.5715	-0.225	-0.2965	-0.1535	-0.3805		-0.101	0.6185	-0.024	-0.2995	-0.7705	0.765	-0.4185	-1.89		-0.073	-1.874	-0.415	-0.184	-0.226	-0.005	0.082	0.251		-0.353	-0.141	-0.472	-0.831	-1.367	-2.066	-0.574	-0.878		-0.625	-0.023	0.241	1.054	0.337
YOR195W	SLK19 | mitotic spindle organization and biogenesis in nucleus | meiosis	1	-0.065509	0.163744	0.477475	0.624072	0.79519	0.521226	0.45902	0.537487	0.433611	-0.28877	-0.167761	0.259169	0.535153	1.03469	1.412524	1.537587	1.731367	1.96071	-0.059935	0.614943	1.386225	1.401507	1.447586	0.964429	0.815355	0.514874	0.6716	-0.33979	0.256121	0.315403	0.859494	0.892807	1.00598	1.073879	1.29797	1.356166		-1.73	-1.73	-1.73		0.167	0.041	0.26	-0.15	-0.206	0.022	-0.025		0.133	0.363	0.173	0.063	0	0.314		-0.8885	0.444	-0.0075	-0.2935	-0.2985		0.279	0.94	0.799	1.028	-0.341	-0.235	0.223	0.56	0.142		-0.142	-0.722	-0.822	-2.033	-0.632	-0.411	-0.652	-1.047	-1.175	-1.794		-1.289	-1.184	-1.102	-1.308	-1.064	-0.966	-1.399	-0.875		0.378	-0.102	-0.688	-0.384	-0.498	-0.547	-0.578	-0.125		-0.644	-0.93	-0.88	-0.513	0.015	-0.119	-0.331	-0.035		-0.279	-0.149	-1.003	-0.735	-0.59	-0.3	0.384	0.225		-0.77	-0.725	0.043	-0.457	0.047
YJR002W	MPP10 | 35S primary transcript processing | processing of 20S pre-rRNA | ribosome biogenesis and assembly	1	-0.70506	-0.306783	-0.167425	0.130323	0.044479	-0.276726	-0.336183	-0.23105	-0.483507	-0.700968	0.561862	0.967312	1.440644	1.465842	1.444245	1.341861	1.315847	1.209013	-1.223567	-0.362421	0.544424	0.818455	0.91487	0.687166	0.627903	0.158867	0.199452	-0.401392	0.115849	0.379262	0.948869	0.799227	1.059118	1.128153	1.028728	0.875833		0.74	0.74	0.74		0.028	0.052	-0.225	-0.186	-0.205	-0.562	-0.226		-0.345	0.2525	0.1115	0.3065	-0.741	0.075		-2.145	-0.3235	0.146	-0.35	-0.2985		-1.341	-1.0915	-0.165	0.1565	-0.808	-0.7255	-0.287	-0.0375	-0.2455		0.074	-0.3005	-1.178	-2.212	-1.302	-1.257	-1.1615	-1.3795	-1.974	-2.293		-0.906	-1.7525	-1.834	-1.98	-1.6755	-1.28	-0.8435	-0.3565		-0.134	-0.2055	-0.759	-0.988	-1.172	-1.144	-1.73	-1.347		-1.029	-1.5255	-1.388	-0.6565	-0.1135	-0.24	-0.288	0.0745		-1.117	-3.138	-3.5207	-0.7097	-2.819	-1.9657	-0.8413	-0.4857		1.206	1.193	1.0275	0.732	0.4815
YIL103W	DPH1 | peptidyl-diphthamide biosynthetic process from peptidyl-histidine	1	-0.314248	-0.939006	-0.547421	-0.162652	-0.093203	-0.391131	-0.289219	-0.284333	-0.37085	-0.380465	-0.258385	0.711498	1.407649	1.52216	1.246988	1.324678	1.297676	1.469304	-1.2141	-0.753852	0.433138	0.843713	0.902306	0.576976	0.740716	0.487522	0.588823	-1.02667	0.138168	0.373748	1.047908	1.091488	1.317179	1.480047	1.465114	1.449086		4.9	4.9	4.9		0.036	-0.012	-0.096	-0.345	-0.021	-0.404	-0.341		-0.17	0.399	0.019	0.108	0.178	0.272		-1.316	-0.628	-0.149	0.042	0.359		-0.788	-0.378	0.061	0.277	-0.699	-0.292	-0.033	0.012	0.158		0.258	-0.158	-0.645	-0.074	-0.518	-0.715	-0.829	-0.642	-1.033	-0.663		-0.433	-0.681	-1.451	-1.2	-0.813	-0.479	-0.221	0.013		-0.438	-0.108	-0.458	0.249	-0.286	0.043	0.554	0.765		-0.2785	-0.1645	-0.6295	-0.2465	-0.093	-0.3425	-0.1765	0.0055		-1.4965	-0.971	-1.282	-0.4105	-2.1455	-0.6275	-0.366	-0.392		0.214	0.604	0.292	0.547	0.087
YIL127C	YIL127C | ribosome biogenesis and assembly	1	-1.305213	-0.817931	-0.375865	-0.307453	-0.286446	-0.503827	-0.55907	-0.736668	-0.725391	-0.965701	-0.112881	0.671787	1.210893	1.332123	1.247999	1.29443	1.043957	1.146763	-1.850447	-0.955654	0.196382	0.771598	1.149123	0.785714	0.278105	0.103463	0.032092	-1.115595	-0.153474	0.26266	1.326851	1.477337	1.650736	1.68611	1.830093	1.54201		3.41	3.41	3.41		0.094	0.137	0.161	-0.464	-0.55	0.191	-0.563		-0.21	0.513	0.041	0.269	-0.196	0.034		-2.293	-0.681	0.165	-0.397	-0.58		-0.406	-0.585	0.533	0.945	-1.022	-0.649	-0.58	-0.519	0.002		-0.092	-0.346	-2.261	-2.484	-1.39	-1.039	-1.481	-0.898	-1.52	-1.247		-0.889	-1.6	-2.219	-2.121	-1.43	-0.818	-0.492	-0.228		0.935	0.752	-0.053	-0.197	-0.799	-0.629	-1.486	-1.529		-0.7	-1.2655	-1.07	-0.3545	-0.4015	-0.102	-0.119	-0.487		-1.6245	-1.5585	-2.724	-2.4155	-3.181	-1.5835	-0.7385	-0.424		0.687	0.79	0.482	0.654	0.156
YLR336C	SGD1 | osmoregulation	1	-0.68195	-0.547528	-0.202642	-0.058561	-0.146997	-0.170923	-0.174987	-0.182445	-0.1955	-0.616235	0.122353	0.269206	1.178573	1.388455	1.665396	1.765888	1.865675	1.99384	-1.304329	-0.570857	0.007465	0.177885	0.294123	0.218394	-0.043812	-0.079275	-0.180159	-0.585822	0.067492	0.510288	0.913357	1.102481	1.365029	1.350099	1.420256	1.416041		1.21	1.21	1.21		0.034	-0.081	0.325	-0.381	-0.959	-0.327	-1.146		-0.193	0.03	0.238	0.63	-0.263	-0.2		-1.058	0.295	0.041	-0.52	-0.379		-1.095	-1.078	-0.032	-0.15	-0.96	-0.333	-0.002	-0.128	0.071		-0.136	-0.272	-1.138	-2.251	-0.955	-0.834	-0.471	-1.045	-1.36	-1.259		-1.167	-1.811	-1.871	-1.936	-1.361	-1.123	-1.011	-0.38		0.776	0.282	-0.465	-0.574	-0.65	-0.054	-1.131	-1.012		-1.065	-1.273	-1.379	-0.526	-0.226	0.246	-0.333	-0.117		-0.867	-1.649	-1.76	-1.515	-1.614	-0.424	0.045	-0.083		0.899	1.015	0.575	0.185	0.511
YOR151C	RPB2 | transcription from RNA polymerase II promoter	1	0.074691	-0.377938	-0.074592	0.202441	0.15209	-0.066525	-0.137556	-0.037057	-0.181073	0.3357	0.308111	0.946743	1.375141	1.455496	1.517907	1.524707	1.439563	1.438042	-0.209019	-0.345945	0.18076	0.771612	0.79377	0.643453	0.527054	0.444021	0.28119	-0.207493	0.058773	0.45511	0.893394	1.090151	1.391506	1.527534	1.504015	1.468671		1.03	1.03	1.03		0.351	0.408	0.299	0.26	0.15	-0.037	-0.224		-0.361	0.386	0.022	0.193	0.144	0.434		-0.1975	0.043	-0.3385	-0.5505	-0.396		-0.088	0.041	0.054	0.005	-1.173	-0.993	-1.344	-1.203	-2.069		-0.014	-0.103	-0.028	-1.851	-0.909	-1.275	-1.622	-0.973	-1.754	-2.127		-0.281	-0.043	-0.009	-0.088	0.242	-0.125	-0.125	-0.083		0.08	-0.058	-0.457	-0.43	-0.145	-0.202	-0.727	-1.044		0.644	0.979	1.059	0.264	-0.087	0.438	-0.295	-0.196		-0.096	-0.638	-0.256	-0.207	-0.186	-0.11	0.174	-0.063		1.135	0.745	0.832	0.13	0.232
YLR357W	RSC2 | RNA elongation from RNA polymerase II promoter | plasmid maintenance | double-strand break repair via nonhomologous end joining | ATP-dependent chromatin remodeling | telomere maintenance | sister chromatid cohesion	1	-0.263838	-0.126443	-0.016339	-0.013713	-0.144258	-0.10492	-0.244922	-0.057753	-0.110247	0.022708	0.432873	0.450683	1.071257	1.22121	1.375864	1.399031	1.549582	1.416261	-0.159264	0.076748	0.522035	0.540167	0.438566	0.225584	0.157155	0.117594	0.052709	0.201944	0.501524	0.691658	0.878006	0.991346	1.245221	1.304678	1.345398	1.323555		0.58	0.58	0.58		0.379	0.175	-0.121	-0.109	-0.307	-0.259	-0.5		-0.665	0.357	-0.07	-0.368	-0.461	0.347		-0.182	0.345	-0.002	-0.008	0.051		0.194	0.381	0.542	0.315	-0.131	-0.079	-0.416	0.124	-0.993		-0.268	-0.755	-0.958	-0.93	-0.726	-0.39	-0.743	-0.671	-1.101	-0.845		-0.553	-0.45	-0.369	-0.421	-0.075	-0.31	-0.605	-0.077		0.337	0.387	-0.372	0.202	0.296	0.319	-0.405	-0.348		0.303	0.044	0.084	-0.257	-0.488	-0.021	-0.56	-0.556		-0.512	-0.802	-0.577	-0.12	-0.409	-0.483	-0.03	-0.329		0.724	0.534	0.377	0.28	0.183
YCL031C	RRP7 | 35S primary transcript processing | ribosomal small subunit assembly and maintenance	1	-0.557084	-0.402774	-0.258625	-0.037109	-0.148332	-0.31393	-0.385443	-0.517204	-0.611715	-0.298135	0.521652	0.914353	1.000591	1.135251	1.079669	1.054831	1.118492	1.122493	-0.173037	-0.204531	0.333025	0.434398	0.296096	0.005904	-0.058765	-0.279442	-0.372728	-0.015694	0.040133	0.062204	0.489573	0.477604	0.612215	0.665823	0.688233	0.588472		2.42	2.42	2.42		0.125	0.292	0.379	-0.139	-0.714	0.155	-0.039		-0.4997	0.061	0.199	0.2233	-0.0627	-0.0053		-0.4025	-0.063	0.055	-0.031	-0.0845		0.0233	-0.0057	0.181	0.3773	-0.733	-0.5843	-0.2117	-0.223	-0.0733		0.1263	-0.2083	-0.6207	-1.431	-0.9897	-0.9043	-1.1063	-0.8777	-1.0477	-1.3807		-0.283	-0.404	-0.6695	-0.835	-0.7455	-0.524	-0.5475	-0.507		0.166	-0.3495	-0.3595	-0.4915	-0.556	-0.787	-0.7825	-1.014		-0.7865	-0.8125	-0.7015	-0.5335	-0.1	-0.4665	0.015	0.062		-0.7415	-1.0765	-1.075	-0.4392	-0.737	-1.1565	-0.501	-0.2735		0.4475	0.5685	0.372	0.4285	0.2815
YBL028C	YBL028C | ribosome biogenesis and assembly	1	-0.502927	-1.007201	-0.441084	-0.538097	-0.283282	-0.688676	-0.742759	-0.841495	-0.906498	-0.595021	-0.698319	1.179865	1.472187	2.028951	2.048566	2.472252	1.970104	1.6934	-1.957605	-0.351065	0.281964	0.771899	-0.062529	-0.2177	-0.32433	-0.373046	-0.596251	-1.348268	0.10065	0.298865	1.110665	1.213846	1.208113	1.324703	0.983994	1.088847		2.38	2.38	2.38		0.302	0.279	0.629	-0.134	-0.303	-0.369	-0.742		-0.5095	0.264	0.1005	0.35	-0.348	-0.2995		-2.637	-0.911	-0.249	-0.412	-0.707		-0.4905	-0.7715	0.265	0.92	-0.4485	0.4725	0.109	0.3705	0.219		-0.214	-0.6785	-1.9535	-2.6315	-2.1695	-1.5655	-2.036	-1.7715	-2.0555	-1.6605		-0.561	-1.217	-2.271	-2.02	-1.487	-0.969	-0.735	-0.462		1.233	0.309	-0.247	-0.779	-0.992	-1.199	-2.38	-2.019		-0.592	-1.317	-1.681	-0.691	0.258	-0.069	0.225	0.187		-0.855	-2.119	-2.979	-4.029	-4.375	-2.151	-0.775	-0.375		0.858	1.212	1.04	1.094	0.579
YIL147C	SLN1 | protein amino acid phosphorylation | osmosensory signaling pathway via two-component system | response to hydrogen peroxide	1	0.114251	-0.009535	-0.086224	0.154876	0.027782	0.046061	-0.015327	0.140549	-0.039515	0.168876	0.25628	0.503987	0.620385	0.783738	0.989101	1.051798	1.113218	1.157527	-0.022221	0.228268	0.42947	0.344174	0.135322	-0.295439	-0.227955	-0.12306	-0.110652	-0.150839	0.213007	0.400286	0.84452	0.71719	0.937913	0.977511	0.994322	0.926729		0.01	0.01	0.01		0.296	0.343	0.291	0.197	0.103	-0.087	0.764		-0.017	0.466	-0.207	0.767	-0.242	0.418		0.281	0.804	0.48	-0.108	-0.288		-0.191	-0.175	0.036	-0.222	-0.658	-0.196	0.121	0.435	0.115		0.03	-0.155	-0.618	-1.016	-0.395	0.172	0.294	-0.068	-0.542	-0.798		-0.857	-0.985	-1.065	-1.159	-0.637	-0.568	-0.823	-0.169		-0.41	-0.33	-0.316	-0.395	-0.135	-0.738	-0.652	-0.305		-0.187	-1.2575	-0.15	-0.027	0.194	0.1515	0.1575	0.2815		-0.7525	-1.49	-0.949	-1.1855	-1.022	-0.253	-0.424	-0.4575		0.316	0.071	0.845	0.288	0.393
YKL082C	RRP14 | ribosomal small subunit biogenesis and assembly | ribosomal large subunit biogenesis and assembly | ribosome biogenesis and assembly | establishment of cell polarity (sensu Fungi)	1	-1.433967	-0.722124	-0.409608	-0.120142	-0.089894	-0.464771	-0.455813	-0.517707	-0.662905	-1.150398	0.416941	0.883901	1.207269	1.531724	1.540219	1.415871	1.445498	1.418964	-0.673566	-0.000053	1.021045	0.907963	0.534353	0.339137	0.271129	0.117241	0.172376	-0.153048	0.617963	0.758027	1.35058	1.3893	1.347318	1.418151	1.285659	1.29981		-0.36	-0.36	-0.36		0.14	-0.117	-0.239	-0.878	-0.767	-1.645	-1.797		-0.568	0.266	0.148	0.702	0.017	-0.583		-1.708	-0.139	0.249	-0.339	-0.451		-0.753	-0.596	0.753	0.91	-1.137	-0.069	0.045	0.596	0.236		-0.214	-0.857	-2.15	-3.391	-2.03	-1.237	-1.838	-0.923	-1.55	-1.551		-1.83	-2.48	-2.707	-2.9	-2.151	-1.817	-1.477	-0.893		0.695	0.429	-0.317	-0.885	-1.025	-1.419	-1.768	-1.51		-1.927	-2.857	-2.09	-0.852	-0.323	-0.418	-0.588	-0.37		-1.2945	-2.19	-2.8345	3.195	-2.5635	-1.3105	-0.5325	-0.1325		0.592	0.793	0.734	0.933	0.116
YJR147W	HMS2 | pseudohyphal growth	1	0.355272	-0.132305	-0.179122	-0.086593	-0.192451	-0.543224	-0.338669	-0.291739	-0.481844	0.443135	1.044596	0.997145	1.210036	0.70243	0.179248	1.327106	0.830968	0.612198	-0.111212	-0.402219	-0.042156	0.995444	0.725928	0.954324	0.817582	1.541249	1.066009	0.216572	-0.038426	0.400996	0.46983	0.422145	0.58516	0.490568	0.598846	0.676828		4.43	4.43	4.43		0.032	0.081	-0.337	-0.964	-0.683	-0.717	-0.023		-0.48	0.495	0.311	0.566	-0.232	-0.317		-1.036	-0.726	-0.05	-0.365	-0.482		-0.475	-0.89	-0.82	-0.64	-0.815	-0.918	-0.931	-0.833	-1.504		-0.041	-0.316	-1.452	-0.878	-0.985	-0.915	-1.514	-0.198	-0.553	-0.503		-0.088	-1.022	-1.514	-1.314	-1.109	-0.95	-0.866	-0.649		-1.251	-1.561	-1.02	-0.705	-0.915	-1.073	-0.7631	-0.879		-0.212	-1.177	-1.373	-0.934	-0.46	-0.207	-0.061	-0.248		-1.094	-1.133	-1.006	0.041	-1.6275	-0.2545	-0.332	-0.473		-0.325	-0.374	-0.296	0.555	0.041
YIL131C	FKH1 | pseudohyphal growth | chromatin silencing at silent mating-type cassette | RNA elongation from RNA polymerase II promoter | negative regulation of progression through cell cycle | positive regulation of progression through cell cycle | donor selection | transcription termination from RNA polymerase II promoter | G2/M-specific transcription in mitotic cell cycle	1	0.612774	0.313026	0.093948	0.007558	-0.026962	-0.150536	-0.059739	-0.079715	-0.156361	0.770611	0.652682	0.61782	0.867751	0.970422	0.923567	1.367433	1.257775	1.494977	0.750927	0.432073	0.597486	0.312336	0.739682	0.806173	0.78567	0.976289	0.921974	0.504042	0.502007	0.505304	0.485589	0.751507	0.63002	0.792214	0.913656	1.002041		1.04	1.04	1.04		0.11	-0.068	0.237	0.104	0.07	-0.132	-0.247		-0.193	0.585	-0.369	0.544	-0.553	0.457		-1.257	-0.378	-0.149	-0.261	-0.43		-0.309	-0.088	0.489	0.253	0.245	-0.092	0.017	-0.148	0.077		-0.273	-0.445	-0.757	-0.914	-0.891	-1.235	-1.681	-1.725	-2.595	-1.95		-0.094	-0.338	-0.651	-0.986	-0.732	-0.22	-0.968	0.006		0.103	-0.3	-0.222	-0.72	-1.474	0.165	-0.25	2.464		0.04	-0.4695	-0.3375	-0.0275	-0.389	-0.036	-0.152	-0.5985		-0.2	-0.2255	-1.1949	-1.6205	-2.0535	-1.007	-0.1205	0.16		-0.138	0.168	-0.188	0.511	0.295
YOL136C	"PFK27 | regulation of glycolysis | fructose 2,6-bisphosphate metabolic process"	1	-1.113951	-2.428669	-1.859001	-1.521404	-1.360729	-1.367482	-1.294625	-1.191246	-1.233867	-1.255848	-0.827046	-0.274878	0.547889	0.230243	0.899489	0.855273	1.055543	0.954714	-1.545599	-1.098015	-0.381819	0.797499	1.469713	1.531898	1.623939	1.886158	1.933548	0.106119	-0.14601	0.40533	0.932174	1.288148	1.750501	1.783238	1.882441	1.842155		3.75	3.75	3.75		0.069	0.489	0.437	0.052	-0.112	0.181	-0.567		-1.388	0.849	0.514	1	-0.139	0.31		1.6395	0.5115	0.364	0.1565	-0.237		-0.008	-0.662	-0.062	0.206	0.766	1.237	0.867	0.941	0.749		0.392	0.376	0.332	-1.674	-2.017	-1.414	-1.573	-1.241	-1.333	-1.068		-0.337	-0.267	-0.621	-0.52	-0.509	-0.532	-0.564	-0.671		0.541	0.204	0.015	-0.322	-0.12	0.065	-0.617	-0.615		-0.136	-0.616	0.801	0.546	0.082	0.298	0.109	0.253		0.64	0.177	0.359	0.049	-0.088	0.239	0.126	0.061		-0.272	-0.793	-0.398	-0.938	0.032
YNL075W	IMP4 | 35S primary transcript processing | processing of 20S pre-rRNA | rRNA modification | ribosome biogenesis and assembly	1	-0.600787	-1.191599	-0.709995	-0.700857	-0.598525	-0.735466	-0.643169	-0.788936	-0.765024	-0.722901	-0.623623	0.257699	0.778576	1.159928	1.282121	1.497125	1.634658	1.847842	-1.203869	-1.134859	-0.242591	0.559346	1.297028	1.578371	1.617423	1.623226	1.780836	-0.816652	-0.483947	-0.230364	0.422536	0.619973	0.84972	1.008711	1.160154	1.180151		2.9	2.9	2.9		-0.095	-0.211	-0.291	-0.548	-0.761	-1.952	-1.571		-0.564	-0.126	0.08	0.96	0.234	0.086		-2.433	-0.602	-0.286	-0.195	-0.222		-1.634	-0.928	0.129	0.352	-0.98	-0.168	-0.519	-0.516	0.056		0.062	-0.301	-1.158	-2.149	-1.222	-0.979	-1.31	-0.506	-1.122	-0.976		-0.762	-1.244	-2.078	-1.5	-1.319	-1.01	-0.58	-0.262		0.019	-0.534	-0.012	-0.861	-0.455	-0.509	-0.526	-0.903		-0.316	-0.664	-0.349	-0.452	-0.413	0.102	-0.254	-0.507		-1.428	-2.664	-3.86	-2.098	-3.164	-2.073	-0.642	-0.532		0.934	0.968	0.927	0.545	0.416
YLR073C	YLR073C | biological_process	1	-0.64784	-0.930883	-0.599961	-0.83648	-0.743389	-0.579456	-0.587379	-0.667947	-0.672229	-1.071879	0.014611	0.219939	0.511154	0.343615	0.269421	0.954674	0.820509	0.759122	-1.210056	-1.109346	-0.644161	0.663039	0.9327	0.991139	0.877417	0.963571	0.99357	-0.343164	0.023785	0.190932	0.459385	0.518021	0.569788	0.601099	0.762216	0.79299		7.08	7.08	7.08		0.066	-0.069	-0.18	-0.788	-0.81	-1.119	-1.102		-0.675	0.666	0.491	0.723	0.179	-0.089		-2.406	-0.438	-0.526	-0.066	-0.271		-1.189	-0.527	-0.372	-0.073	-1.154	-0.266	-0.322	-0.211	-0.72		-0.206	-0.094	-1.234	-0.686	-1.009	-1.41	-0.887	-0.028	-1.069	-0.781		-0.882	-1.241	-1.67	-1.122	-0.911	-0.706	-0.67	-0.514		-0.13	0	-0.405	-0.739	-0.688	-0.838	-2.596	-1.076		-0.631	-0.737	-0.564	-0.054	-0.415	0.108	-0.115	-0.363		-1.343	-1.268	-1.822	-0.719	-1.961	-1.541	-0.728	-0.962		0.85	0.69	-0.022	0.787	0.315
YPL212C	PUS1 | ribosome biogenesis and assembly | tRNA modification	1	-0.703585	-1.325917	-0.650577	-0.625478	-0.493107	-0.374124	-0.382799	-0.439465	-0.327145	-0.537615	-0.681123	0.161617	0.58624	0.934871	1.130591	1.158557	1.456758	1.496647	-1.16961	-1.043774	-0.640612	0.233615	0.450937	0.640644	0.68582	0.43958	0.455513	-0.832083	0.00167	-0.170756	0.482292	0.629503	0.805336	0.76827	0.901573	0.95433		1	1	1		0.015	-0.033	-0.322	-0.113	-0.254	-0.75	-0.691		-1.138	-0.048	0.228	0.547	0.0525	-0.6575		-1.5707	0.2923	0.127	-0.5627	-0.7063		-0.7585	-0.4275	0.4005	0.271	-0.9815	-0.5025	-0.82	-0.729	-0.766		-0.082	-0.116	-0.7845	-2.621	-2.0305	-2.322	-2.2515	-1.386	-2.134	-0.999		-0.3083	-0.7693	-1.2443	-1.3883	-0.9633	-0.7677	-0.881	-0.2877		0.544	0.24	-0.843	-0.631	-0.7373	-0.9127	-0.654	-0.7317		0.081	-0.4875	-0.8875	-0.3715	-0.3015	0.4235	-0.311	-0.4115		-0.758	-2.2725	-2.8775	-0.0235	-2.504	-0.5295	-0.323	-0.608		1.3905	1.013	1.0045	0.6295	0.4105
YLR244C	MAP1 | proteolysis	1	-0.578475	-0.6741	-0.357026	-0.337908	-0.363201	-0.277906	-0.218241	-0.329509	-0.241572	-0.454635	-0.063769	0.330623	0.701574	1.019541	1.07437	1.286481	1.373389	1.442032	-0.556421	-0.426145	-0.356221	0.264381	0.649713	0.841659	1.024387	1.075604	0.990357	-0.478274	-0.235458	0.006746	0.305648	0.806594	0.87979	0.967131	0.926534	1.100654		2.2	2.2	2.2		0.287	-0.028	-0.37	-0.272	-0.386	-1.044	-1.09		-0.829	-0.084	0.769	0.938	-0.522	-0.416		-1.142	-0.413	-0.359	0	-0.046		-0.812	-0.987	-0.277	-0.127	-0.662	-0.608	-0.735	-1.371	-0.846		0.642	0.7	0.429	-1.654	-1.121	-1.021	-1.124	-1.587	-1.879	-2.452		0.075	-0.494	-0.898	-1.113	-0.725	-0.53	-0.08	-0.152		0.268	-0.09	0.019	0.055	0.152	-0.495	-0.262	-0.538		-0.638	-0.956	-0.96	-0.772	-0.059	0.206	-0.225	-0.182		-0.224	-0.246	-0.79	-0.938	-1.304	-0.304	-0.114	-0.238		-0.042	0.213	0.364	0.179	0.086
YDR408C	ADE8 | adenine biosynthetic process | 'de novo' IMP biosynthetic process | purine nucleotide biosynthetic process	1	1.173096	0.253519	0.431718	0.148445	-0.030646	-0.056923	-0.30055	-0.137714	-0.125774	0.843688	0.856697	1.339942	1.319453	1.518768	1.467432	1.512179	1.445659	1.299898	0.548063	-0.152352	0.043913	0.55599	0.593343	0.575701	0.620481	0.613228	0.387328	0.527571	0.700766	0.482551	0.557664	0.661967	0.62074	0.670283	0.597685	0.442413		3.76	3.76	3.76		-0.313	-0.04	-0.115	-0.189	0.497	0.365	-0.26		-0.474	0.13	0.474	-0.102	-0.453	-0.118		3.322	1.357	1.758	0.0083	0.4229		-0.063	-0.34	-0.265	-0.145	-1.158	-0.609	-0.731	-0.765	-1.096		-0.597	-0.236	-0.296	-0.109	-0.595	-0.628	-0.796	0.255	-0.054	0.01		0.068	-0.135	-0.571	-0.72	-0.649	-0.463	-0.536	-0.6		-0.933	-0.869	-0.042	-0.561	-0.193	-0.509	-0.452	-0.012		-0.236	-0.727	-0.09	-0.287	0.167	0.794	0.41	0.464		-0.173	-0.669	-0.724	-0.398	-0.581	-0.453	-0.247	-0.31		-0.032	0.04	0.172	0.114	0.287
YCL021W-A	YCL021W-A|YCL021W-A	1	-0.177845	0.21916	0.004773	-0.724999	-1.08647	-1.372296	-1.669944	-1.722322	-2.217244	-0.359554	0.918782	1.193095	1.2484	1.278647	1.563467	1.535331	1.45748	1.488389	-0.174729	-0.141459	-0.074716	0.913445	0.996392	1.139985	1.256343	1.378611	1.286147	-0.196223	0.028972	0.836015	0.991696	1.329277	1.188206	1.373024	1.293257	1.265142		6.28	6.28	6.28																																																																																				
YPL256C	CLN2 | re-entry into mitotic cell cycle after pheromone arrest | regulation of cyclin-dependent protein kinase activity	1	0.918716	-0.532748	-0.008019	-0.297184	-0.329511	-0.420476	-0.322485	-0.047039	-0.428746	1.05148	0.561907	1.277865	1.407812	1.557827	1.581074	1.923647	1.664764	1.389859	-0.198667	-0.733364	-0.021602	0.933518	1.018265	1.25593	1.162447	1.163737	0.880813	-0.021386	0.309061	0.426014	0.802099	1.174476	1.158334	1.086786	1.010247	1.080346		4.89	4.89	4.89		0.037	0.041	-0.527	-0.596	-0.851	-0.372	-1.76		-0.838	-0.115	0.307	0.2	0.04	-0.174		-0.632	0.718	0.299	0.4025	0.5745		-0.677	0.551	0.422	0.055	-0.155	-2.34	-1.766	-2.88	-2.906		0.255	0.431	0.507	-1.29	-0.863	-1.548	-2.197	-1.257	-2.045	-2.444		-0.387	-0.825	-0.993	-0.9135	-0.085	0.1095	0.009	0.378		0.1485	-0.6065	0.066	-0.3075	-0.3705	-0.076	-0.0385	-0.1995		-1.103	-1.706	-0.991	-0.094	-0.09	-0.429	0.326	0.141		-1.352	-3.018	-2.5049	-2.4	-2.244	-0.262	-0.064	-0.928		0.042	-0.188	0.34	0.102	0.472
YPL141C	YPL141C | biological_process	1	0.836871	0.735771	0.123938	-0.134635	-0.281794	-0.219615	-0.310081	-0.114443	0.007908	0.405852	0.773029	0.238816	0.224244	0.136763	0.179296	0.172984	0.387891	0.375184	0.140146	0.471919	0.364546	0.707002	1.07876	1.049693	1.034981	1.206947	1.173066	0.405134	0.416294	0.28867	0.049027	0.094681	0.124677	0.154494	0.183014	0.256863		-0.46	-0.46	-0.46		0.184	-0.047	0.062	-0.207	-0.646	0.187	-0.076		0	0	-0.053	0.315	-0.346	0.529		0.374	-0.5035	-0.3355	-0.569	-0.457		0.496	0.444	0.758	0.464	1.006	-0.567	-0.695	-0.448	-0.78		-0.185	-0.338	-0.507	-0.994	-0.902	-1.082	-0.965	-0.63	-0.989	-1.656		-0.561	-0.58	-0.3245	-0.386	-0.1845	-0.535	-1.054	-0.097		-0.729	-0.0275	-0.572	-0.9955	-0.8135	-0.8395	-1.2845	-0.762		-0.425	-0.291	-0.971	-0.701	-0.399	0.253	-0.349	-0.218		0.411	-0.26	-0.342	-0.312	-0.829	-1.038	-0.698	0.234		-0.332	-0.58	0.229	-0.405	0.228
YFL034C-A	RPL22B | translation	1	-0.629439	-0.657235	-0.468015	-0.418821	0.000817	0.198823	0.383396	0.039645	0.465229	0.232968	0.27241	-0.1495	-1.20722	-1.043296	-0.997399	-1.256872	-0.828523	-1.232742	0.15819	0.276376	0.054841	-0.407002	-0.233723	-0.337784	-0.69253	-0.302555	-0.099283	0.714901	1.433621	0.708969	0.363957	0.793516	0.22553	-0.04963	0.032051	0.112265		5.22	5.22	5.22										-0.397	0.267	0.575	1.018	-0.966	0.288		-1.968	-0.257	0.123	0.711	-0.352		-0.97	-0.77	-0.031	0.527	-1.435	0.196	0.469	0.075	0.712		0.031	-0.06	-0.558	-2.386	-1.793	-1.246	-1.031	-1	-1.167	-1.752		0.161	-0.081	-0.731	-0.696	-0.477	-0.455	-0.472	-0.149		0.534	-0.141	-0.168	-0.34	-0.275	-1.119	-1.097	-0.88		-0.455	-0.642	-0.471	-0.503	-0.296	0.156	0.035	0.087		-1.82	-1.93	-2.429	-1.214	-1.364	-1.113	-0.617	-0.355		0.214	0.589	0.158	0.463	0.499
YDR261C	EXG2 | cell wall organization and biogenesis	1	1.511408	-0.151511	0.104069	-0.586591	-0.768726	-0.957209	-1.20931	-0.918903	-1.077581	1.14946	0.865602	1.427768	1.605704	1.675035	1.771453	1.905835	1.967579	1.97034	0.180101	-0.502915	0.050246	1.090279	1.408275	1.46357	1.629294	1.837088	1.574167	0.454999	0.319354	0.523145	0.689167	0.986017	1.023224	1.032794	1.159732	1.175938		2.78	2.78	2.78		0.618	0.757	-0.364	-0.1	0.032	-1.042	-0.295		-0.25	0.387	0.136	0.457	0.089	-0.024		0.049	-0.26	-0.174	0.134	0.054		0.27	0.445	0.284	0.311	-0.432	-1.773	-1.239	-1.22	-1.795		0.375	0.269	0.838	-0.738	-0.941	-1.565	-1.827	-1.083	-1.671	-1.836		-0.007	-0.146	-0.234	0.037	0.227	0.242	0.052	0.22		-0.504	-0.777	-0.257	-0.338	0.027	0.093	-0.259	0.17		-0.785	-0.778	-0.309	-0.229	-0.111	-0.438	-0.349	-0.138		-0.025	0.426	0.648	1.0283	0.345	0.759	0.753	0.732		-0.438	-0.344	-0.884	-0.362	-0.429
YIL044C	AGE2 | ER to Golgi vesicle-mediated transport | intra-Golgi vesicle-mediated transport	1	0.461081	0.069928	-0.110221	-0.121475	-0.157627	-0.154938	-0.140398	-0.193051	-0.169057	0.276241	0.521015	0.611661	0.824374	0.969933	1.192478	1.460801	1.476997	1.574645	0.477282	0.239968	0.355712	0.838271	0.919456	0.945754	1.210791	1.372209	1.233967	0.224349	0.188521	0.178237	0.483659	0.643509	0.794862	1.073484	1.084691	1.233769		2.68	2.68	2.68		-0.05	-0.031	-0.011	0.064	-0.235	0.222	-0.293		-0.643	0.256	0.051	-0.843	-0.551	0.155		0.319	0.013	0.348	-0.367	-0.074		0.306	0.488	0.011	0.154	-0.194	-0.585	-0.2	-0.448	-0.122		0.165	-0.07	0.001	-0.527	-0.721	-0.49	-0.505	-1.033	-1.385	-1.612		-0.018	0.068	-0.056	-0.142	0.075	0.058	0.05	0.078		0.054	0.113	0.002	0.2	0.612	0.337	0.233	0.563		-0.083	0.1345	0.2355	-0.0625	0.054	0.1505	-0.0115	0.1725		-0.439	-0.1935	-0.522	-0.5595	-0.492	-0.7905	-0.51	-0.4295		-0.135	-0.283	-0.079	-0.135	-0.07
YNL131W	TOM22 | protein import into mitochondrial matrix	1	0.548411	0.315521	0.215183	-0.118689	-0.136443	-0.166572	-0.149647	-0.20466	-0.273283	0.023968	0.006163	-0.009675	0.133716	0.425688	0.526648	0.66978	0.757207	0.823113	0.215803	0.126488	0.044983	0.485604	0.882335	1.060664	1.041256	0.943069	1.021325	0.295425	-0.354452	-0.18871	-0.106901	0.105222	0.300557	0.424353	0.560012	0.644405		5.31	5.31	5.31		-0.015	-0.07	-0.087	0.165	0.011	0.254	-0.421		0.221	0.301	0.318	0.562	0.569	0.35		0.032	-0.069	-0.221	-0.01	-0.102		0.163	0.046	0.099	-0.495	-0.136	-0.83	-0.98	-1.092	-0.775		0.417	0.54	0.783	0.342	-0.482	-1.043	-0.855	-0.21	-0.115	-0.268		0.388	0.478	0.526	0.404	0.542	0.224	0.092	-0.001		0.979	0.329	0.237	0.171	0.174	-0.272	-0.095	-0.588		0.466	0.857	0.743	0.295	0.211	0.5	0.159	0.264		0.066	0.039	-0.033	0.748	-0.125	-0.252	-0.083	-0.335		0.328	0.343	0.296	0.214	0.584
YBR049C	REB1 | transcription termination from RNA polymerase I promoter | regulation of transcription from RNA polymerase II promoter	1	0.553443	-0.188376	-0.063593	0.116534	0.150503	0.075964	0.273049	0.301889	0.238751	0.594237	0.048691	0.574006	0.840107	1.12739	1.42384	1.461295	1.649611	1.801611	0.575628	-0.175326	0.337013	0.641189	0.995409	0.943999	1.072909	0.434731	0.706571	0.184468	-0.114417	-0.047742	0.295014	0.332777	0.479876	0.685981	0.855236	0.856038		-0.24	-0.24	-0.24		0.297	0.038	0.308	0.097	-0.359	-0.652	-0.209		-0.074	0.142	-0.195	-0.268	-0.281	0.404		0.33	0.022	0.125	-0.242	0.028		0.196	0.2985	0.289	0.2265	0.2125	-0.073	-0.013	0.314	-0.147		0.0205	-0.312	-0.4795	-1.2205	-0.313	-0.611	-0.3625	-1.4785	-1.67	-1.4735		-0.548	-0.397	-0.284	-0.569	-0.18	-0.418	-1.003	-0.209		-0.29	-0.601	-0.856	-0.527	-0.349	-0.524	-0.667	-1.099		-0.382	-0.695	-0.326	-0.374	-0.353	-0.163	-0.501	-0.144		-0.062	-0.394	-0.368	0.4224	-0.197	-0.266	-0.111	-0.202		-0.33	-0.118	0.429	-0.155	0.318
YMR285C	NGL2 | rRNA processing	1	0.500835	-0.471114	-0.494607	-0.572823	-0.692718	-0.793665	-0.857261	-0.824062	-0.791371	-0.093639	-0.754162	-0.567338	0.185633	0.298052	0.115734	0.212986	0.004332	-0.056263	-0.40145	-0.980611	-0.957545	-0.421081	-0.389721	-0.119463	-0.003332	0.178787	0.054788	-0.122289	-0.596077	-0.918756	-0.601539	-0.554114	-0.40874	-0.432775	-0.376269	-0.353494		1.06	1.06	1.06		0.241	0.231	-0.041	-0.234	-0.006	0.037	-0.396		0.157	0.066	-0.075	0.218	-0.148	-0.144		-0.176	0.01	-0.361	0.095	0.107		0	0.205	0.139	-0.091	0.074	0.171	-0.068	0.224	0.244		-0.077	-0.316	-1.366	-0.154	-0.327	-0.51	-0.471	-0.269	-0.147	-0.079		-0.381	-0.175	-0.379	-0.35	-0.248	-0.239	-0.286	-0.111		0.293	0.358	0.117	-0.359	0.227	-0.013	-0.23	-0.53		0.279	0.255	0.29	-0.069	-0.391	0.121	-0.564	-0.775		-0.426	-0.504	-0.428	-0.521	-0.353	-0.585	-0.005	0.084		0.208	0.425	-0.122	0.321	-0.197
YBR158W	AMN1 | negative regulation of exit from mitosis | mitotic checkpoint	1	1.163535	0.320186	-0.338623	-1.306142	-1.772905	-1.666223	-1.674585	-1.587241	-1.588475	0.837903	0.811441	-0.306742	-0.511408	-0.842712	-0.699683	-0.703075	-0.689219	-0.767635	0.627184	0.021964	-0.236413	-0.095305	0.108844	0.230362	0.134194	0.089403	-0.051829	1.367593	0.625253	0.162891	-0.246753	-0.476034	-0.428698	-0.565462	-0.627265	-0.745071		1.46	1.46	1.46		0.228	0.246	-0.484	-0.904	-0.81	-1.38	-1.004		-0.4015	0.454	-0.141	0.364	0.1685	0.709		-0.231	-0.025	0.41	0.369	-0.221		-0.3355	-0.82	-1.1945	-0.453	-0.233	-1.624	-1.5425	-1.5135	-1.5035		0.6355	0.564	0.3085	0.2215	-0.2125	-0.8025	-1.2135	-0.92	-1.0865	-1.6065		-0.394	-0.636	-0.727	-0.375	-0.088	-0.229	0.013	-0.349		-0.429	-0.25	-0.417	-0.513	-0.421	-0.647	-0.579	-0.507											-1.114	-0.916	-0.302	0.564	-0.382	-0.515	-0.339	-0.689		-0.455	-0.155	-0.658	0.129	-0.317
YDR451C	YHP1 | regulation of meiosis | regulation of progression through mitotic cell cycle | G1/S-specific transcription in mitotic cell cycle | negative regulation of transcription from RNA polymerase II promoter	1	0.975275	0.392203	0.253237	-0.103257	-0.201655	-0.234953	-0.383558	-0.484153	-0.562607	0.339489	-0.344441	0.032206	0.05811	0.24045	0.240881	0.422117	0.545473	0.444199	-0.322126	-0.697958	-0.702854	-0.584891	-0.363515	-0.322613	-0.168328	-0.098359	0.044502	0.12227	0.603482	0.2739	0.311692	0.311669	0.144135	-0.002477	-0.092846	0.033796		2.74	2.74	2.74		0.25	0.109	0.409	0.57	-0.128	0.262	0.166		-0.041	0.195	-0.008	-0.188	0.02	0.507		0.847	0.526	0.466	0.755	0.623		0.784	0.902	1.274	1.224	0.893	-0.839	-0.661	-0.53	-0.452		0.02	0.113	-0.304	-0.376	-0.224	-0.817	-1.105	-0.963	-1.513	-1.205		-0.174	0.286	0.38	0.288	0.584	0.428	-0.467	0.484		0.032	-0.18	-0.461	-0.394	0.31	0.282	-0.361	0.101		-0.855	-0.605	-0.181	0.364	0.093	-0.095	-0.184	-0.178		-0.799	0.187	0.308	0.186	0.134	0.217	0.737	1.134		-0.025	0.081	-0.149	0.284	0.129
YBR296C	PHO89 | phosphate transport	1	-0.794086	-1.710417	-0.523757	-1.625641	-1.741411	-1.83016	-2.037131	-2.187797	-2.353393	-1.883591	-1.645978	-0.487893	-0.586465	-0.505273	-0.5138	-0.475291	-0.62269	-0.521978	-2.160867	-2.079155	-1.700408	-0.372032	-0.07116	-0.038313	-0.143517	-0.327286	-0.276094	-0.996335	-1.172143	-0.985713	-0.653926	-0.684458	-0.659664	-0.73101	-0.737844	-0.763028		-2.25	-2.25	-2.25		-0.617	-0.325	0.572	-0.963	-1.085	0.195	1.846		-0.8935	1.2105	-1.769	-2.2975	-0.7765	1.5935		0.238	0.653	0.262	-0.11	-0.355		-0.1905	0.238	-0.0115	0.1745	0.214	0.188	0.14	0.7825	0.2795		-0.334	-0.972	-1.5785	0.272	4.218	2.7945	0.648	3.49	4.824	4.115		-0.269	-1.277	-1.491	-1.022	-0.553	-0.493	-0.205	-1.475		-1.293	-1.493	-0.528	0.367	0.592	0.114	0.105	0.075		-1.348	-1.721	-1.515	-0.722	-0.852	-1.07	-0.969	-1.386		-0.426	-0.213	-0.447	0.237	-1.571	-0.263	-0.506	-0.652		4.883	3.156	2.113	1.895	2.483
YGL209W	MIG2 | negative regulation of transcription from RNA polymerase II promoter by glucose	1	-3.615554	-1.010316	-1.732793	-3.405827	-3.473795	-3.235103	-3.20967	-3.46797	-3.322235	-2.377351	-0.755691	-1.143776	-0.71776	-0.837034	-0.674063	-0.099937	-0.017608	-0.250657	0.515342	2.020763	0.646416	0.055016	-0.349841	-0.328549	-0.237382	-0.169016	-0.123008	0.119453	-1.209612	-0.4	-0.602523	-0.089131	-0.227837	-0.279377	-0.271944	-0.135167		-1.46	-1.46	-1.46		0.252	0.053	-0.761	-0.518	-0.257	-0.468	-0.258		-0.05	-0.5545	0.008	0.1105	-0.7361	-0.8945		-0.8715	-0.6905	0.14	0.367	0.2265		-0.3665	-0.559	-0.311	-0.3435	1.127	1.4155	0.1065	0.1155	0.03		0.2495	0.1795	-0.304	-0.488	-0.981	-1.5855	-0.8245	-0.313	-0.3495	-0.5345		0.0715	-0.7135	-0.781	-1.0765	-0.8375	-1.6685	-1.765	-1.2915		-0.099	-0.7015	-0.4995	-0.232	0.0965	-1.05	-0.282	0.0975		-0.759	-1.428	-0.249	-0.094	0.2325	0.1715	0.1725	0.5365		0.9485	0.5655	-0.226	-0.0375	0.0355	0.2845	0.158	0.1215		0.0805	-1.035	-0.0325	0.4635	0.077
YJL130C	URA2 | pyrimidine base biosynthetic process | 'de novo' pyrimidine base biosynthetic process | glutamine metabolic process	1	0.679972	-0.33316	0.338121	0.819879	0.935385	1.21505	1.221083	1.165119	1.321812	1.332664	0.707056	0.72938	0.578917	0.399125	0.250829	0.363355	0.219834	0.024772	-0.355992	-0.598989	-0.79111	-0.675647	-0.635599	-0.551475	-0.579046	-0.63581	-0.482391	-0.128753	0.10759	-0.433174	-0.47076	-0.629694	-0.820293	-1.011726	-1.080796	-1.135294		-0.85	-0.85	-0.85		0.081	0.098	-0.338	-0.169	0.015	-1.043	-0.114		-0.241	-0.1155	-0.2425	0.2925	0.4255	-0.1565		-0.321	0.214	0.12	-0.3145	-0.53		-1.329	-0.853	-0.8575	0.0225	-1.6715	-1.7375	-1.976	-2.069	-2.5795		-0.2545	-0.263	0.1845	-1.5325	-0.328	-1.0875	-0.5975	-0.3595	-1.4155	-1.9945		-0.3015	-0.4005	-0.4615	-0.484	-0.7655	-0.5125	-0.379	-0.249		-0.3275	-0.455	-0.39	-0.707	-0.6245	-0.481	-1.8885	0.2835		-0.2775	-0.573	-0.179	-0.297	0.973	0.177	-0.1605	0.237		-0.1947	-1.4207	-1.699	-1.3151	-1.453	-0.45	0.23	-0.3293		1.1045	0.7125	1.2905	0.6865	0.573
YGR116W	"SPT6 | RNA elongation from RNA polymerase II promoter | regulation of transcription, DNA-dependent | establishment and/or maintenance of chromatin architecture | nucleosome assembly"	1	0.312789	0.402158	0.424593	0.56381	0.578058	0.556555	0.454746	0.511436	0.516091	0.550384	0.737495	1.006973	0.994349	0.763525	0.498846	0.327123	0.205666	0.138275	0.075178	0.157827	0.350064	-0.478788	-0.904483	-1.293111	-1.488463	-1.594971	-1.515714	0.220385	0.599633	0.411571	0.566051	0.308599	0.289591	0.358859	0.32814	0.221229		-1.07	-1.07	-1.07		-0.079	0.197	0.065	0.227	0.037	-0.239	-0.126		-0.2655	0.434	0.2925	0.0205	0.424	-0.112		0.0555	0.256	-0.2045	-0.8895	-0.7835		0.3855	0.048	-0.143	-0.201	-0.7885	-1.0435	-1.1065	-1.14	-1.5325		-0.2085	-0.25	-0.3255	-1.5495	-1.065	-1.4075	-1.286	-1.3505	-1.0245	-0.935		-0.296	-0.349	-0.2435	-0.598	-0.43	-0.5425	-0.7205	-0.19		0.5325	0.4575	-0.043	0.0895	0.117	-0.275	-0.1495	-0.559		0.1905	0.1565	0.2525	0.07	-0.298	0.0205	-0.114	-0.228		-0.0723	-0.0487	-0.7917	-0.117	-0.3627	-0.1997	0.1043	-0.4697		1.2385	0.9035	0.3495	0.4365	0.6275
YLR172C	DPH5 | peptidyl-diphthamide biosynthetic process from peptidyl-histidine	1	0.059214	0.094553	-0.182158	0.049331	0.141565	0.054255	0.251209	0.163056	0.171611	0.155017	0.068626	-0.289534	-0.560554	-0.719921	-0.808251	-0.9677	-1.14034	-1.074479	-0.117271	-0.083476	-0.008573	-0.523721	-1.036633	-1.102673	-1.01969	-0.859117	-1.071109	-0.186297	-0.036648	0.005574	-0.12954	-0.415217	-0.462275	-0.446338	-0.673785	-0.748358		2.48	2.48	2.48		0.23	-0.077	-0.194	-0.255	-0.4	-0.698	-0.759		-0.163	0.384	0.521	0.733	0.228	-0.016		-1.548	-0.011	0.157	0.04	0.126		-0.522	-0.714	0.074	-0.151	-0.551	-0.079	-0.193	-0.309	-0.112		0.142	0.425	-0.297	-0.553	-0.375	-0.796	-0.375	-0.531	-1.476	-1.169		0.074	-0.239	-0.929	-1.218	-1.101	-0.748	-0.435	-0.028		-0.041	0.108	0.027	-0.859	-0.788	-1.163	-1.517	-2.006		0.395	-0.342	-0.681	-0.352	-0.149	-0.074	-0.155	-0.407		-0.39	-0.468	-1.266	-1.1935	-1.945	-1.237	-0.724	-0.76		1.019	1.142	0.807	0.51	0.44
YEL058W	PCM1 | N-acetylglucosamine biosynthetic process	1	0.484252	-0.511753	-0.444975	-0.559737	-0.460972	-0.275353	-0.024921	-0.112102	0.057604	0.395768	-1.040136	-1.024837	-0.763452	-0.537286	-0.343491	-0.322772	-0.276085	-0.202831	-0.081873	-0.590649	-0.39299	0.195165	0.669142	0.953864	1.176119	1.359171	1.405379	-0.343546	-0.644379	-0.741196	-0.577721	-0.550131	-0.445151	-0.353331	-0.247382	-0.195926		-2.24	-2.24	-2.24		-0.407	0.109	0.605	0.121	-0.242	0.806	0.156		-0.151	0.178	0.292	0.553	0.444	0.307		-0.2	-0.086	-0.469	1.014	0.648		-0.734	-0.693	-0.55	-0.984	0.518	-0.111	-0.284	-0.022	-0.1		0.059	0.28	-0.189	-0.049	-0.112	-0.248	-0.054	0.171	-0.106	-0.015		0.209	0.135	0.161	0.566	0.424	0.588	0.745	0.467		-0.835	-1.19	-0.348	-0.516	0.267	0.223	0.468	-0.103		0.029	-0.176	-0.065	-0.458	0.089	0.597	0.079	0.206		-0.025	-0.259	-0.199	0.026	-0.12	0.36	0.177	-0.178		0.905	0.115	-0.347	-1.321	0.244
YMR069W	NAT4 | histone acetylation	1	-0.735979	-0.605278	-0.800905	-0.983242	-1.101817	-1.190534	-1.236502	-1.105012	-1.165979	-1.09426	-0.394516	-0.186917	-0.388906	-0.711457	-0.269459	0.207285	0.28253	0.617091	-0.324722	0.453955	0.276208	0.171392	-0.111897	-0.285014	-0.022224	0.198133	-0.229625	0.024324	0.445717	0.163812	-0.029648	0.216332	-0.108248	0.122634	0.067027	0.345106		-0.18	-0.18	-0.18		-0.391	-0.833	-1.075	-0.515	-0.268	0.326	0.04		0.918	0.119	-0.093	0.485	0.043	-0.606		0.209	0.304	-0.101	-0.204	-0.563		0.263	-0.322	0.152	-0.064	-0.043	0.188	-0.289	-0.16	-0.992		-0.594	-0.149	-0.277	-0.009	-0.041	-0.106	0.046	0.148	0.357	0.446		-0.065	0.021	0.12	0.005	0.026	-0.031	-0.153	-0.114		-1.952	-0.193	-0.385	-0.954	-1.131	-0.879	-0.763	-1.621		-0.813	-0.298	0.3	-0.133	-0.02	-0.658	-0.196	-0.074		0.551	0.147	-0.431	0.706	-0.146	0.412	0.357	-0.106		0.494	-0.513	0.21	-1.222	-0.549
YKR080W	MTD1 | one-carbon compound metabolic process | purine base biosynthetic process	1	1.275475	-0.248386	-0.155577	-0.436221	-0.358122	-0.343793	-0.495732	-0.526635	-1.064819	0.870499	0.474964	0.695872	0.624924	0.811042	1.06697	1.285893	1.321631	1.41094	0.440631	-0.184085	-0.224858	-0.182774	-0.099766	-0.267899	-0.269961	-0.232445	-0.333426	0.401492	0.632265	-0.528262	-0.619557	-0.725506	-0.818545	-0.765276	-0.747944	-0.616765		0.46	0.46	0.46		0.365	0.411	1.133	0.723	1.038	0.143	0.083		-0.284	0.363	0.142	0.862	-0.314	0.234		0.771	2.085	2.358	1.458	0.909		2.512	2.412	2.425	2.273	-0.462	-0.319	-0.197	-0.071	0.307		0.17	-0.132	2.701	-0.419	0.141	0.03	-0.363	-0.987	-0.951	-1.239		-0.497	-0.898	-1.083	-1.086	-0.797	-0.797	-0.927	-0.651		-0.363	-0.251	-0.747	-0.758	-0.242	-0.556	-0.688	-0.635		-1.023	-0.995	-0.672	0.321	0.71	0.876	0.83	0.864		0.074	0.008	-0.04	0.484	0.179	1.519	1.11	1.425		0.035	-0.6	-1.032	-1.051	-1.119
YKR093W	PTR2 | tripeptide transport | peptide transport | dipeptide transport	1	0.613006	-0.267474	-0.300701	-0.521395	-0.464406	-0.200209	-0.419761	-0.451288	-0.58619	0.330745	-0.918585	-1.046744	-0.841589	-0.793584	-0.620083	-0.424151	-0.393091	-0.311816	0.038933	-0.22458	-0.256137	0.433408	0.944525	1.416366	1.545489	1.666874	1.910223	0.449962	-0.706	-0.571553	-0.458769	-0.215962	0.029689	-0.061955	0.303071	0.521555		-2.33	-2.33	-2.33		0.171	0.306	0.654	0.851	1.018	0.792	0.412		-0.0335	-0.17	0.043	-0.373	-0.2785	0.2505		-0.39	-0.9775	0.1205	0.027	-0.0335		-0.15	-0.917	-1.5255	-1.034	-1.632	-1.325	-1.2435	-1.2	-1.4105		0.181	0.4335	0.6475	-1.4	-1.4335	-1.7135	-1.3735	-1.284	-1.437	-2.1255		0.2525	0.3695	0.375	0.4035	0.4885	0.1205	0.183	-0.1665		-0.1965	0.421	-0.2825	-0.21	0.2135	-0.1775	-0.4165	-0.0425		-0.069	0.47	0.1795	-0.308	-0.1265	0.206	0.1195	0.474		0.404	0.274	0.1305	-0.07	-0.069	-0.3939	-0.531	-0.352		-0.1185	-0.2945	-0.0125	0.1115	0.58
YGR279C	SCW4 | conjugation with cellular fusion	1	0.461245	0.813213	0.189811	-1.246308	-1.637245	-1.934452	-2.115046	-2.241099	-2.457524	-0.299069	0.630955	0.592738	0.431423	0.291894	0.004546	-0.006446	0.114232	0.16552	0.24267	-0.450812	-1.224023	-0.780843	-0.497462	-0.292963	-0.336475	-0.446018	-0.447005	0.102636	-0.204708	-0.126063	-0.364825	-0.422148	-0.521969	-0.251575	-0.280367	-0.437513		-1.5	-1.5	-1.5		0.279	0.317	0.937	1.122	1.014	0.451	-0.4		0.828	0.177	0.084	0.421	0.899	0.769		-0.337	0.201	0.242	-0.066	-0.137		-0.76	-0.47	0.357	-0.136	0.046	-2.064	-2.394	-3.087	-3.11		0.537	0.991	1.907	2.028	2.104	0.732	-0.049	1.066	1.832	0.927		0.26	-0.001	-0.268	-0.145	-0.189	-0.109	-0.29	0.35		0.487	-0.445	-0.358	0.165	0.284	0.255	0.334	0.344		-0.231	-0.945	-0.361	-0.375	0.37	0.89	0.17	0.358		-0.4055	-0.425	-0.129	0.972	-0.576	-0.6755	-0.169	0.054		0.587	0.838	0.444	1.353	1.002
YLL053C	YLL053C | biological_process	1	-0.119385	-0.426057	-0.175286	-0.949786	-1.091974	-1.133543	-0.984501	-1.132691	-1.04622	0.128843	0.576387	0.83921	1.005209	0.871168	0.978493	0.874926	0.921235	0.817707	-1.013962	-0.705927	-0.711831	-0.67083	-0.993326	-0.818728	-0.678697	-0.81501	-0.847405	-1.348871	-1.104452	-1.149302	-1.145557	-1.056315	-1.064761	-1.193889	-1.163971	-1.004441		-2.51	-2.51	-2.51		-0.156	-0.484	-0.298	0.025	0.011	-0.177	-0.093		0.837	0.082	0.305	0.541	0.379	-0.21		-0.3	-0.054	-0.543	0.203	1.14		-0.489	-0.43	-0.144	-0.174	-0.308	0.488	-0.085	0.037	-0.295		-0.251	-0.694	0.046	0.114	-0.096	0.058	-0.075	-0.517	0.229	0.978		0.073	0.006	-0.1	0.152	-0.204	-0.234	-0.091	-0.175		-1	-1.521	-0.478	-0.716	-0.138	-0.301	-0.178	-1.122		0.537	-1.189	-0.157	-0.23	-0.393	-0.124	-0.649	-0.848		0.762	0.604	0.422	0.657	0.27	-0.085	0.518	0.562		-0.953	-0.86	-0.184	-0.806	-0.628
YNR057C	BIO4 | biotin biosynthetic process	1	-0.219535	0.507223	0.428961	0.838973	1.046617	1.376363	1.428741	1.353014	1.480597	0.432887	0.408242	-0.126392	-0.211653	-0.153805	-0.018856	0.010404	-0.023425	0.029844	0.930388	0.907507	0.189067	0.504328	0.449759	0.610715	0.632348	0.713995	0.710347	0.709303	0.423345	0.318453	0.194592	0.195122	0.098897	0.066086	0.106866	-0.013026		-0.95	-0.95	-0.95		-0.363	-0.212	-0.235	-0.026	-0.248	0.058	0.294		-0.485	0	-2	-0.737	0	0.482		-0.17	0.561	-0.4285	-0.1835	0.1005		-0.154	-0.297	-0.363	-0.024	-0.265	0.097	-0.42	-0.333	-0.379		-0.11	0.004	-0.373	0.067	0.199	-0.333	0.526	0.511	1.141	1.258		-0.265	-0.039	-0.221	0.256	-0.263	-0.517	-0.613	-0.744		-3.17	0.233	-3.147	-0.918	-0.2913	0.3073	-1.713	-0.115		0.022	-0.475	0.864	-0.7	0.364	0.478	0.049	-0.383		1.955	2.409	0.379	1.279	0.637	0.204	0.536	-0.348		-1.0121	-1.721	-0.138	-2.351	-0.406
YPL153C	"RAD53 | DNA repair | DNA replication initiation | deoxyribonucleoside triphosphate biosynthetic process | nucleobase, nucleoside, nucleotide and nucleic acid metabolic process"	1	0.419485	0.687821	0.895781	1.493887	1.537336	1.589159	1.551861	1.652362	1.628992	0.594987	0.737882	1.099582	1.187833	0.526248	0.500441	0.248548	0.157107	-0.366831	-0.02075	0.590761	0.813776	-0.479431	-0.918571	-1.31665	-0.87578	-1.614679	-0.757833	0.469235	1.427895	1.444668	1.669065	1.369062	1.02957	0.928184	0.562734	0.534972		0.45	0.45	0.45		-0.133	0.023	-0.222	-0.33	-0.063	-0.816	-0.034		0.3825	0.007	-0.1365	0.491	0.4905	-0.573		-0.5125	0.2993	0.0407	-0.5193	-0.359		0.0345	0.179	-0.0845	0.5885	0.3265	0.026	-0.008	0.238	0.118		-0.438	-0.244	-0.421	-0.6915	-0.3515	-0.222	0.3555	0.484	0.085	-0.4185		-0.283	-0.4707	-0.314	-0.231	-0.1403	-0.3857	-0.515	-0.6447		-0.9767	-0.293	0.0053	-0.7227	-0.7947	-0.624	-0.242	0.343		0.329	0.9325	0.1815	1.378	0.032	0.313	-0.1655	-0.2855		0.957	0.6455	-0.48	1.3685	-0.6445	-0.1565	0.546	-0.779		-0.7071	-0.349	0.0325	-0.1385	0.2725
YGR217W	CCH1 | calcium ion transport	1	0.190752	0.507017	0.522153	0.757749	0.778369	0.884215	0.966055	0.876623	0.946707	0.645683	0.443353	0.436503	0.426428	0.332408	0.477282	0.552882	0.431827	0.082138	0.396448	0.789593	0.483486	-0.518326	-1.140748	-1.09864	-1.008607	-1.035595	-0.979791	0.472716	0.715181	0.806863	0.830795	1.021919	0.993829	0.840806	0.860971	0.951761		-0.5	-0.5	-0.5		0.091	0.105	-0.049	0.075	0.235	0.018	0.326		0.339	0.15	-0.111	0.8685	-0.611	-0.2295		-0.9065	0.321	-0.4795	-0.123	-0.91		-0.421	-0.4315	0.018	-0.0495	-0.445	0.1215	0.293	-0.006	-0.2695		-0.5785	-0.2705	-0.4905	-0.4295	-0.6235	-0.076	0.1855	0.0025	-0.2475	0.1835		-0.2275	-0.1945	-0.4045	-0.421	-0.4035	-0.5435	-0.396	-0.866		-1.063	0.0225	-0.025	-2.133	-0.1815	-0.2895	0.183	0.041		0.445	1.0875	0.5815	0.09	-0.2675	0.1445	-0.049	-0.247		0.418	1.051	-0.256	0.4207	-0.6407	-0.2667	-0.067	-0.4683		-0.174	-0.358	0.7315	-1.3345	0.355
YBR184W	YBR184W | biological_process	1	0.814799	0.264249	0.331484	1.561688	1.867654	1.414316	2.536103	2.282077	2.191034	0.682689	0.045727	-0.333573	-0.009177	0.05853	-0.018386	0.169874	-0.359748	-0.473898	0.9549	1.872054	0.849902	0.364869	0.657039	0.451978	0.425901	0.50955	0.545817	0.906682	1.123782	0.049127	1.202906	-0.18312	0.051674	-0.703074	0.155285	0.081381		-0.85	-0.85	-0.85		-0.341	-0.002	0.243	0.127	-0.771	0.235	0.246		0.075	-0.237	0.0915	-0.0795	-0.873	-0.9185		0.436	-0.04	-0.137	-0.349	-1.187		0.6195	0.436	0.623	0.5035	-0.2495	-0.77	-0.297	0.311	0.678		-0.307	-0.3125	-0.4	-0.927	-0.0965	-0.2465	-0.3875	0.0595	-0.014	-0.107		-0.16	-0.237	-0.263	-0.043	-0.428	-0.136	-0.688	-0.242		-0.674	-0.302	-0.445	-0.664	-0.526	-0.809	-1.104	-1.529		-0.469	0.059	-0.471	-0.646	0.143	0.286	0.072	0.705		0.963	0.599	0.051	-0.09	-0.177	-0.687	1.145	1.056		-1.707	-1.787	-1.536	-1.533	-0.755
YPL076W	GPI2 | GPI anchor biosynthetic process	1	-0.609263	-0.125822	0.234388	0.638508	0.714921	0.685686	0.773032	0.769191	0.61882	-0.750853	0.40315	0.933809	0.573836	-0.243919	-0.476564	-0.76704	-0.650559	-1.271928	-0.512217	0.311604	1.167234	0.196277	-0.208656	0.058	-0.004445	-0.316639	-0.13297	-0.440817	0.361851	0.81013	1.040337	0.754164	0.558398	0.326395	0.146522	0.042816		5.09	5.09	5.09		-0.201	0.225	0.46	-0.003	0.306	0.603	0.593		0	0.126	0.138	-0.716	-0.415	-0.046		0.3575	-0.332	0.3855	0.244	-0.0325		0.131	-0.439	-0.45	-0.681	-0.402	0.171	0.962	1.32	0.596		-0.24	-0.152	0.141	0.601	0.512	0.856	0.587	0.549	1.177	-0.136		-0.004	-0.211	-0.291	0.004	-0.371	0.012	0.153	-0.111		-0.184	-0.748	-0.201	-0.074	-0.138	-0.282	0.029	-0.052		-0.234	-0.579	0.252	-0.24	0.261	-0.168	0.379	0.399		-0.29	0.276	-0.075	-0.129	-0.141	0.18	0.818	-0.11		-0.684	-0.668	-0.902	-1.011	-0.242
YBR140C	IRA1 | positive regulation of Ras GTPase activity | negative regulation of Ras protein signal transduction | regulation of adenylate cyclase activity | negative regulation of cAMP biosynthetic process	1	-0.239872	0.976654	0.870907	1.050571	1.182848	1.127841	1.214575	1.106112	1.193183	-0.119869	0.825206	1.101511	1.07147	0.752163	0.430441	0.156145	-0.040239	-0.186407	0.618867	1.215835	1.127536	0.326861	-0.175388	-0.411285	-0.582659	-0.788067	-0.803064	0.769447	0.872033	1.30804	1.059729	0.779518	0.672307	0.349701	0.38362	0.258533		-1.8	-1.8	-1.8		0.252	0.531	0.254	0.299	-0.019	-0.412	-0.053		-0.3725	-0.1315	0.218	0.5555	-1.357	-0.461		-0.012	0.142	-0.168	0.0725	-0.0155		-0.0507	-0.4123	-0.227	-0.1977	-0.2099	-0.4923	-0.2303	-0.593	-0.6933		-0.113	-0.0493	-0.0283	-0.4163	-0.362	-0.407	-0.1973	-0.3013	-0.1467	-0.3543		0.2005	0.3835	0.251	0.122	0.2585	0.122	-0.06	-0.188		-0.3845	-0.2185	-0.2775	-0.408	-0.0775	-0.364	0.23	-0.261		0.793	0.704	0.543	0.169	-0.166	-0.035	-0.299	-0.371		0.801	0.486	0.274	0.948	0.1155	-0.015	0.1805	0.016		-0.103	-0.1245	-0.5605	0.0265	0.5
YHR165C	"PRP8 | nuclear mRNA 3'-splice site recognition | nuclear mRNA splicing, via spliceosome"	1	-0.082256	0.611273	0.406816	0.738024	0.73773	0.581955	0.58181	0.822173	0.742159	0.118099	0.544933	0.350943	0.015934	-0.170744	-0.331272	-0.619264	-0.496706	-0.614043	0.24429	0.68253	0.562227	-0.247646	-0.941347	-1.086959	-1.054537	-0.871881	-0.843755	0.538334	0.755507	0.882917	0.550996	0.436857	0.313628	0.358414	0.261049	0.226623		-2.19	-2.19	-2.19		0.212	0.16	0.028	-0.046	0.305	0.088	0.363		-0.0905	-0.4345	-0.2585	-0.3075	-0.2015	-0.326		0.5075	0.3245	0.1975	-0.2055	-0.52		0.1145	-0.1465	-0.0465	-0.0495	-0.1515	-0.1845	-0.0705	-0.204	-0.582		-0.125	-0.218	-0.249	-0.1645	-0.436	-0.4355	-0.3945	-0.194	-0.3835	-0.3365		-0.3805	-0.3335	-0.3475	-0.247	-0.1535	-0.189	-0.2265	-0.3805		-0.587	-1.0505	-0.3605	-0.472	-0.462	-0.267	-0.7035	-0.399		-0.1153	-0.2227	-0.1547	-0.4887	0.1043	0.23	0.1347	0.269		-0.119	-0.0097	-0.0437	-0.271	-0.0943	-0.5297	-0.3947	-0.7357		0.626	-0.337	-0.371	-1.065	-0.156
YKL108W	SLD2 | DNA strand elongation during DNA replication	1	0.254503	0.150267	0.411653	0.991018	1.043353	0.941112	1.046029	1.05175	1.01178	0.285838	-0.659645	-0.72045	-0.578814	-0.318596	-0.77132	-0.142527	0.436706	0.282715	0.425922	0.467405	0.336385	-0.298125	-0.50437	-0.124364	-0.757304	-0.785216	-0.330923	0.307605	0.066467	0.009116	0.40234	0.264154	0.597425	0.691929	0.904491	0.794785		-0.91	-0.91	-0.91		0.21	0.568	1.01	1.056	1.507	0.89	0.361		0.295	-0.231	0.291	0.373	0.42	-0.552		0.355	0.374	0.328	-0.236	-0.07		0.184	0.738	0.34	-0.148	0.196	0.007	0.453	-0.001	1.317		0.069	-0.054	-0.419	-0.354	0.124	0.466	0.097	-0.079	-0.124	-0.347		-0.346	-0.48	-0.428	-0.443	-0.615	-0.14	-0.654	-0.148		-0.885	-0.778	-0.466	-0.873	-0.465	2.05	-0.324	-0.48		0.059	0.104	0.345	0.083	0.536	-0.077	0.478	0.266		-0.382	-0.329	-0.556	-0.957	-0.436	-0.148	-0.21	-0.412		-1.017	-0.549	-0.358	-0.23	-0.037
YLR396C	"VPS33 | late endosome to vacuole transport | vacuole fusion, non-autophagic | Golgi to endosome transport"	1	-0.211599	0.059042	-0.055789	0.003358	0.029628	-0.0115	0.030058	0.022744	0.012454	-0.464406	-0.454426	-0.734957	-1.126057	-1.564638	-1.981294	-1.585853	-1.793894	-1.696427	-0.341431	-0.074834	-0.238734	-1.458798	-1.376349	-1.39136	-1.535218	-1.381534	-1.13911	-0.207477	0.078997	0.076354	-0.373256	-0.596902	-0.664583	-0.635166	-0.750555	-0.705262		-2.02	-2.02	-2.02		0.13	0.04	-0.055	0.175	0.376	-0.018	0.022		0.131	-0.512	-0.117	-1.322	-1.09	0.035		0.606	0.001	0.476	0.025	0.425		0.453	0.379	0.054	-0.016	-0.042	-0.067	0.158	0.113	0.444		0.089	0.016	0.095	0.339	-0.119	-0.095	-0.027	-0.49	-0.744	-0.648		-0.069	0.016	-0.159	-0.051	0.096	-0.036	-0.212	-0.053		-0.475	-0.145	-0.649	-0.224	-0.198	-0.305	-0.299	0.024		0.345	0.592	0.474	0.043	0.188	0.155	0.104	0.293		0.169	0.574	0.494	0.668	-0.046	-0.101	-0.147	-0.669		-0.037	-0.212	-0.061	-0.504	-0.175
YKL130C	SHE2 | gene conversion at mating-type locus | intracellular mRNA localization	1	0.574659	0.226079	0.197201	0.250489	0.366571	0.463908	0.430489	0.385677	0.44218	0.543004	0.033198	-0.464822	-0.803091	-1.403358	-1.093827	-1.141751	-1.211859	-1.65659	0.313203	0.136214	-0.069758	-1.347659	-1.762542	-1.457974	-1.913154	-1.597268	-1.738632	0.251041	0.080713	-0.09116	-0.388669	-0.596242	-0.892353	-0.973151	-1.064516	-0.91351		4.29	4.29	4.29		0.05	-0.245	-0.156	-0.018	0.371	0.455	-0.311		0.185	0.091	0.737	0.517	0.11	-0.041		0	-0.296	0.021	0.269	-0.233		-0.129	-0.525	-0.029	-0.425	0.026	-0.609	-0.335	-0.699	-0.326		0.198	0.381	0.532	-0.229	-0.064	-0.362	0.208	0.196	-1.286	-0.674		0.16	-0.027	-0.287	-0.448	-0.531	-0.349	-0.348	-0.151		-0.8	-0.516	-0.259	-0.64	-0.686	-0.706	-0.372	-0.514		-0.193	-0.254	-0.047	-0.579	0.104	0.505	0.236	0.168		2.442	1.277	3.0682	4.492	3.7	2.907	-1.392	3.3354		-0.736	-0.366	-0.02	0.16	0.082
YLR064W	YLR064W | biological_process	1	0.034433	0.571314	0.085984	0.068104	0.33092	0.371488	0.559539	0.477451	0.729693	-0.593418	-0.053004	-0.583861	-1.151611	-1.456421	-1.746996	-1.972337	-2.064005	-2.080159	-0.126851	0.310712	0.370006	-0.932325	-1.666716	-1.549358	-1.640423	-1.586749	-1.365377	-0.068325	0.323732	0.448324	0.122956	-0.221336	-0.468104	-0.640692	-0.870507	-0.829627		3.96	3.96	3.96		0.081	-0.005	-0.151	-0.14	0.091	0.643	-0.084		-0.778	0.592	0.757	0.791	-0.081	0.275		-0.095	-0.226	-0.264	0.477	0.244		-0.461	-0.582	-0.556	-0.577	-0.723	-0.386	0.127	-0.149	0.234		0.197	0.213	0.284	0.27	-0.638	-0.525	-0.068	-0.821	-1.41	-2.424		0.28	0.623	0.384	0.22	0.263	0.423	0.134	0.175		0.58	0.326	-0.237	0.121	-0.273	-0.289	-0.262	-0.247		-0.552	0.436	0.26	-0.261	-0.331	-0.354	0.129	-0.114		0.496	1.291	1.196	0.041	0.712	0.361	0.339	0.082		-0.653	-0.188	-0.268	-0.191	-0.267
YBR094W	PBY1 | mRNA catabolic process | biological_process	1	-0.022271	0.001809	-0.179327	0.08957	0.051297	0.117103	0.194765	0.322344	0.151736	0.063024	0.352715	-0.167833	-0.871938	-1.322715	-1.457914	-1.57385	-1.60669	-1.738945	-0.30681	-0.141571	-0.366176	-1.145575	-1.739298	-1.786669	-1.680328	-1.477473	-1.605813	-0.308663	0.015381	-0.147383	-0.827326	-1.025672	-1.0949	-1.0926	-1.208297	-1.249226		-2.52	-2.52	-2.52		0.166	0.007	0.095	-0.071	-0.664	-0.035	-0.088		0.2935	-0.0455	0.138	0.18	0.013	0.105		0.093	-0.351	-0.261	-0.286	-0.236		0.206	-0.0525	-0.05	-0.2355	0.172	0.0885	0.74	0.2935	0.545		-0.092	0.0085	-0.071	0.161	0.181	0.3945	0.5375	-0.6565	-0.974	-1.4235		-0.079	-0.265	-0.126	-0.098	-0.094	-0.364	-0.36	-0.107		-0.296	-0.48	-0.491	-0.831	-0.608	-0.371	-0.553	-0.131		-0.141	0.274	0.342	-0.131	0.337	-0.007	0.27	0.334		-0.141	-0.126	-0.102	-0.085	-0.104	-0.272	-0.178	-0.067		0.207	-0.107	0.538	-0.271	0.195
YBR109C	"CMD1 | mitosis | endocytosis | cell budding | cytoskeleton organization and biogenesis | vacuole fusion, non-autophagic"	1	-0.074258	0.387545	0.133505	0.029607	0.086008	0.049729	0.130323	-0.058015	0.042978	-0.323393	0.326517	-0.176473	-0.674516	-0.930098	-1.174599	-1.396131	-1.467604	-1.427424	-0.122656	0.210634	-0.103683	-0.76339	-1.180502	-1.602011	-1.764835	-1.933466	-2.004738	-0.077748	-0.251033	-0.282912	-0.531849	-0.656423	-0.925873	-0.974508	-1.075926	-1.025465		0.68	0.68	0.68		0.327	-0.01	-0.002	0.112	0.173	0.457	0.314		-0.48	0.1325	0.1275	0.1615	0.012	-0.152		-0.045	-0.297	0.411	-0.006	0.937		0.0495	0.4265	-0.1045	-0.0255	0.426	0.0685	0.1875	0.25	0.8165		0.2715	0.1605	0.3955	0.1255	-0.1975	-0.066	0.117	-0.039	-0.491	-0.8275		0.288	0.444	0.429	0.357	0.618	0.582	0.628	0.259		0.29	-0.1	-0.034	0.43	0.186	0.005	0.332	0.753		0.795	1.019	1.275	0.944	0.415	-0.063	0.308	0.134		0.187	1.201	0.81	0.438	-0.1	0.444	0.256	0.001		0.036	0.323	0.213	0.585	0.361
YPR189W	SKI3 | response to exogenous dsRNA | mRNA catabolic process	1	0.178165	0.137797	-0.001382	0.204203	0.173807	0.10624	0.055899	0.230665	0.069728	0.55514	-0.011246	-0.50903	-0.986499	-1.171368	-1.252652	-1.436447	-1.348479	-1.21304	0.378535	0.249087	-0.236468	-1.411429	-1.845463	-1.819262	-1.468096	-1.995054	-1.410985	0.196263	-0.03392	-0.308438	-0.804939	-1.072202	-0.922465	-0.824301	-0.888863	-0.880762		-0.12	-0.12	-0.12		-0.033	0.1	-0.32	0.043	-0.259	-0.754	-0.505		0.2075	-0.2075	0	-0.1815	-0.6315	0.1555		-0.5323	0.194	-0.0917	-0.9233	-1.0423		0.248	-0.1955	0.3385	-0.0275	-0.2595	-0.3435	-0.125	-0.3235	-0.9415		-0.215	-0.2405	-0.2605	-0.8035	-0.7705	-0.9305	-1.241	-1.626	-0.9775	-0.5755		-0.314	-0.6423	-0.2973	-0.5693	-0.5897	-0.3953	-0.8143	-0.346		0.3837	0.2263	-0.445	-0.4541	-0.5507	-0.0253	-0.9407	0.035		0.241	2.177	0.199	0.141	0.1005	0.228	-0.104	-0.1655		0.803	0.6905	-0.183	0.332	0.226	0.818	0.0125	0.5125		0.032	0.661	0.13	-0.918	-0.362
YHR079C	IRE1 | UFP-specific transcription factor mRNA processing during unfolded protein response | protein amino acid phosphorylation | unfolded protein response | inositol metabolic process	1	-0.103355	0.309331	-0.038457	0.149431	0.105031	0.045374	-0.001925	0.06398	0.037294	0.206975	0.274864	-0.171006	-0.893352	-1.018668	-1.499135	-1.380015	-1.646244	-1.334009	0.146101	0.346741	-0.249825	-1.039914	-1.480768	-1.131205	-1.247555	-1.654607	-1.245379	0.601107	0.315557	0.234462	-0.408179	-0.713479	-0.83146	-1.128206	-0.915485	-0.759267		-2.05	-2.05	-2.05		0.123	-0.168	-0.31	-0.395	-0.538	-0.287	-0.146		0.409	-0.057	-0.057	-0.613	-0.404	-0.022		0.446	0.667	0.144	-0.442	-0.158		0.025	0.086	-0.088	0.182	0.48	0.434	0.711	0.264	0.108		0.159	0.206	0.421	0.282	0.454	0.593	0.846	-0.582	-0.944	-1.748		-0.374	-0.662	-0.646	-0.446	-0.191	-0.512	-0.193	-0.288		-1.239	-0.786	-0.332	-1.072	-0.673	-0.593	-0.788	-0.506		0.083	0.381	0.008	-0.145	0.331	-0.177	0.28	0.606		-0.614	-1.2535	-0.3495	-0.377	-0.2945	-0.3255	-0.1705	-0.052		0.754	0.274	0.827	-0.45	0.312
YML012W	ERV25 | ER to Golgi vesicle-mediated transport	1	0.696703	0.110585	0.052288	0.197323	0.45268	0.487824	0.551138	0.481739	0.521494	0.352051	-0.669096	-1.061237	-1.292515	-1.216585	-1.35861	-1.343466	-1.278185	-1.435619	0.5538	-0.104609	-0.534334	-1.009238	-1.000465	-1.041301	-1.047008	-1.159895	-1.049076	0.330321	-0.334881	-0.563844	-0.757385	-0.883056	-0.949839	-0.848094	-0.841764	-0.933465		1.21	1.21	1.21		0.122	0.015	0.285	0.488	0.77	0.406	-0.397		0.123	0.029	0.51	0.53	-0.278	0.143		0.081	-0.048	-0.123	0.528	0.653		0.29	0.006	0.187	-0.227	0.124	-0.75	-0.327	-0.595	-0.348		0.368	0.625	0.983	-0.753	0.003	-0.264	-0.139	-0.548	-0.641	-0.811		0.357	0.539	0.58	0.533	0.387	0.596	0.571	0.637		0.217	-0.29	0.217	0.209	0.472	0.578	0.801	0.761		0.024	-0.19	-0.03	0.159	0.555	-0.571	0.561	0.533		-0.074	0.211	0.322	0.202	0.332	0.319	0.332	0.034		0	0.205	-0.185	0.914	0.636
YGR047C	TFC4 | transcription initiation from RNA polymerase III promoter	1	0.149368	-0.004351	-0.168585	0.08552	0.102815	0.149735	-0.030943	0.34613	0.279599	0.0058	-0.373962	-0.948311	-1.371283	-1.756292	-1.419612	-1.083595	-1.189644	-1.59733	0.187037	-0.021892	-0.307943	-0.937584	-0.770495	-1.245619	-1.482555	-1.560412	-1.669713	0.329637	-0.18767	-0.399324	-0.632596	-0.805338	-0.692913	-0.744633	-0.665559	-0.920839		-0.99	-0.99	-0.99		-0.092	-0.113	0.025	0.114	0.172	0.887	0.251		0.148	-0.253	-0.17	-1	-0.274	-0.162		0.551	0.048	0.623	-0.221	-0.075		0.485	0.552	0.584	0.62	0.737	0.772	1.083	0.832	1.28		-0.035	-0.289	-0.198	-0.442	0.24	0.705	0.786	-0.256	-0.61	-1.218		-0.578	-0.28	-0.17	-0.164	-0.136	-0.109	-0.333	-0.038		0.229	0.406	0.285	0.195	0.272	0.498	0.12	-0.009		-0.265	0.531	0.482	-0.088	0.256	-0.067	0.104	0.473		-0.151	-0.203	-0.315	-0.162	-0.156	-1.663	0.454	0.556		0.172	0.482	0.503	0.661	0.056
YHR120W	MSH1 | mitochondrion organization and biogenesis | DNA repair | mitochondrial genome maintenance | meiotic recombination | mismatch repair	1	0.253791	0.148103	0.050153	0.224014	0.315234	0.280873	0.28545	0.255834	0.365816	0.085236	-0.250361	-1.174034	-1.241661	-2.013027	-1.659656	-1.462854	-1.371665	-1.399491	0.381523	0.236511	-0.013249	-1.463193	-1.037953	-1.421966	-1.627932	-1.761328	-1.082969	0.390367	0.27632	-0.168887	-0.540054	-0.888458	-0.950391	-0.76548	-0.74365	-0.778117		1.45	1.45	1.45		0.494	0.167	0.127	0.163	-0.201	-0.173	-0.157		-1.222	0.222	1	-2	0.322	0.352		-0.523	0.183	-0.02	-0.563	-0.181		-0.171	-0.37	-0.284	0.012	-0.531	-0.606	-0.192	0.028	-0.491		-0.071	-0.531	-0.581	-1.302	-0.949	-0.926	-0.714	-1.936	-1.388	-0.597		-1.094	-1.34	-1.182	-0.887	-0.95	-0.858	-0.977	-0.71		-0.737	-0.447	-1.632	-0.04	-0.585	-0.398	-1.848	-0.562		-0.72	-0.898	-0.537	-0.645	-0.379	-0.452	-0.409	-0.18		-0.199	-0.517	-1.138	-0.119	-0.727	-2.743	-0.382	-1.083		-1.125	0.062	0.469	-0.285	0.397
YDR051C	YDR051C | biological_process	1	-0.213288	-0.059865	-0.002332	0.464955	0.491718	0.24668	0.060716	0.290576	0.164535	-0.379168	-0.583144	-1.059708	-1.155837	-1.252208	-1.413557	-1.447843	-1.56113	-1.528669	0.00837	-0.318455	-0.605877	-1.492889	-1.574437	-1.724707	-1.882211	-1.892893	-1.788895	0.174732	-0.364733	-1.090533	-1.241994	-1.540674	-1.382877	-1.521072	-1.596395	-1.718706		-2.61	-2.61	-2.61		0.013	0.097	0.063	0.441	0.348	1.333	0.806		0.17	0.115	-0.181	-1.459	-0.363	-0.326		0.146	0.075	0.021	0.063	-0.005		0.138	0.251	-0.071	0.222	0.114	0.147	0.546	0.482	0.857		0.117	-0.455	0.068	-0.16	0.222	0.177	0.168	-0.233	-0.33	0.019		-0.12	0.184	-0.125	-0.176	-0.309	-0.033	-0.198	-0.347		-1.115	-0.48	-0.532	-0.154	-0.07	-0.719	-0.7	-0.046		-0.176	-0.562	0.137	-0.154	-0.04	-0.165	-0.069	0.183		0.178	0.627	-0.11	0.5625	-0.026	-0.392	-0.03	0.174		-0.472	-0.035	-0.178	0.301	0.062
YIL137C	TMA108 | biological_process	1	-0.054672	-0.095467	-0.095814	-0.040378	0.056025	0.05558	0.099899	0.189106	0.222845	-0.222284	-0.370254	-0.417375	-0.744633	-0.711672	-0.929657	-1.077224	-1.080511	-1.046541	-0.364135	-0.510115	-0.841561	-1.105961	-1.141938	-1.123575	-1.083771	-1.094928	-1.010386	-0.29503	-0.229178	-0.365768	-0.670147	-0.868457	-1.005187	-1.133845	-1.105929	-1.170137		-0.45	-0.45	-0.45		0.04	0.094	-0.337	-0.469	-0.148	-0.186	0.368		-0.186	0.316	-0.27	0.247	0.093	0.176		-0.447	-0.183	-0.232	-0.451	-0.329		-0.64	-0.325	-0.381	-0.417	-0.776	-0.644	-0.753	-0.756	-0.98		-0.226	0.122	-1.02	-0.047	-0.28	-0.385	-0.531	-0.103	-0.988	-1.578		0.033	-0.361	-0.107	-0.332	0.098	0.039	-0.147	-0.041		0.507	-0.879	-0.206	0	-0.637	-0.429	-0.757	-0.787		0.6885	0.162	0.4405	0.3645	-0.869	0.0328	-0.4905	-0.5686		0.094	0.028	0.2625	0.305	0.0245	0.8545	0.2165	-0.096		0.23	-0.131	1.585	-0.033	0.277
YOR356W	YOR356W | NAD catabolic process	1	0.065428	0.287856	-0.034532	0.282854	0.340837	0.24617	0.284781	0.345411	0.280082	0.293442	0.326057	-0.268262	-0.547155	-0.761896	-1.086154	-1.218853	-1.252161	-1.252264	0.79986	0.127745	-0.250848	-0.759782	-1.012335	-1.263861	-1.232479	-1.366453	-1.496801	0.991608	-0.022772	-0.510059	-0.873464	-1.139744	-1.088158	-1.20105	-1.287956	-1.395467		0.68	0.68	0.68		-0.061	0.034	-0.159	-0.286	-0.055	-0.67	-0.391		0.0427	0.0997	0.0567	1.3567	0.1027	0.3227		0.004	0.5082	0.1923	-0.0502	0.0025		0.2177	-0.008	0.159	0.2187	0.2437	0.3167	0.3173	-0.165	-0.174		-0.0747	0.0057	0.2263	0.725	0.6577	0.4803	0.405	0.817	0.7913	0.7847		0.2143	0.183	0.1477	0.048	-0.0483	0.1417	-0.1277	-0.2893		-0.379	0.0913	-0.2897	-1.2713	-0.2163	1.1763	0.451	0.0713		0.5577	-0.2387	0.4023	0.2407	0.0407	0.1883	-0.0297	-0.2857		1.2077	0.9103	0.681	1.414	0.7363	1.2627	1.0383	0.2983		-0.8803	-0.9977	0.372	0.3197	0.0813
YDR323C	PEP7 | vesicle fusion | vesicle docking during exocytosis | Golgi to vacuole transport	1	-0.204843	0.416111	0.09571	0.33222	0.359254	0.18822	0.329037	0.206322	0.363434	0.122473	0.224479	-0.679543	-1.712301	-2.398734	-1.56996	-2.062403	-1.791037	-2.024227	0.316815	0.662642	0.362602	-1.707655	-1.682837	-1.652673	-1.388126	-1.491027	-1.401413	0.284615	0.840808	0.065869	-0.941971	-1.254148	-1.448952	-1.517084	-1.238903	-1.246919		-0.21	-0.21	-0.21		-0.565	-0.147	0.303	0.29	0.69	0.944	1.163		0.193	-0.107	-0.074	0.322	0.263	-0.56		1.015	-0.137	0.154	0.405	0.473		0.411	1.212	0.681	0.569	0.802	0.474	0.883	1.16	0.981		-0.302	-0.494	-0.23	0.397	0.035	0.581	0.54	-0.713	-0.421	-0.536		-0.342	-0.164	-0.263	-0.081	0.259	-0.01	-0.348	0.028		-0.678	-0.835	-0.702	-0.177	-0.415	0.249	-0.39	-0.196		-0.49	0.481	0.181	0.06	0.037	0.429	-0.177	0.179		-0.025	-0.198	0.224	-0.023	-0.176	0.563	0.053	0.146		-1.198	-0.472	-0.524	-0.556	-0.812
YOL017W	ESC8 | chromatin silencing	1	0.824348	0.113452	0.096373	0.964892	0.895954	0.83711	1.019401	1.124959	0.97105	0.618923	-0.634603	-1.535219	-1.5835	-1.532065	-1.280004	-1.291259	-1.692422	-1.13912	0.636176	0.364333	-0.351333	-0.717009	-1.06431	-1.383805	-1.111007	-1.589163	-1.710174	0.106566	0.104119	-0.665483	-1.012405	-1.296584	-1.296028	-1.571957	-1.037462	-1.507503		-1.05	-1.05	-1.05		-0.239	0.308	-0.003	0.112	-0.015	0.126	-0.537		0.107	-0.17	-0.1	0.503	0.348	0.259		-1.3875	-0.222	-0.504	-0.568	-0.63		0.012	0.081	0.342	0.215	-0.009	-0.748	0.211	0.059	0.432		-0.357	-0.21	-0.241	-1	-0.007	-0.508	-0.407	-1.108	-1.158	-0.734		-0.057	-0.138	-0.222	-0.202	-0.028	0.331	-0.572	-0.397		-2	0.44	-1.807	-1.126	-0.637	-2.488	-0.759	-1.474		0.566	0.845	0.612	0.5	0.094	0.326	0.269	0.215		0.808	0.13	-1.068	3.087	-1.026	0	0.525	-0.331		-0.4548	-1.055	0.403	0.722	0.052
YGL086W	MAD1 | nucleocytoplasmic transport | mitotic spindle checkpoint	1	0.022044	0.407707	0.145193	0.126896	0.234272	0.096609	0.065891	-0.126567	-0.056776	-0.186964	-0.423139	-0.767768	-1.121438	-1.294976	-1.261653	-1.622612	-1.937617	-2.036607	0.058775	0.294875	-0.128194	-0.718228	-0.880694	-0.85739	-1.088276	-1.134977	-0.983389	0.230571	0.221225	-0.339115	-0.461185	-0.63662	-0.989242	-1.046252	-1.348356	-1.382558		-1.56	-1.56	-1.56		0.128	0.303	-0.147	-0.122	-0.072	-0.373	-0.318		0.3675	0.235	0.272	-0.2575	0.5	-0.4575		0.1285	-0.0405	-0.1035	-0.1645	-0.216		0.6825	0.3715	1.092	0.4615	0.3655	0.0115	0.302	0.0825	-0.0425		-0.1685	0.0695	0.029	-0.738	-0.12	-0.246	-0.392	-0.2275	-0.7735	-0.8325		-0.23	-0.428	-0.2755	-0.674	-0.3445	-0.3445	-0.8175	-0.297		-0.0245	-0.2155	-0.2925	-0.2705	-0.441	-0.348	-0.406	0.172		0.3715	0.2595	0.426	0.161	-0.065	0.269	-0.1095	-0.201		0.555	-0.094	-0.0205	2.267	1.195	-0.353	0.244	0.4615		0.792	0.169	0.53	-0.419	0.3995
YJL039C	NUP192 | nuclear pore organization and biogenesis	1	0.653787	0.287179	0.171883	0.150754	0.243581	0.270763	0.449529	0.513647	0.50789	0.680719	-0.025976	-0.372903	-0.837884	-1.05971	-1.032388	-1.111593	-1.235463	-1.219884	0.332073	0.168771	-0.402367	-1.176862	-1.131778	-1.212459	-1.043186	-1.318457	-1.335641	0.179419	0.063143	-0.422733	-0.853722	-1.276195	-1.359752	-1.307498	-1.225509	-1.290419		0.55	0.55	0.55		0.073	0.231	-0.004	0.157	0.267	-0.704	-0.277		-0.489	0.52	0.0575	-0.14	0.2075	-0.443		-0.0965	0.252	0.462	-0.632	0.1745		-0.088	-0.1645	-0.264	0.049	-0.3815	-0.384	-0.3125	-0.348	-0.9665		-0.357	-0.043	-0.1225	-0.236	-0.316	-0.5275	-0.3235	-0.634	0.039	-0.095		-0.2205	-0.285	-0.1	-0.2675	-0.4375	-0.3815	-0.436	-0.52		-0.0705	-0.1365	-0.3775	-0.5085	-0.095	-0.495	0.006	-0.1915		0.2467	0.5453	0.0527	-0.043	-0.01	0.2793	-0.0353	0.1423		0.8953	0.2743	0.3988	1.5367	0.6229	0.7878	0.886	0.312		-1.6595	-0.1375	1.0435	-1.476	-0.8055
YLR272C	YCS4 | mitotic chromosome condensation | mitotic sister chromatid segregation | chromatin silencing at silent mating-type cassette | meiotic chromosome condensation | maintenance of rDNA	1	0.919428	-0.229148	-0.244594	0.396304	0.612456	0.625742	0.782004	0.716434	0.7683	0.827288	-0.956364	-0.92504	-1.070796	-1.026696	-0.804513	-0.555745	-1.130657	-0.725565	-0.003056	-0.604552	-0.662191	-1.223097	-1.389966	-1.111968	-1.505675	-1.91024	-1.316336	0.083304	-0.392166	-1.157237	-1.358949	-2.127307	-1.860791	-1.273279	-1.233228	-1.197071		1.18	1.18	1.18		-0.018	-0.117	-0.286	0.015	-0.01	-0.759	-0.887		0	0	-0.032	0.678	0.297	-0.043		-0.222	0.261	-0.044	-0.226	-0.458		0.149	0.268	0.55	0.546	-0.238	-0.522	-0.082	-0.216	0.103		-0.255	-0.26	-0.235	-1.414	-0.831	-0.813	-0.985	-1.137	-1.266	-1.078		-0.399	-0.303	-0.335	-0.189	-0.455	-0.751	-0.775	-0.121		-0.531	-0.23	0.263	-0.421	-0.526	-0.355	-0.193	-0.467		0.231	0.304	0.248	-0.034	-0.153	0.287	-0.138	-0.264		3.426	3.4868	2.585	1.557	2.6832	2.9879	0	2.644		0.113	-0.125	0.226	-0.983	0.208
YNL273W	TOF1 | mitotic sister chromatid cohesion | DNA replication checkpoint | DNA topological change	1	1.046901	0.196128	0.119166	0.796332	1.029331	1.161263	1.330321	1.31895	1.365539	0.907078	-0.780741	-1.054281	-1.312251	-1.410686	-1.747631	-1.192163	-0.92443	-1.441626	0.083736	-0.506865	-1.44003	-1.349798	-1.11277	-0.803496	-0.857914	-0.70302	-0.906137	0.00743	-0.469536	-1.094651	-1.401404	-1.31139	-1.082845	-1.216465	-1.234997	-1.203293		0.62	0.62	0.62		-0.066	-0.078	-0.311	0.172	-0.021	-0.619	-0.368		-0.363	-0.61	-0.234	-0.322	-0.541	0.16		0.384	0.761	0.368	-0.213	-0.104		-0.01	0.319	0.028	0.183	-0.163	-0.62	0.117	-0.283	0.021		-0.118	-0.038	-0.174	-1.771	-0.854	-0.497	-0.289	-1.535	-2.033	-1.503		-0.072	-0.079	-0.041	-0.249	-0.14	-0.211	-0.988	-0.392		-0.263	-0.199	-0.298	-0.37	-0.722	-0.741	-0.819	0.068		0.508	0.95	0.469	0.358	0.594	0.435	0.489	0.407		-0.268	-0.313	-0.83	-0.717	-0.908	-0.699	-0.329	-0.585		-0.125	-0.718	0.325	0.262	0.372
YPR117W	YPR117W | biological_process	1	-0.113806	0.192918	0.011685	0.262442	0.290507	0.427938	0.420104	0.300363	0.397619	0.142454	-0.346827	-0.590727	-1.002894	-1.130451	-1.048123	-1.125859	-1.139458	-1.351142	-0.383705	-0.249922	-1.058461	-1.618502	-1.646528	-1.631325	-1.514584	-1.444559	-1.5341	-0.428433	-0.234115	-0.727205	-1.149951	-1.04183	-1.212008	-1.367085	-1.302163	-1.182389		-1.81	-1.81	-1.81		0.06	-0.025	-0.211	0.063	0.072	-0.217	-0.275		-0.035	0.8685	0.8685	0.2925	-0.6468	-1.3905		-0.1137	0.2498	0.0483	-0.3827	-0.5377		-0.3872	-1.16	-0.742	-0.302	-2.637	-1.474	0.379	-1.3335	-0.384		-0.1635	0.017	-0.503	0.26	0.0135	0.095	0.0335	-0.138	1.115	1.074		0.2593	0.089	-0.314	-0.133	-0.1827	-0.316	-0.6057	-0.4537		-1.1446	-0.429	0.4857	0.7437	-0.6023	0.6063	-0.36	-0.7943		-0.144	-0.2275	0.6705	-0.0748	0.063	0.438	0.2075	0.1189		1.5715	0.9975	-0.0732	1.8721	0.4395	-0.3605	0.194	0.3558		0.57	-0.0375	-0.818	-0.737	0.287
YMR054W	STV1 | vacuolar acidification	1	0.677125	0.035978	0.130368	0.23165	0.147644	0.2935	0.330341	0.312581	0.333996	0.043952	-0.577465	-0.601332	-0.912638	-1.206279	-1.203435	-1.136028	-1.304913	-1.37986	-0.017158	-0.165531	-0.402844	-1.145899	-1.386662	-1.378851	-1.344748	-0.980235	-0.731643	-0.452056	-0.219781	-0.574996	-0.852415	-0.84881	-1.012557	-1.048417	-1.083896	-0.999697		-0.02	-0.02	-0.02		0.157	0.151	-0.015	0.215	0.269	-0.223	-0.311		-0.188	0.424	-0.132	-0.048	-0.091	0.809		1.6421	1.7	1.527	-3.162	0.924		-0.504	0.005	-0.337	-0.178	-0.262	-0.239	-0.553	-0.307	-0.379		0.467	0.341	-0.615	-0.16	-0.049	-0.134	-0.053	-0.519	-0.876	-1.138		-0.179	-0.151	0.121	0.289	0.36	0.363	0.157	-0.133		-0.787	-0.506	-0.695	0.235	0.093	0.147	0.184	-0.247		-0.383	0.564	-0.16	0.271	0.149	-0.076	-0.153	0.077		-0.234	0.293	0.517	0.5381	-0.097	0.246	-0.178	-0.377		-0.034	-0.446	-1.814	-0.401	0.096
YGR071C	YGR071C | biological_process	1	0.027612	0.751318	0.409268	0.547533	0.515255	0.610499	0.585747	0.683443	0.595916	-0.169173	0.352418	-0.559369	-1.386276	-1.877361	-1.970141	-2.078808	-2.185376	-2.448499	0.119644	0.541342	-0.208279	-1.569649	-2.110424	-1.945872	-1.943698	-1.899308	-1.877048	0.404342	0.473254	0.159912	-0.61241	-0.777809	-1.188089	-1.445147	-1.449561	-1.420532		-0.23	-0.23	-0.23		0.052	0.152	0.004	0.045	-0.165	0.528	-0.123		-0.0965	0.1765	0.0495	0.296	-0.1575	-1.1735		0.0635	-0.085	-0.2805	-0.113	-0.308		0.223	-0.2125	0.058	-0.046	0.116	0.17	0.3955	0.0255	0.2345		-0.1035	0.0125	0.061	-0.266	-0.086	0.015	0.288	-0.197	-0.2795	0.056		-0.119	-0.402	-0.4335	-0.476	-0.3185	-0.626	-0.863	-0.1755		-0.1725	-0.7185	-0.85	0.237	-0.5855	-0.5215	-0.228	0.2505		0.163	0.1195	0.1225	-0.4045	-0.121	0.361	-0.1235	0.0315		2.2415	2.517	1.1495	2.565	3.637	1.7959	1.8205	2.8715		0.6655	0.258	0.491	-1.5025	-0.0265
YLL040C	VPS13 | late endosome to vacuole transport | protein retention in Golgi | sporulation (sensu Fungi) | vacuolar protein catabolic process	1	-0.137097	0.526548	0.083556	0.080989	0.315529	0.393707	0.378215	0.393206	0.497368	-0.161515	-0.199092	-0.960243	-1.547018	-1.731664	-1.9626	-1.885178	-1.995206	-2.122362	0.330474	0.496493	-0.255394	-1.053998	-1.111995	-1.223747	-1.267765	-1.217975	-1.289616	0.679075	0.23609	0.009537	-0.684671	-1.04691	-1.333408	-1.362076	-1.437065	-1.541867		-3.55	-3.55	-3.55		0.1281	0.28	-0.057	0.035	-0.192	-0.314	-0.07		-0.2925	0.161	0.17	0.6815	-0.174	-0.5335		0.1905	0.5935	-0.508	-0.335	-0.0615		-0.233	-0.1465	0.0235	-0.0265	-0.026	0.198	0.1125	-0.048	-0.5985		-0.7105	-0.21	-0.1065	-0.0235	-0.169	0.0725	-0.1615	0.3165	-0.156	0.1915		0.08	0.1265	0.1135	0.1035	0.1515	0.024	-0.0935	-0.227		-0.451	-0.1675	-0.2755	-0.7705	-1.055	-0.9925	-0.6285	-0.5415		0.48	0.452	0.728	-0.0125	-0.0765	0.228	-0.164	-0.3845		1.185	0.8875	1.1905	1.8835	0.714	0.404	1.2195	-0.2535		0.1445	0.0715	-0.2015	-0.7325	-0.52
YJL085W	EXO70 | bipolar cellular bud site selection | Golgi to plasma membrane transport | vesicle fusion | vesicle docking during exocytosis | cytokinesis	1	0.284131	0.260955	-0.033723	0.057723	0.05669	0.148368	0.134249	0.051672	-0.0159	0.276867	0.129335	-0.463072	-1.182284	-1.698707	-1.483971	-1.412217	-1.346013	-1.774447	-0.096383	0.242525	-0.125316	-1.106204	-1.350025	-1.556657	-1.157632	-1.248149	-1.25076	-0.185327	0.222274	-0.348382	-0.564783	-0.905055	-1.090789	-1.173475	-1.319742	-1.430908		-0.06	-0.06	-0.06		0.156	0.017	0.294	0.254	0.35	0.005	0.458		-0.515	0.193	0	-0.263	0	-1.648		0.331	-0.149	-0.047	-0.237	0.153		-0.454	0.273	-0.047	0.052	0.352	0.044	0.051	0.192	-0.074		-0.24	-0.627	-2.073	-0.433	-0.617	-0.301	-0.05	-0.067	-0.173	0.642		-0.194	-0.395	-0.275	-0.407	-0.17	-0.364	-0.626	-0.357		0.531	-0.526	-0.338	-0.09	-0.812	-0.86	-0.048	0.01		0.0645	0.374	0.245	0.3995	0.0615	0.1665	0.059	0.0205		0.2495	0.426	1.852	-1.176	0.4405	0.0295	-0.086	0.596		-0.095	2.492	-4.564	0.24	0.117
YOR093C	YOR093C | biological_process	1	0.730266	0.707543	0.463074	0.621779	0.705646	0.621619	0.717455	0.688006	0.724388	1.042607	0.407975	-0.364056	-1.150024	-1.409427	-1.111084	-1.483566	-1.41477	-1.421561	0.314348	0.559983	-0.106402	-1.502771	-1.932294	-1.752142	-1.625895	-1.737734	-1.444215	0.509545	0.564077	-0.054418	-0.748602	-0.933157	-1.29168	-1.271942	-1.207899	-1.262387		-0.15	-0.15	-0.15		-0.348	0.029	-0.4	-0.108	-0.142	-0.338	0.466		0.2425	-0.772	-0.3115	0.2925	0	-0.411		0.8727	0.0427	0.0107	0.2037	-1.6747		0.063	0.185	0.147	0.086	0.4835	0.636	0.039	0.2415	-0.449		-0.345	-0.603	-0.397	-0.2665	-0.31	-0.3015	-0.216	-0.906	-1.195	-1.3485		-0.0475	-0.4745	-0.431	-0.362	-0.23	-0.43	-0.3385	-0.266		-0.231	0.0035	-0.86	-0.171	-0.095	-0.499	0.5575	0.3535		-0.12	0.289	0.2395	-0.0215	-0.0375	0.1095	-0.2015	-0.044		0.6105	0.99	1.54	2.1	0.314	0.431	0.0015	0.8925		-0.0575	-2.2055	0.2644	-0.3455	0.009
YPL082C	MOT1 | 35S primary transcript processing | regulation of transcriptional preinitiation complex formation | regulation of transcription from RNA polymerase II promoter | transcription of nuclear rRNA large RNA polymerase I transcript	1	0.082054	0.447897	0.202745	0.212771	0.209665	0.297613	0.261432	0.186421	0.27152	0.302512	0.004133	-0.627075	-1.087052	-1.232079	-1.306905	-1.377259	-1.476192	-1.637235	0.104712	0.346994	-0.367499	-1.503825	-1.901762	-1.918277	-1.882314	-1.809828	-1.884398	0.780643	0.341835	-0.042233	-0.727137	-0.951557	-1.118691	-1.278238	-1.283262	-1.158466		-2.87	-2.87	-2.87		-0.048	-0.027	-0.202	-0.069	-0.04	-0.638	-0.398		-0.4035	-0.5	-0.1655	0.7983	1.035	-0.133		0.1877	0.6103	0.2387	-0.1999	-1.022		-0.327	-0.3575	-0.4095	0.0295	-0.173	-0.3915	-0.385	-0.2985	-0.8755		-0.6325	-0.4365	-0.3825	-0.8735	-0.348	-0.3525	-0.147	-0.3655	0.7435	0.226		-0.0725	-0.506	-0.1945	-0.492	-0.645	-0.163	-0.337	-0.7835		-0.3	-1.8105	-1.0415	-1.005	-0.42	-0.4665	-0.7625	-0.263		-0.071	-0.167	1.012	-0.489	-0.512	0.6545	-0.2225	-0.43		1.638	2.577	1.6468	1.322	1.2695	1.7916	0.7235	1.2395		-1.1075	-0.145	-0.1425	0.109	0.3565
YGR271W	SLH1 | regulation of translation	1	0.103108	0.094791	0.040454	0.137666	0.148785	0.247529	0.162004	0.288814	0.259983	-0.034593	-0.504782	-1.05234	-1.620197	-1.88843	-1.826435	-1.879621	-1.809104	-2.203356	-0.444368	-0.099021	-0.53606	-1.553879	-1.978511	-2.020742	-2.010624	-1.929637	-1.860546	-0.34546	0.215074	-0.412408	-0.897446	-1.095693	-1.037299	-1.254735	-1.284599	-1.213224		-1.63	-1.63	-1.63		-0.046	-0.159	-0.357	-0.206	-0.049	-0.405	-0.259		0.111	-0.089	0.424	0.678	-0.1275	-0.686		0.1505	0.866	0.293	-0.5355	-0.3695		0.232	0.0955	-0.2495	-0.0185	-0.436	0.1185	-0.2475	-0.6135	-0.438		-0.303	-0.3395	-0.442	-0.2055	-0.495	0.194	0.315	-0.125	-0.342	-0.2225		-0.454	-0.5175	-0.1465	-0.11	-0.2455	-0.3295	-0.54	-0.3105		-1.5145	-0.073	-0.2705	0.2228	-0.8735	0.0355	-1.3545	-0.234		-0.063	0.009	-0.048	0.074	0.0855	0.394	-0.0475	0.21		0.4377	0.2927	-0.1903	0.6447	0.07	0.2847	0.5067	-0.188		-0.4828	0.8645	-0.3325	-2.852	-0.503
YOR144C	ELG1 | double-strand break repair via homologous recombination | negative regulation of DNA recombination | negative regulation of DNA transposition | DNA replication | telomere maintenance	1	0.262362	0.04334	-0.137968	0.086247	0.265743	0.301471	0.269377	0.320781	0.354557	0.240583	-0.759462	-1.346648	-1.910345	-1.794943	-1.738119	-1.674736	-1.739522	-1.663699	-0.38868	0.313359	0.01375	-1.351313	-1.442121	-2.050781	-1.432571	-1.36518	-0.979518	0.064409	0.422528	-0.342127	-0.677317	-1.124976	-1.169006	-0.943919	-1.020242	-0.986049		0.66	0.66	0.66		-0.112	-0.331	-0.131	-0.208	-0.593	0.219	-0.616		-0.184	-0.219	0.041	0.363	0.245	-0.508		0.192	1.103	0.181	0.0015	-0.0045		-0.282	0.133	0.391	0.435	0.371	-0.144	-0.373	-0.104	-0.064		0.11	-0.077	-0.306	-1.407	-0.404	-0.535	-0.77	-1.326	-1.655	-1.416		-0.246	-0.325	-0.431	-0.551	-0.299	-0.273	-0.637	-0.206		-0.655	-0.457	-0.342	-0.008	-0.155	-0.439	-0.467	-0.473		0.155	-0.315	0.205	0.18	0.083	0.189	0.303	-0.24		-0.356	-0.369	-0.316	-0.354	-0.337	0.021	0.598	0.676		-0.314	0.625	0.454	0.284	0.175
YMR102C	YMR102C | biological_process	1	-0.521129	-0.352562	-0.474912	-0.202778	-0.073262	-0.108279	0.080456	0.080155	0.143932	0.026414	-0.54131	-1.151529	-1.677957	-2.054232	-1.754678	-1.838649	-1.926506	-2.004415	0.272382	0.534438	-0.244046	-0.970771	-1.304817	-1.252605	-1.183623	-1.441961	-1.293216	0.654524	0.300779	0.071632	-0.564344	-0.738087	-1.02363	-1.182656	-1.22217	-1.382635		-1.42	-1.42	-1.42		0.059	0.179	-0.094	0.033	0.047	0.206	0.056		0.465	-0.2695	0.6795	0.3802	-0.316	-0.4775		0.7015	0.3515	0.209	0.0805	-0.6005		0.1435	-0.006	-0.5265	-0.4515	-0.2765	0.4245	0.724	0.054	-0.174		-0.0685	0.176	0.0455	-0.007	0.8875	0.351	0.718	0.056	-0.1175	-0.344		0.277	0.243	0.3135	0.08	-0.1655	-0.215	-0.0645	-0.302		-1.633	0.091	0.4005	-0.1065	0.119	0.327	-0.504	0.0435		0.106	0.6505	0.815	0.074	0.425	0.5115	0.5455	0.576		1.0595	1.2615	0.4782	0.55	0.1765	-0.052	0.2945	-2.6085		-0.8008	-0.4305	1.6885	-0.603	0.7625
YDR390C	UBA2 | protein sumoylation	1	0.168168	0.14993	0.103279	0.157555	0.339067	0.522306	0.498391	0.316043	0.539156	-0.085967	-0.691522	-1.092404	-1.416021	-1.460178	-1.42532	-1.426323	-1.365862	-1.356752	0.093944	-0.085516	-0.426091	-1.174028	-1.15627	-1.178707	-1.125485	-1.19968	-1.123634	-0.175024	-0.335807	-0.940105	-1.152791	-1.248634	-1.353198	-1.402319	-1.388004	-1.421873		-0.44	-0.44	-0.44		-0.078	-0.013	-0.021	0.09	0.014	-0.132	-0.573		-0.076	0.065	0.123	0.307	0.426	0.167		0.488	-0.03	0.122	0.182	-0.107		0.198	0.187	0.134	0.108	-0.15	-0.444	-0.03	-0.198	0.049		0.05	-0.077	-0.019	-0.53	-0.5	-0.637	-0.313	-1.024	-1.541	-2.322		-0.268	-0.426	-0.301	-0.573	-0.126	-0.382	-0.35	-0.074		-0.26	-0.006	-0.06	-0.988	-0.554	-0.588	-0.661	-0.435		0.187	0.331	0.39	-0.061	0.256	-0.229	0.08	0.436		-0.013	-0.155	-0.37	-0.322	-0.381	-0.2255	-0.045	0.265		0.18	0.233	0.562	-0.264	-0.015
YBR229C	ROT2 | chitin- and beta-glucan-containing cell wall biogenesis	1	0.070797	0.721775	-0.045006	0.282403	0.297806	0.558968	0.525523	0.604481	0.528189	-0.20824	-0.109035	-0.846225	-1.317738	-1.516205	-1.682422	-1.613647	-1.682359	-1.881377	0.094092	0.338675	-0.680481	-1.452976	-1.272156	-1.217307	-1.17976	-0.993564	-1.056879	0.248078	0.112643	-0.331095	-0.840795	-1.049128	-1.195934	-1.420078	-1.361569	-1.396268		-0.57	-0.57	-0.57		0.159	0.185	0.305	0.325	0.392	-0.265	0.047		-0.0605	-0.046	-0.139	-0.5875	-0.9615	0.337		0.241	0.093	0.188	0.081	-0.068		0.15	-0.0395	-0.502	-0.4195	-0.1995	-0.53	-0.0145	-0.3625	-0.5495		0.264	0.313	1.0285	0.356	0.587	0.375	0.8215	-0.645	-0.806	-1.728		-0.022	-0.253	-0.075	0.277	0.469	0.077	-0.201	-0.024		-0.91	-0.408	-0.396	-0.66	0.112	-0.088	0.039	-0.108		0.213	-0.054	0.672	0.176	0.254	0.635	0.177	0.312		0.24	-0.33	0.355	0.184	-0.013	0.073	-0.35	-0.326		-0.011	-1.009	-0.548	-0.865	-0.135
YJL178C	ATG27 | vesicle organization and biogenesis | autophagy	1	0.079099	0.192848	-0.044446	0.154939	0.135665	0.392294	0.34251	0.369888	0.408848	-0.180275	-0.28932	-0.815449	-1.125158	-1.422313	-1.420519	-1.410174	-1.54351	-1.570739	-0.126046	0.080751	-0.596592	-1.216663	-1.310469	-1.337542	-1.367224	-1.305514	-1.172694	-0.10614	-0.069756	-0.473777	-0.941825	-1.09287	-1.213834	-1.402006	-1.410384	-1.38936		-0.58	-0.58	-0.58		-0.142	-0.097	-0.028	-0.456	-0.197	0.241	0.839		-0.377	0.258	0.528	-0.151	-0.741	0.212		-0.394	-0.148	-0.414	0.093	0.071		-0.436	-0.591	-0.421	-0.702	-0.237	-0.407	-0.299	-0.313	-0.605		0.364	0.231	-0.244	-0.564	-0.547	-0.344	-0.141	-0.333	-0.732	-0.249		0.278	0.312	-0.008	-0.105	0.12	0.036	0.104	0.297		0.504	0.012	-0.193	0.585	0.541	-0.15	0.443	-0.072		-0.241	0.103	-0.23	-0.75	-0.125	-0.2	0.036	0.059		-0.452	-0.3915	-0.308	0.5105	-0.3875	-0.412	-0.2495	-0.3285		1.457	-0.013	0.304	0.189	0.496
YLR306W	UBC12 | protein neddylation	1	0.418533	0.463718	0.550929	0.455321	0.442711	0.691893	0.724602	0.59733	0.76959	0.257769	0.198552	-0.799015	-1.948254	-1.895166	-1.258516	-1.56294	-1.519711	-1.982744	-0.07218	0.200267	-0.105762	-1.193882	-1.22474	-0.932505	-1.190362	-1.807914	-1.235487	-0.227574	0.417655	-0.273621	-0.953047	-0.797696	-1.59966	-1.515081	-1.63164	-1.911406		0.93	0.93	0.93		-0.234	-0.238	-0.088	0.22	0.303	0.642	0.581		0.511	-0.35	0.027	-0.817	-0.533	0.063		0.415	-0.036	0.549	0.848	0.301		0.147	0.176	0.188	-0.014	0.536	0.274	0.203	0.364	0.564		0.003	-0.106	0.16	0.255	0.014	0.296	0.625	0.367	0.014	-0.313		0.172	0.13	0.023	-0.011	-0.278	-0.259	0.217	-0.052		-0.286	0.349	-0.37	-0.133	0.183	0.148	-0.05	0.75		0.415	-0.752	0.562	0.175	0.574	0.165	0.542	0.747		0.438	0.309	-0.153	-0.047	-0.517	-0.315	-0.039	-0.55		-0.471	-0.705	-0.289	-0.703	-0.445
YDR307W	YDR307W | biological_process	1	0.329826	0.313035	-0.011462	0.08957	0.240404	0.263595	0.269447	0.306259	0.38059	0.019324	-0.399429	-1.098208	-1.447947	-1.700271	-1.736266	-1.806403	-1.68815	-1.613123	0.100935	0.315102	-0.103893	-0.835602	-0.96419	-0.815866	-0.859558	-0.645028	-0.665558	-0.017644	0.175559	-0.266406	-0.802387	-0.885709	-1.03127	-1.060082	-0.979564	-0.848583		0.85	0.85	0.85		0.142	0.012	0.714	0.441	0.211	0.249	0.674		0.222	0.345	-0.122	-0.441	0.402	0.215		0.106	0.133	0.158	0.661	0.437		0.091	0.377	-0.326	0.009	-0.28	-0.742	0.045	0.704	0.062		0.254	0.31	0.786	0.454	0.146	-0.057	0.129	-0.975	-1.47	-1.593		-0.103	0.202	0.194	0.282	0.431	0.252	-0.27	-0.157		-0.469	-0.288	-0.472	-0.397	0.048	-0.122	-0.115	0.56		0.053	0.375	0.827	0.017	0.092	0.664	0.181	0.355		0.598	0.783	1.307	0.947	1.034	0.514	0.318	0.375		-1.203	-1.084	-0.468	-0.709	0.071
YHR192W	YHR192W | biological_process	1	0.05943	0.499619	0.038526	-0.150014	0.053305	0.100481	0.097174	0.096609	0.005317	-0.043247	-0.194112	-0.996529	-1.673644	-1.747889	-1.582188	-1.621841	-1.527658	-1.56685	0.247036	0.367441	0.125035	-0.571064	-0.728619	-0.871647	-0.719543	-0.785248	-0.603583	0.206701	0.181032	-0.332285	-0.578931	-0.838777	-1.02439	-1.146235	-1.15891	-1.018413		0.94	0.94	0.94		-0.078	-0.318	0.391	0.043	0.235	0.735	0.444		0.479	-0.091	0.32	0.109	0.196	-0.223		0.087	0.163	0.368	0.044	0.217		0.126	-0.022	0.343	-0.142	0.209	0.069	-0.061	-0.019	0.426		0.17	0.191	0.238	-0.197	0.102	-0.273	-0.185	-0.421	-1.227	-0.885		0.21	0.346	0.095	-0.111	-0.332	0.014	-0.031	-0.036		-0.441	-0.52	0.293	-0.492	-0.205	-0.256	0.056	-0.136		-0.151	-0.132	-0.086	-0.2175	0.173	0.4515	0.1425	0.3155		0.196	-0.0675	-0.113	0.3325	0.2035	-0.0885	0.0725	0.1305		-0.442	-0.38	-0.539	-0.122	-0.023
YIL094C	LYS12 | lysine biosynthetic process	1	0.288833	-0.871838	-0.278753	-0.00176	0.219083	0.348222	0.428594	0.24548	0.395584	0.715594	-0.385136	-0.476024	-0.550958	-0.645512	-0.579021	-0.741463	-0.94186	-1.088739	1.171081	-0.727518	-1.134406	-1.431596	-1.554821	-1.651094	-1.68436	-1.648577	-1.697399	0.211612	-0.324819	-1.016651	-0.921038	-0.954041	-1.112307	-0.910358	-1.131183	-1.118802		-1.03	-1.03	-1.03		0.06	-0.041	-0.219	0.24	0.351	-0.948	-1.155		0.801	-0.963	0.35	0.854	0.058	-0.111		0.05	2.792	1.828	1.987	1.426		1.407	2.58	3.163	2.008	0.107	-0.347	0.091	-0.297	0.29		0.374	0.492	0.702	-1.743	0.506	-0.604	-0.807	-1.45	-1.468	-1.766		0.214	0.005	-0.448	-0.89	-0.58	-0.377	-0.461	0.053		0.249	-0.387	-1.416	-0.366	-0.066	-0.216	-0.273	-0.609		-0.7825	-0.9125	-0.234	0.836	1.0285	1.1445	0.6675	0.769		-0.3365	-1.196	-0.974	-2.281	-0.944	-0.4225	0.3375	0.497		-0.851	-0.484	-0.851	-0.129	0.037
YJR137C	ECM17 | sulfate assimilation | cell wall organization and biogenesis | amino acid biosynthetic process | response to drug	1	2.116478	0.16895	0.701476	0.906502	1.083248	1.322202	1.402875	1.175036	1.434443	2.668518	0.358311	-0.134327	-0.633688	-0.89492	-0.765078	-0.769885	-0.87138	-1.053199	-0.947784	-1.062593	-1.429454	-2.082207	-2.002919	-2.065766	-1.924018	-1.846493	-1.772223	-1.88157	-0.205119	-1.592156	-1.685294	-1.796628	-1.998543	-2.184914	-2.138954	-2.074462		-1.97	-1.97	-1.97		-0.02	0.077	-0.476	-0.388	-0.412	-0.132	0.116		-0.737	-2.521	-0.047	0.394	-0.276	0.578		3.248	2.445	1.52	1.044	1.308		2.375	2.363	1.84	1.933	-0.22	-0.18	0.389	0.853	0.208		-0.063	-0.213	-0.213	-0.188	0.096	0.268	0.046	0.113	-0.429	-0.351		-0.23	-0.305	-0.126	0.06	0.47	0.411	0.132	0.228		0.333	0.434	-1.135	-0.433	0	-0.072	-0.456	0.029		-0.624	-0.093	-0.175	-0.329	-0.094	-0.127	-0.331	-0.146		-0.1365	-0.5425	-0.0865	1.8265	-0.0205	0.3975	0.379	0.088		-0.368	0.178	0.435	0.108	0.074
YLR106C	MDN1 | protein complex assembly | ribosomal large subunit assembly and maintenance | rRNA processing	1	0.651856	-0.171751	-0.159219	-0.041572	0.020285	0.313505	0.306209	0.233133	0.290848	0.721664	-0.679079	-1.018249	-1.242367	-1.284954	-1.415756	-1.366821	-1.006251	-1.342114	-0.578872	-0.937993	-1.003376	-1.025193	-0.734592	-0.771803	-0.700387	-0.71901	-0.624504	-0.705278	-0.479662	-1.34555	-1.462366	-1.514305	-1.51313	-1.484599	-1.370423	-1.337453		0.43	0.43	0.43		0.086	0.224	-0.07	0.063	0.123	-0.09	0.094		-0.1315	-0.085	-0.146	0.0335	-0.3685	-0.676		0.044	0.395	0.335	-0.8265	-0.6505		-0.545	-0.45	-0.5645	-0.101	-0.6435	-0.5055	-0.761	-0.641	-0.969		-0.3225	-0.1805	-0.4145	-0.573	-0.902	-1.162	-0.828	-1.0085	-0.8965	-1.2915		0.0765	-0.1435	0.1355	0.1725	0.1545	0.0075	0.1695	-0.3755		-0.087	-0.238	-0.6535	-0.631	-1.161	-1.5085	-1.168	-1.067		0.0075	0.4635	0.436	0.121	-0.0985	-0.0205	-0.1165	-0.02		0.812	0.1695	-0.293	1.6105	-0.2625	-0.357	-0.201	-0.6765		0.597	0.752	1.077	0.2816	0.34
YML035C	AMD1 | purine nucleotide metabolic process	1	-0.264934	0.181885	0.055653	0.113284	0.086848	0.048171	-0.014134	0.136255	0.08958	-0.43676	0.217817	0.2822	-0.28747	-0.688336	-1.110895	-1.334262	-1.474131	-1.529662	-1.487712	-0.542037	-0.312276	-1.380032	-1.667845	-1.74624	-1.849995	-1.84069	-1.821274	-1.164943	-0.043036	0.197317	-0.193199	-0.641255	-0.875541	-1.086931	-1.285544	-1.41342		-1.76	-1.76	-1.76		0.203	0.278	-0.147	-0.212	-0.301	0.098	0.361		-0.177	0.287	-0.163	0.28	0.246	0.377		-0.038	-0.095	-0.109	-0.664	-0.516		-0.12	-0.054	-0.39	-0.318	0.312	0.803	0.988	0.743	0.677		0.119	-0.065	-0.083	0.397	-0.02	0.583	0.782	-0.225	-0.554	-0.931		-0.289	-0.589	-0.356	-0.209	-0.048	-0.504	-0.569	-0.558		-0.297	-0.841	-0.624	-0.85	-0.718	-0.236	-0.436	-0.023		-0.122	0.576	0.327	0.418	0.54	0.507	0.395	0.563		0.088	0.144	0.663	0.644	0.38	0.467	-0.114	-0.066		0.412	0.647	0.235	-0.03	0.309
YDL043C	PRP11 | spliceosome assembly	1	-0.333267	-0.064682	-0.248634	-0.039532	0.026124	-0.444459	-0.591924	-0.548768	-0.673203	-0.675845	-0.122777	-0.075093	-1.25317	-1.645367	-1.914155	-1.579777	-2.388004	-2.331071	-0.854025	0.226968	0.817027	-0.842163	-1.205819	-1.731709	-1.712373	-2.401448	-2.558113	-0.119479	0.047322	0.031789	-0.056923	-0.75407	-0.398006	-0.275578	-0.703433	-1.054426		0.63	0.63	0.63		-0.11	0.066	0.033	0.174	-0.017	-0.215	-0.152		0.436	0.284	-0.12	0.503	-0.126	-0.537		-0.902	-0.499	-0.219	-0.141	-0.183		0.124	0.191	0.206	0.246	-0.125	0.258	0.155	0.042	0.256		-0.304	-0.519	-0.399	-0.173	-0.484	-0.225	0.119	-0.306	-0.781	-0.096		-0.268	-0.327	-0.351	-0.399	-0.3	-0.162	-0.256	-0.414		-0.015	0.037	-0.344	-0.491	-0.667	-0.632	-0.706	-0.963		0.169	0.025	0.831	0.128	-0.464	-0.4	-0.276	-0.78		-0.072	0.017	-0.349	-0.064	-0.279	-0.124	0.213	0.009		-0.354	-0.092	-0.17	-0.29	-0.279
YMR257C	PET111 | translation	1	0.106409	0.019475	-0.163516	-0.024769	0.01472	-0.290196	-0.178483	-0.012096	-0.117462	-0.10436	-0.174471	-0.147322	-0.448844	-0.649351	-0.822377	-0.884806	-1.041462	-1.169123	-0.137565	-0.594955	-0.764155	-1.351728	-1.900676	-1.662245	-2.350559	-2.140496	-2.268132	-0.177077	-0.266425	-0.077187	-0.217367	-0.456768	-0.41411	-0.158637	-0.325003	-0.481096		-0.39	-0.39	-0.39		0.104	-0.209	-0.419	-0.316	-0.325	0.16	0.189		0.476	-0.25	-0.506	-0.078	0.786	0.674		0.544	0.492	0.331	-0.574	0.212		0.411	0.088	0.14	-0.094	0.759	0.513	0.596	0.192	0.099		-0.104	0.147	0.89	1.702	0.994	0.814	1.035	0.362	-0.103	-0.406		-0.04	-0.232	0.028	0.098	0.196	-0.447	-0.693	-0.172		-0.807	-0.48	-0.488	0.301	-0.199	-0.375	0.047	0.275		0.376	0.793	0.534	-0.052	0.175	0.513	-0.112	0.273		-0.533	-1.164	-0.198	0.181	-0.336	-0.63	-0.25	-0.285		0.026	-0.489	0.132	-1.033	-0.193
YBR227C	MCX1 | biological_process	1	-0.223344	-0.149148	-0.523465	-0.138023	-0.144727	-0.314662	-0.266202	-0.146856	-0.330327	0.274396	0.261677	-0.153278	-0.737406	-1.085469	-1.525532	-1.735977	-1.809552	-1.82512	0.24593	-0.048869	-0.039081	-1.377146	-1.12262	-1.278001	-1.483312	-1.945892	-1.446323	0.563846	0.253737	-0.328025	-0.859344	-1.494128	-1.367817	-1.327757	-1.189309	-1.299496		0.24	0.24	0.24		-0.654	-0.966	0.021	-0.422	-0.672	0.456	0.273		-0.0523	-0.4717	-0.1903	-0.3063	-0.3979	-0.2537		0.42	0.075	-0.305	-0.1805	-0.43		0.5107	0.3167	0.3437	0.0967	0.5887	0.173	0.5603	0.2613	0.2557		-0.0357	-0.0307	-0.2303	-1.0267	-0.3097	-0.3657	-0.367	-0.8197	-1.6157	-0.89		-0.1595	-0.052	-0.022	-0.1665	-0.271	-0.0475	-0.3255	-0.0985		-0.5665	-1.011	-0.326	-0.5905	-0.697	-0.644	-0.5315	-0.6425		0.1445	-0.553	0.3285	-0.074	0.073	0.5195	0.033	0.228		0.0455	-0.1625	-0.275	0.092	-0.0285	-0.5655	-0.21	-0.0995		0.0805	-0.466	0.1715	0.2015	0.5705
YGL110C	CUE3 | biological_process	1	-0.329635	-0.144508	-0.496408	-0.18796	-0.141897	-0.423607	-0.298465	-0.164186	-0.239667	-0.137839	-0.147893	-0.452899	-0.930172	-0.670969	-0.577941	-1.096404	-1.010964	-0.679088	0.388517	0.282992	-0.031511	-1.118522	-1.146454	-1.427631	-1.187292	-1.914773	-1.773273	0.011515	-0.029073	-0.587395	-0.931762	-1.095075	-1.037959	-0.930273	-0.962152	-0.925157		-0.17	-0.17	-0.17		0.113	0.446	0.176	-0.075	-0.21	0.033	-0.318		0.24	0.009	0.099	0.056	0.196	-0.167		0.856	0.191	0.197	-0.27	-0.16		0.38	0.75	0.799	0.087	0.191	0	0.302	0.008	0.038		0.184	0.143	-0.042	-0.436	0.022	-0.008	0.106	-0.636	-0.384	-0.777		-0.426	-0.472	-0.26	-0.177	-0.202	-0.25	-0.27	0.004		-0.075	-0.218	0.021	-0.143	-0.16	0.112	0.231	0.267		-0.061	0.38	0.1	-0.04	0.314	-0.234	0.288	0.354		0.017	-0.096	0.273	0.252	0.456	-0.167	-0.09	0.13		-0.067	0.126	0.185	0.032	-0.134
YIL132C	CSM2 | meiotic chromosome segregation | error-free DNA repair	1	-0.346569	-0.007813	-0.073928	0.250275	0.359366	0.482027	0.345971	0.243431	0.535539	-0.021823	-0.913937	-1.433181	-1.748208	-1.987508	-1.719932	-1.814604	-1.995434	-1.67031	0.169676	-0.338195	-0.70415	-1.259077	-0.753842	-0.717356	-0.91816	-1.646895	-1.419671	0.553295	-0.516817	-0.692169	-0.667149	-0.615562	-0.955752	-0.870813	-0.90806	-1.157357		0.43	0.43	0.43		-0.583	-0.657	0.012	-0.04	-0.318	0.735	0.172		0.087	0.097	0.134	0.544	0.297	0.072		-0.114	0.175	-0.161	0.193	0.004		-0.027	0.185	0.401	0.515	-0.26	-0.155	0.024	0.145	-0.342		-0.25	-0.405	-0.41	-0.496	-0.094	-0.168	-0.3	-0.395	-0.225	0.309		0.096	-0.214	-0.301	-0.147	-0.342	-0.27	-0.422	-0.2		0	-0.659	-0.496	-0.848	-0.603	-0.566	-0.526	-0.631		-0.2925	-0.1445	-0.79	-0.122	-0.5385	0.004	0	-0.5185		0.024	0.381	-0.4625	-0.1905	-0.353	-0.938	0.2715	-0.117		-1.175	-0.379	-0.417	-0.838	-0.262
YNR067C	"DSE4 | cytokinesis, completion of separation"	1	1.380353	1.357181	0.787535	-1.019105	-2.053708	-2.314035	-2.356063	-2.463301	-2.73367	0.588808	1.562101	0.273618	-0.809591	-1.324971	-1.447138	-1.517067	-1.671945	-1.889597	1.030073	1.677363	1.356913	0.742229	0.227348	0.124011	-0.075601	-0.234316	-0.304591	1.485541	1.685084	1.543889	0.803395	0.161301	-0.315617	-0.672474	-0.878853	-1.019853		-3.54	-3.54	-3.54		-0.188	0.027	-0.444	-0.338	-0.629	-1.868	-1.222		0	0.322	0.807	-1	2	-0.326		-0.1175	-0.158	-0.152	-0.255	-0.0315		-0.536	-0.851	-1.212	-0.636	0.596	-1.859	-2.972	-3.47	-3.466		-0.226	-0.228	-0.534	-0.172	-0.643	-1.309	-2.264	-1.397	-0.213	-0.459		-0.294	0.681	-0.447	-0.13	-0.35	-0.16	-0.009	-0.698		-0.3194	0.263	-0.666	-0.115	-0.1097	-0.386	-0.5386	1.0481		-0.215	0.375	0.013	-1.052	-1.011	-0.032	-0.157	-0.161		1.068	0.704	1.239	2.094	0.087	0.832	-0.237	-0.745		-1.671	-1.409	-0.5	-2.148	-0.067
YLR286C	"CTS1 | cytokinesis, completion of separation | chitin catabolic process"	1	1.312786	0.820258	0.012845	-0.392307	-0.481349	-0.86557	-0.84237	-0.65887	-0.881659	0.643679	1.004286	0.186873	0.028172	-0.194679	-0.312559	-0.512697	-0.645085	-0.634949	0.711431	-0.665298	-0.365916	0.20697	0.436722	0.617979	0.533694	0.445999	0.447417	0.880618	-0.074572	0.020589	-0.138453	-0.322228	-0.349173	-0.411544	-0.531934	-0.607481		-2.11	-2.11	-2.11		0.336	0.238	0.558	0.535	0.177	-0.433	-0.602		-0.289	0.267	0.429	0.262	0.3	0.16		0.146	0.048	0.433	0.78	0.45		-0.024	0.047	-0.084	0.186	1.556	-1.174	-3.218	-3.832	-3.827		0.436	0.674	1.266	2.078	0.891	-0.608	-2.081	-1.182	-1.216	-2.338		0.158	0.077	-0.096	0.148	0.382	0.491	0.629	0.355		-0.125	-0.36	0.338	0.239	0.23	-0.252	-0.463	-1.301		-0.142	0.14	0.182	-0.375	-0.511	-1.061	0.159	0.088		-0.034	0.1	0.295	0.068	-0.523	0.424	-0.157	-0.461		0.29	-0.188	-0.501	-0.86	-0.21
YPR124W	CTR1 | copper ion import	1	-1.067705	-1.270364	-0.247918	-0.797327	-1.188113	-1.521187	-1.584988	-1.716867	-1.725164	-1.750647	-1.715605	-0.664656	-0.5966	-0.599985	-0.548265	-0.585312	-0.675824	-0.591817	-2.186705	-1.81935	-1.179832	-0.170987	0.238457	0.27818	0.155836	0.229544	0.001894	-2.290094	-0.966358	-0.754863	-0.661769	-0.515118	-0.545505	-0.82101	-0.960672	-1.155772		1.6	1.6	1.6		0.034	-0.098	-0.749	-0.493	-0.495	-0.155	0.38		1.585	-1.053	-0.788	-0.2	0.953	0.36		-0.7605	-0.031	0.3965	-0.343	0.1435		-1.448	0.014	-0.573	-0.64	-0.577	-0.166	-0.267	0.224	0.113		-1.189	-0.923	-1.059	0.24	0.85	1.132	0	-1.235	-1.329	-1.857		0.47	0.6275	0.9435	0.918	1.2135	0.9255	0.1675	0.453		-0.2485	0.3295	-0.046	0.4285	0.285	-0.409	-0.5955	-0.5285		0.201	0.463	0.28	-0.058	0.26	0.281	0.134	0.465		0.044	0.722	1.212	1.2161	0.954	0.566	0.229	-0.113		-1.194	-0.562	-0.611	-0.062	-0.396
YBR085W	AAC3 | anaerobic respiration	1	0.495989	-1.383664	-0.873949	-1.830723	-1.834168	-1.855893	-1.606989	-1.824297	-2.006775	-0.056397	-1.13847	-0.653906	-1.148662	-0.544389	-1.144499	-0.25672	-0.558906	0.000191	-0.445393	-1.584898	-1.082967	-0.495307	-0.600569	-0.424915	-0.731813	-0.753938	-0.807223	-0.367673	-1.087082	-1.191388	-1.178555	-0.430381	-0.185326	-0.571472	-0.313095	-0.391903		8.31	8.31	8.31		-0.402	-0.39	0.604	0.239	-0.502	0.524	1.332		-0.3985	0.6905	0.4735	1.035	-0.2185	-0.6985		-0.469	0.488	0.067	0.221	-0.112		0.099	-0.1385	-0.0345	0.195	-0.291	0.097	-0.798	-1.0545	-0.779		0.12	0.6285	1.2535	3.0155	2.402	1.484	1.0745	1.683	1.425	0.7985		0.131	0.5	0.232	0.136	0.052	-0.145	-0.37	-0.315		-0.302	-0.163	-0.267	-0.901	-0.65	-0.497	-0.827	-0.954		-0.227	-0.718	-0.07	0.138	-0.444	-0.097	-0.171	-0.314		0.455	0.454	-0.433	-0.035	0.445	0.054	0.249	0.216		0.006	0.19	-0.491	0.18	0.623
YHR092C	HXT4 | hexose transport	1	-2.018384	-0.533611	-1.453125	-2.271138	-2.374293	-2.12461	-2.073224	-2.202771	-2.281048	-1.463634	-0.766128	-1.196034	-0.585845	-0.938133	-0.698084	-0.227005	-0.144647	-0.216036	1.661222	1.78411	0.812607	0.594861	0.607074	0.694815	0.645867	0.730252	0.802649	-0.32415	-2.192405	-1.272301	-1.118034	-0.891922	-1.068904	-0.838061	-0.508936	-0.591055		4.33	4.33	4.33		0.025	0.492	0.668	1.438	1.59	1.944	1.357		-0.0215	0.259	-0.0655	-0.3075	0.138	-0.565		0.352	0.772	0.0238	-0.551	0.272		-0.358	-0.4605	-0.0555	-0.155	0.092	0.0475	-0.629	-0.572	-0.7825		-0.0065	0.114	0.4	0.037	-0.4485	-0.2135	-0.5585	0.128	0.338	0.4855		0.2725	-0.0345	0.4355	-0.1065	-0.215	-0.611	-0.42	-0.7865		-1.241	-0.1055	0.6345	-0.1465	-0.981	-1.346	-1.336	-0.6365		-0.049	-0.431	0.117	0.271	0.163	0.4945	0.218	0.4875		1.3987	1.39	1.607	2.038	0.476	0.7663	-0.5817	-0.5007		-0.1625	0.3325	0.121	-1.951	-0.6405
YPL075W	GCR1 | positive regulation of transcription from RNA polymerase II promoter | positive regulation of glycolysis	1	-1.052455	0.314087	0.475163	0.913234	0.833759	0.819505	0.840891	0.740894	0.73801	0.198196	0.194478	-0.101669	-0.427339	-0.572514	-0.880572	-0.557267	-0.414761	-0.270381	-0.374748	-0.032169	-0.097391	-0.876322	-0.646697	-0.41551	-0.352901	-0.353264	-0.533091	-0.186742	0.655232	0.357786	0.115649	-0.462741	-0.596116	-0.825893	-0.700125	-0.791084		0.34	0.34	0.34		0.275	0.03	0.661	0.05	0.212	-0.324	-0.238		-0.076	0.165	-0.238	-0.218	-0.298	-0.7855		0.2313	0.8717	0.612	0.4637	0.154		0.04	-0.009	0.5485	0.1805	-0.196	0.557	-0.5745	-0.2415	-0.403		-0.052	-0.198	-0.185	-1.113	-0.391	0.283	-0.413	-0.7875	-0.6295	-1.1685		-0.56	-0.7625	-0.7345	-0.6935	-0.3505	-0.462	-0.2915	-0.3305		-0.398	0.0915	-0.663	-0.3305	-0.4715	-0.495	-0.8215	-0.296		-0.578	-0.0175	-0.1765	-0.1065	-0.1875	-0.1255	-0.4265	-0.109		-0.096	0.561	0.2725	0.1265	-0.5635	0.0475	-0.082	0.074		-0.6345	-0.06	0.089	0.0145	-0.043
YDR164C	SEC1 | vesicle fusion | vesicle docking during exocytosis | exocytosis	1	-0.091333	0.365067	0.05085	0.074537	-0.000953	-0.069575	-0.045965	-0.086266	-0.087095	0.023152	0.702136	0.18846	-0.611794	-0.417533	-1.289566	-1.42218	-1.176646	-1.276182	0.372526	0.244458	0.2423	-0.630272	-0.463845	-0.981939	-0.881783	-1.408428	-1.317995	0.609225	0.332716	0.26336	-0.095675	-0.763462	-0.646712	-0.732804	-0.612708	-0.66876		-0.2	-0.2	-0.2		-0.04	0.146	0.2	-0.104	-0.752	0.39	0.187		0.176	-0.006	0.288	0.119	0.287	-0.05		-0.04	0.389	0.389	-0.298	0.021		0.096	0.829	0.868	0.233	0.452	-0.009	0.132	-0.045	0.247		0.196	0.06	0.165	-0.112	0.026	-0.114	-0.17	-0.879	-1.567	-0.421		-0.234	-0.33	-0.218	-0.24	0.066	-0.082	-0.036	0.032		-0.073	-0.637	-0.191	-0.622	-0.459	-0.123	-0.165	-0.43		1.07	0.401	0.691	0.27	-0.014	-0.058	0.08	-0.258		-0.455	-0.918	-0.288	-0.151	-0.091	0.908	0.175	0.073		0.639	0.134	0.189	-0.304	-0.041
YML071C	COG8 | intra-Golgi vesicle-mediated transport	1	-0.085955	0.028813	-0.114056	0.211286	0.072594	-0.042098	-0.156584	0.098115	0.03771	0.121401	0.083511	-0.349004	-0.574813	-1.247522	-1.476271	-2.128323	-0.731146	-1.427294	0.128845	0.137777	0.445567	0.130032	-0.414607	-0.964911	-0.744631	-1.104694	-0.966273	0.316843	0.407352	0.159359	-0.084772	-0.676927	-0.614813	-0.623004	-0.671813	-0.959503		-2.04	-2.04	-2.04		0.13	0.043	-0.159	-0.147	-0.167	-0.199	-0.24		-0.322	-0.415	-0.415	0	0.737	-0.648		0.111	-0.4	-0.661	-0.144	-0.139		0.37	-0.032	0.074	0.209	-0.602	-0.63	0.296	0.445	0.821		-0.349	-0.368	-0.732	-1.176	-0.554	-0.435	-0.509	-1.015	-0.928	-1		-0.756	-0.821	-0.578	-0.478	-0.268	-0.706	-0.539	-0.181		-0.024	-0.222	-0.103	0.158	0.337	-0.111	0.061	0.702		-0.505	-0.621	-0.305	-0.615	-0.343	-0.063	-0.262	-0.191		1.037	1.514	0.4126	1.1452	0.715	-0.341	-0.079	2.687		-1.247	0.022	0.525	-0.367	-0.091
YER125W	"RSP5 | farnesyl diphosphate biosynthetic process, mevalonate pathway | endocytosis | protein monoubiquitination | chromatin assembly or disassembly | protein polyubiquitination | mRNA export from nucleus | transcription"	1	0.629875	0.5854	0.423196	0.456309	0.42437	0.476842	0.597808	0.800176	0.784209	0.611602	0.781499	0.57886	0.44397	0.257866	0.104012	-0.042962	-0.162009	-0.278029	0.636862	0.308745	-0.078406	-0.502371	-0.683143	-0.738625	-0.739324	-0.932552	-0.928189	0.530361	0.20721	0.118151	-0.15776	-0.293165	-0.342642	-0.354074	-0.415565	-0.414426		1.54	1.54	1.54		0.187	0.018	0.109	-0.126	-0.115	0.054	0.366		-0.627	0.424	0.164	0.81	0.249	0.38		0.112	0.124	-0.28	-1.109	-0.446		0.194	0.187	0.01	0.002	0.095	-0.017	0.145	-0.224	0.004		0.388	0.626	-0.475	0.262	0.442	0.23	0.376	0.055	-0.73	-1.111		-0.104	-0.187	0.045	0.024	0.037	-0.296	-0.358	-0.265		0.017	-0.094	0.427	-0.144	0.023	0.218	-0.477	-0.487		0.527	0.645	1.363	0.583	0.1	0.221	0.039	-0.072		0.041	-0.468	0.48	0.16	0.242	-0.155	-0.191	-0.287		0.461	0.344	0.454	0.292	0.439
YLR343W	GAS2 | spore wall assembly (sensu Fungi)	1	0.854313	0.064515	0.173453	0.519005	0.826781	0.542539	0.91481	1.140903	1.051756	0.707767	0.513132	-0.337172	-0.042748	-0.211541	-0.333287	-0.099938	-0.425169	-0.561523	1.114947	-0.36832	-0.594787	-1.105156	-0.599996	-0.683025	-0.89592	-1.417491	-1.707838	0.954427	0.216904	-0.336564	-0.591891	-0.813193	-0.698668	-0.448942	-0.626194	-0.283305		1.39	1.39	1.39		-0.572	-0.338	0.568	0.509	1.466	1.15	0.678		-0.17	0	-0.263	-0.778	0.415	-0.785		-0.623	-0.183	-1.142	-0.215	0.39		-1.256	-0.598	-1.052	-0.178	-0.893	-1.133	-0.556	-0.562	-0.409		0.03	0.119	-0.102	-0.928	-0.535	-0.186	0.034	0.025	-0.019	0.02		-0.464	-0.394	-0.927	-0.656	-0.806	-0.748	-0.626	-0.629		-1.663	-0.376	-0.803	-0.834	-0.553	-0.194	-0.838	-0.544		-0.585	0.393	-0.812	0.058	0.322	0.284	0.271	0.061		0.784	0.273	-0.224	-0.286	-0.324	0.629	1.352	1.073		-0.308	-0.168	-0.093	-0.136	-0.359
YKL174C	TPO5 | polyamine transport	1	-0.451136	0.090948	-0.100343	-0.076509	0.111824	0.325725	0.286169	0.253174	0.403521	-1.077616	-0.461021	-0.659807	-1.038791	-1.267622	-1.232846	-1.196971	-1.252813	-1.263964	-0.621177	-0.094984	-0.244807	-0.276202	-0.180159	-0.181418	-0.279045	-0.16103	-0.1072	-0.581813	-0.264019	-0.303699	-0.446929	-0.604371	-0.720604	-0.86201	-0.726459	-0.644872		0.78	0.78	0.78		-0.034	0.087	0.322	0.212	0.222	0.243	-0.333		0	0.389	0.57	0.692	-0.515	0.567		-0.791	-0.168	-0.391	0.068	0.232		-0.731	-0.882	-0.667	-0.373	-0.262	-0.721	-0.211	-0.393	-0.087		0.071	0.265	0.511	0.333	-0.073	0.043	0.235	-0.005	-0.178	-0.674		-0.11	-0.56	-0.707	-0.459	-0.258	-0.172	0.551	0.2		-1.737	-1.067	-0.479	0.577	0.295	0.249	0.459	0.577		-0.784	0.815	0.208	-0.153	-0.023	0.072	0.092	0.066		-0.33	-0.668	0.263	-3.222	-0.583	-0.227	-0.362	-0.388		0.136	0.382	0.396	0.31	0.388
YPL184C	YPL184C | biological_process	1	-0.172278	0.673718	0.45599	0.760963	0.832431	0.703834	0.716545	0.809818	0.643945	-0.441708	0.111535	-0.18049	-0.591722	-1.032369	-1.340542	-1.476114	-1.660928	-1.805264	-0.278154	0.370998	0.269588	-0.777429	-1.271137	-1.353293	-1.454488	-1.3964	-1.173305	-0.086742	0.138152	0.493323	0.3274	0.227512	0.077223	-0.000584	-0.112475	-0.240442		-1.61	-1.61	-1.61		0.171	0.113	0.333	0.244	0.054	0.429	0.444		0.211	0.3	0.38	0.677	0.238	-0.084		-0.096	-0.0705	-0.3665	-0.1605	0.118		-0.09	-0.309	-0.085	-0.372	0.68	-0.227	-0.054	-0.098	-0.787		0.422	0.543	0.503	0.656	0.267	-0.288	0.276	0.605	-0.065	-0.493		-0.0075	-0.319	-0.201	-0.123	0.0595	-0.046	-0.07	-0.021		-0.2335	-0.879	-0.1555	-0.2935	-0.114	-0.2195	-0.1085	0.0385		-0.053	-0.008	0.039	-0.398	0.197	0.543	0.108	-0.059		-0.476	-0.953	-0.278	-0.103	-0.229	-0.046	-0.326	-0.258		-0.245	0.767	0.379	0.479	0.764
YGR240C	PFK1 | glycolysis	1	-0.023686	-0.346104	0.309202	0.642575	0.560118	0.608831	0.624534	0.837216	0.726482	0.219738	-0.435559	0.041618	-0.317697	-0.519032	-0.750558	-0.924914	-1.115965	-1.323224	-0.519198	-0.639282	-0.570406	-1.044917	-1.371805	-1.384565	-1.395087	-1.509487	-1.46372	-0.275876	0.305718	0.267389	0.200292	-0.085946	-0.242796	-0.319115	-0.466168	-0.651157		0.12	0.12	0.12		0.336	0.552	0.343	0.033	0.093	-0.857	-0.408		-1.312	0.691	0.176	0.595	-0.589	0.585		-0.509	0.241	0.226	0.305	-0.065		-0.696	-0.459	0.001	0.071	-1.06	-1.082	-1.16	-1.42	-1.463		0.248	0.29	0.475	-1.626	-0.361	-0.504	-0.425	-1.755	-2.545	-3.191		-0.181	-0.67	-0.88	-0.882	-0.595	-0.561	-0.059	-0.596		0.226	-0.051	-0.082	0.146	-0.042	-0.273	-0.75	-0.55		0.036	0.334	0.167	0.281	0.284	0.143	-0.042	0.378		0.0135	-0.432	-0.2035	-0.574	-0.6445	-0.08	-0.508	-0.4465		-0.112	-0.131	-0.029	0.043	0.788
YLR087C	CSF1 | fermentation	1	-0.392746	0.248003	0.202316	0.515861	0.46883	0.558787	0.419682	0.58139	0.580734	-0.357396	-0.109336	-0.357296	-0.628859	-0.741055	-0.745049	-0.761415	-0.812606	-0.883847	-0.182069	0.390358	-0.001169	-0.446811	-0.787924	-0.709328	-0.68359	-0.510604	-0.505026	-0.108233	0.292659	0.198202	-0.114021	-0.05642	-0.186783	-0.403065	-0.360222	-0.296022		-1.76	-1.76	-1.76		0.024	0.158	-0.157	-0.155	-0.126	-0.826	-0.386		-0.3425	0.1815	-0.2075	0.3425	0.2925	-0.1185		0.6745	0.5375	0.114	-0.059	0.039		-0.259	-0.089	0.217	0.042	0.1945	0.4735	-0.064	0.227	-0.518		-0.428	-0.3545	-0.1315	-0.1805	-0.033	-0.1775	0.0405	-0.4465	-0.1295	0.08		-0.2325	-0.578	-0.3595	-0.0195	-0.2055	-0.0135	-0.2365	-0.4915		0.03	0.1425	0.0205	-0.718	-0.914	-1.5035	-0.867	-0.2435		0.532	0.905	2.5995	0.422	-0.3685	-0.441	0.413	-0.6995		1.231	0.518	-0.1195	1.725	-0.9175	0.3995	0.1625	-0.1337		-0.55	-0.004	-1.1225	-0.1915	-0.179
YCR032W	BPH1 | response to pH | cell wall organization and biogenesis	1	-0.297534	0.667845	0.264475	0.521304	0.560762	0.561309	0.53378	0.476714	0.487806	-0.392823	-0.108804	-0.600816	-0.998774	-1.272405	-1.314144	-1.415984	-1.465189	-1.538963	-0.225931	0.661734	0.10565	-1.241054	-1.400401	-1.513526	-1.440337	-1.236913	-1.057993	0.180473	0.647684	0.521731	-0.015144	-0.460044	-0.595493	-0.673392	-0.818631	-0.832809		-4.39	-4.39	-4.39		0.203	0.208	0.024	0.039	0.02	-0.495	-0.364		0.147	-0.31	0.0567	-0.2524	-0.6023	-0.333		0.218	0.088	-0.0665	0.3885	0.0905		-0.1417	-0.2177	-0.3487	-0.1847	-0.2483	-0.2677	-0.337	0.1503	-0.2217		0.6907	-0.245	-0.2107	-0.099	-0.409	-0.216	-0.2277	0.171	0.5337	0.0923		0.0165	-0.0775	-0.07	-0.19	-0.1275	-0.3825	-0.131	-0.391		1.3565	-0.5475	-0.7605	-0.0915	-0.828	-0.385	-1.812	-0.339		0.0395	-0.023	0.25	0.195	0.192	0.5125	0.026	0.3135		0.378	0.886	-0.0795	-0.4355	-0.2985	-0.5795	-0.471	-0.4325		-0.2941	-0.1776	0.377	-1.257	-0.163
YOL066C	RIB2 | riboflavin biosynthetic process | tRNA pseudouridine synthesis	1	-0.249216	0.112837	-0.361906	-0.020358	0.09928	0.119761	0.087108	0.192231	0.183891	-0.055862	0.17853	-0.285686	-0.774024	-0.946423	-1.025144	-1.065793	-1.033391	-1.004215	-0.102218	0.137309	-0.405616	-1.188291	-1.304769	-1.153192	-1.087967	-1.037719	-0.868009	0.232526	0.159547	-0.131373	-0.557755	-0.772111	-0.891202	-0.787749	-0.784902	-0.752444		0.5	0.5	0.5		-0.246	-0.102	0.082	-0.234	-0.06	-0.001	-0.364		-0.155	-0.969	-0.073	-0.17	-0.019	-0.051								-0.054	-0.394	-0.604	-0.607	0.219	-0.336	0.505	0.617	0.381		0.094	-0.085	-1.016	0	0.034	0.127	0.308	0.439	0.408	0.144		-0.193	-0.304	-0.283	-0.211	0.072	0.022	-0.23	0.076		-0.948	-0.1	-0.018	0.15	0	-0.004	0.135	0.041		-0.273	0.049	-0.0667	-0.504	0.343	0.176	0.109	0.029		0.067	0.335	0.282	0.36	0.304	0.23	0.205	0.466		-0.283	-0.345	0.03	-2.029	-0.484
YBR086C	IST2 | response to osmotic stress	1	0.417247	0.81456	0.423843	0.728146	0.784472	0.801963	0.89955	1.0198	0.99379	0.142979	0.748472	0.580733	0.198925	-0.301372	-0.436543	-0.667568	-0.709986	-0.858206	0.448918	0.67275	0.374226	-0.45655	-0.882661	-0.92107	-1.066603	-1.262501	-1.279323	0.306893	0.564041	0.819454	0.26936	0.140163	-0.174721	-0.445822	-0.60485	-0.75145		0.2	0.2	0.2		0.516	0.402	0.56	0.46	0.381	0.109	0.384		-0.8767	0.2327	-0.1397	0.2813	0.0597	-0.185		-0.835	-0.3375	0.029	-0.63	-0.5035		-0.4197	-0.4263	-0.5337	-0.2987	-0.4997	-0.6763	-0.6203	-0.6877	-1.1827		0.0183	0.1483	0.3927	0.3803	0.0043	0.1837	0.26	-0.864	-1.28	-1.613		-0.201	-0.362	-0.164	-0.3635	-0.298	-0.5115	-0.9585	-0.6045		0.0965	-0.302	-0.4795	-0.2505	-0.328	-0.267	-0.6835	-0.6065		-0.184	0.427	0.5935	0.18	0.0019	0.949	0.005	0.021		-0.7425	-0.917	-0.2655	-0.6795	-1.1555	-0.553	-0.8675	-0.6805		0.5575	0.234	0.641	0.3685	0.9655
YLL048C	YBT1 | bile acid and bile salt transport	1	-0.000679	0.021861	-0.269053	-0.093868	0.022999	0.112177	0.233264	0.127057	0.212151	-0.108908	0.114464	-0.060845	-0.326634	-0.542097	-0.731036	-0.813991	-1.033619	-1.156202	-0.259188	0.009305	-0.429458	-1.053065	-1.40982	-1.438566	-1.503752	-1.385095	-1.036598	-0.192318	-0.008738	-0.11962	-0.40481	-0.69339	-0.758085	-0.790612	-0.90054	-0.878392		-0.24	-0.24	-0.24		0.165	0.204	0.013	0.15	0.058	0.004	0.105		-0.428	0.3715	-0.1315	0.3375	-0.479	0.138		-0.7395	-0.068	-0.131	-0.7785	-0.488		-0.2865	-0.3005	-0.559	-0.4745	-0.7915	-0.866	-1.003	-1.203	-1.2965		-0.178	-0.027	0.019	-0.3345	-0.667	-0.7625	-1.0455	-1.257	-1.942	-2.076		-0.533	-0.767	-0.657	-0.693	-0.322	-0.5745	-0.4875	-0.217		-0.4625	0.0005	-0.4655	-0.224	-0.664	-0.813	-1.3605	-1.0985		0.271	0.703	0.344	0.1925	-0.1295	0.111	-0.06	-0.079		-0.3165	-1.129	-0.6445	-0.6475	-1.2095	-0.1615	-0.538	-0.836		0.6595	0.65	0.8795	0.092	0.5885
YLR147C	"SMD3 | nuclear mRNA splicing, via spliceosome"	1	0.141773	0.062137	0.198909	0.297019	0.317804	0.238166	0.18192	0.114887	0.280403	-0.059438	-0.287602	-0.17274	-0.608728	-0.899259	-0.865355	-1.052807	-1.010944	-1.455501	-0.165955	-0.14101	0.210299	-0.09007	-0.362647	-0.726036	-0.937626	-0.743744	-0.61545	-0.332237	0.056286	-0.267637	-0.408757	-0.384237	-0.418628	-0.575887	-0.582341	-0.797954		-1.37	-1.37	-1.37		-0.01	-0.113	-0.166	0.049	0.043	0.278	0.102		0.082	0.181	0	0.144	0.441	0.36		-0.439	-0.635	-0.631	0.09	-0.186		-0.129	0.137	0.151	0.346	0.23	1.017	0.879	0.638	1.379		0.124	-0.225	-0.427	-0.453	-0.536	-0.322	0.101	-0.215	-0.867	-0.81		0.145	0.236	-0.319	-0.369	-0.459	-0.303	-0.208	-0.395		-0.667	-0.468	-0.038	0.095	-1	-0.575	-0.527	-0.295		-0.781	-0.744	-0.054	-0.048	-0.045	-0.279	0.022	-0.044		0.13	0.029	-0.199	0.258	-0.334	-0.162	0.035	0.132		-0.568	0.65	0.1	0.677	0.039
YER077C	YER077C | biological_process	1	-0.152095	-0.021251	-0.088101	0.302194	0.278038	0.285143	0.342061	0.428366	0.449203	-0.075901	0.077266	-0.182708	-0.761195	-0.890372	-1.285064	-1.205258	-1.196397	-0.682346	-0.084454	0.265152	0.557717	-0.807216	-0.714692	-1.163778	-1.146382	-1.384255	-1.125571	0.1158	0.404445	0.188715	0.015778	-0.369464	-0.658392	-0.51678	-0.579302	-0.640694		-0.78	-0.78	-0.78		-0.334	0.014	0.309	-0.077	-0.103	0.675	0.436		-0.111	0	-0.423	-0.054	-0.212	-0.15		-0.299	0.054	0.082	-0.551	-0.3		-0.216	0.096	0.286	0.267	-0.09	0.208	0.421	0.525	1.415		0.018	-0.159	-0.366	-0.216	-0.146	0.374	0.397	-0.153	-0.713	-1.371		-0.49	-0.509	-0.536	-0.318	-0.241	-0.106	-0.23	0.026		-1.087	-0.686	-0.523	-0.387	-0.624	-0.318	-0.611	0.415		-0.129	-0.065	0.226	0.339	0.275	0.557	0.128	0.421		-0.413	0.041	0.163	0.292	-0.396	0	0.2	0.883		-0.06	-0.859	-0.511	-0.537	-0.373
YMR264W	CUE1 | ER-associated protein catabolic process | establishment of protein localization	1	-0.057356	0.319746	0.35096	0.462554	0.415775	0.517371	0.403979	0.337914	0.396318	-0.299491	-0.042136	-0.339551	-0.650393	-0.933357	-1.043818	-1.043228	-1.192394	-1.223659	0.110841	0.350967	0.2199	-0.482527	-0.739788	-0.814527	-0.92901	-0.995344	-1.053616	0.038737	0.12273	-0.064096	-0.239105	-0.544615	-0.493915	-0.69568	-0.661061	-0.721377		-0.11	-0.11	-0.11		0.016	0.25	0.484	0.24	0.425	0.91	0.725		-0.412	0.359	0.287	-0.298	-0.156	0.595		0.058	-0.056	0.122	0.338	0.247		-0.413	-0.493	-0.589	-0.594	-0.569	-0.566	-0.221	-0.085	-0.412		-0.264	-0.32	-0.299	0.484	-0.225	-0.543	-0.389	-0.639	-1.33	-0.787		-0.009	0.271	0.098	0.189	0.502	0.513	0.305	0.317		-0.172	-0.346	-0.31	-0.078	0.345	0.078	-0.009	0.176		-0.352	0.066	-0.329	-0.699	0.075	-0.209	-0.185	-0.055		-0.29	0.724	0.319	0.3214	-0.068	0.358	0.307	0.003		-0.649	-0.881	-1.325	-0.51	-0.609
YBR127C	VMA2 | calcium ion homeostasis | vacuolar acidification	1	0.074519	0.03566	-0.075196	0.188621	0.446625	0.243895	0.267088	0.364647	0.29762	0.187289	0.469546	0.187654	-0.045048	-0.357076	-0.733855	-0.874257	-0.927636	-1.049938	-0.203131	-0.652463	-0.672733	-0.842011	-0.724016	-0.900078	-1.092903	-1.217637	-1.263606	0.410816	-0.194926	-0.319128	-0.420329	-0.725319	-0.858125	-0.879027	-0.866766	-1.050337		-0.54	-0.54	-0.54		0.47	0.54	0.355	0.472	0.373	-0.117	-0.25		-1.024	0.3525	0.1405	-0.016	0.2725	0.3565		-0.062	-0.055	0.239	0.266	0.596		-0.3925	-0.399	-0.286	-0.284	-0.04	-0.583	-0.727	-0.5975	-0.5305		0.425	0.4645	0.301	-1.2035	-0.5435	-0.299	-0.9745	-0.448	-0.953	-1.4745		0.211	0.175	0.04	-0.055	0.333	0.106	0.254	0.018		0.351	-0.505	-0.26	0.155	-0.151	0.125	-0.27	0.189											0.294	0.529	0.324	0.03	-0.079	0.035	-0.08	-0.218		0.263	0.258	-0.045	-0.072	0.183
YFR006W	YFR006W | biological_process	1	0.371817	0.202943	0.036243	0.540088	0.605833	0.499526	0.611957	0.6789	0.549164	0.366662	-0.052958	-0.45436	-0.546864	-0.805211	-1.098681	-1.164055	-1.20829	-1.218172	0.939554	0.189768	-0.123479	-0.511099	-0.428791	-0.732772	-0.708616	-0.775285	-0.800126	1.353194	0.291928	-0.053308	-0.385368	-0.830297	-0.733227	-0.752514	-0.798684	-0.79356		-1.67	-1.67	-1.67		0.021	0.196	-0.216	0.299	0.373	0.347	-0.368		-0.075	-0.15	-0.014	-0.453	-0.036	0.432		0.36	0.214	0.182	0.028	-0.007		0.536	0.525	-0.296	-0.106	0.032	-0.34	-0.006	-0.243	0.025		0.501	0.486	0.911	-0.267	-0.387	-0.258	-0.16	-0.29	-0.804	-1.456		0.371	0.536	0.477	0.41	0.462	0.078	-0.089	-0.022		0.487	0.188	0.741	0.442	1.192	0.691	0.932	1.189		0.338	0.068	0.576	-0.259	0.21	0.514	0.305	0.532		0.142	0.121	0.369	0.406	0.51	-0.332	-0.009	0.213		-0.351	-0.124	0.089	-0.348	0.218
YPL048W	CAM1 | regulation of translational elongation	1	0.319926	0.265814	-0.054997	-0.029672	0.099448	0.140496	0.306975	0.248806	0.264161	0.363708	-0.213863	-0.654109	-0.710745	-0.755832	-0.908809	-1.053612	-1.130373	-1.199851	0.306057	-0.228612	-0.600372	-0.827084	-0.885393	-0.879512	-0.90398	-1.069331	-1.098511	0.67572	-0.28417	-0.480381	-0.75107	-0.83819	-0.926167	-1.020639	-0.997746	-1.093586		-0.59	-0.59	-0.59		-0.03	-0.044	0.32	-0.311	0.243	-0.009	-0.802		-1.022	0.16	-0.071	0.694	0.115	0.674		-0.642	-0.66	-0.423	-0.3015	-0.444		-0.847	-0.987	-1.063	-0.48	-0.85	-1.148	-1.593	-1.494	-2.155		0.335	0.652	0.265	-0.653	-0.541	-1.113	-0.823	-1.535	-1.925	-2.183		0.057	0.166	0.21	0.109	0.327	0.322	0.134	0.029		0.325	0.342	0.507	-0.433	0.032	-0.217	0.435	-0.345		0.559	0.316	0.886	0.083	0.265	0.548	0.042	0.052		0.509	0.721	0.843	0.382	0.205	-0.115	0.095	0.034		-0.29	0.053	-0.079	0.996	0.587
YDR371W	CTS2 | biological_process	1	0.461675	1.310539	0.320119	0.947156	1.110003	0.977588	0.945483	1.250756	1.34144	0.803254	1.188813	-0.1034	-1.120044	-1.599723	-1.200997	-0.781039	-1.21162	-0.887815	0.969776	0.811341	0.486096	-0.56241	-0.581008	-0.628599	-0.795885	-1.486648	-1.616468	1.155423	0.408658	-0.447358	-1.091779	-1.485468	-1.032556	-1.97142	-1.400049	-1.269715		1.36	1.36	1.36		0.151	0.307	0.133	0.11	0.369	0.548	-0.1		-0.519	0.272	-0.071	-0.027	-0.212	0.272		0.73	-0.09	-0.127	-0.286	-0.301		0.556	0.919	0.423	0.386	-0.19	-0.242	-0.386	-0.192	-0.312		0.007	-0.027	-0.692	-1.033	-1.075	-0.368	-0.542	-0.704	-1.305	-1.65		-0.035	0.298	0.494	0.456	0.51	0.425	0.052	0.022		-0.267	-0.456	-0.269	-0.059	-0.295	-0.122	-0.348	-0.333		0.474	0.622	0.994	0.652	-0.059	0.393	-0.12	-0.235		-0.158	0.44	0.755	0.374	0.139	0.53	0.17	0.06		-0.539	-0.437	-0.537	-0.446	-0.432
YIR008C	"PRI1 | DNA replication, synthesis of RNA primer | lagging strand elongation | DNA replication | DNA replication initiation"	1	0.158811	0.248741	0.131322	0.355929	0.408543	0.44936	0.429756	0.416923	0.422304	0.394184	0.09495	-0.313216	-0.530882	-0.763429	-0.684051	-0.869693	-0.758647	-0.556716	0.441546	0.32252	0.205629	-0.310272	-0.558403	-0.48601	-0.684726	-0.468328	-0.549006	0.507726	0.42351	0.082735	-0.22049	-0.335179	-0.326593	-0.34955	-0.356272	-0.345291		0.46	0.46	0.46		-0.083	-0.104	0.053	-0.187	-0.081	0.896	0.121		-0.379	0.285	-0.139	0.203	0.31	0.162		0.357	0.216	1.376	0.023	-0.659		0.19	0.67	0.266	0.422	0.157	-0.036	0.029	0.136	0.391		0.26	0.286	0.092	-0.541	-0.423	-0.406	-0.757	-1.266	-1.362	-1.205		0.124	0.203	0.179	0.036	0.384	0.133	-0.097	0.09		-0.823	-0.9	-0.371	-0.283	-0.778	-0.185	-0.365	-0.554		-0.3865	-0.0085	0.188	0.1175	-0.173	0.1655	-0.2821	-0.1355		-0.1055	0.587	0.2745	0.4045	-0.2155	0.145	0.058	-0.022		-0.498	-0.066	0.112	-0.031	-0.131
YKL045W	"PRI2 | DNA synthesis during DNA repair | DNA replication, synthesis of RNA primer | lagging strand elongation | DNA replication | DNA replication initiation"	1	0.782532	0.369423	0.37113	0.701555	0.80426	0.748541	0.724162	0.70705	0.621439	0.799985	0.026291	-0.353723	-0.527857	-0.656152	-0.706658	-0.728869	-0.75339	-0.807042	1.237505	1.043537	0.852433	0.170256	-0.032503	-0.162074	-0.175993	0.035729	-0.134255	0.72807	0.369034	-0.120202	-0.092832	-0.381963	-0.586515	-0.511956	-0.674865	-0.670626		-1.08	-1.08	-1.08		-0.107	-0.275	-0.761	-0.141	0.116	-0.538	-0.365		0.1	-0.539	-0.109	-0.34	0.171	0.292		-0.623	0.176	0.043	0.225	0.03		0.361	0.987	0.771	0.656	0.303	-0.411	0.312	0.004	0.275		-0.156	-0.131	-0.159	-0.369	0.051	-0.074	-0.416	-1.009	-1.007	-1.828		-0.385	-0.461	-0.543	-0.485	-0.456	-0.237	-0.469	-0.42		-0.284	-0.044	0.041	-0.454	-0.649	-0.595	-0.144	-0.421		-0.339	-0.76	-0.292	0.368	0.309	0.27	0.241	0.369		1.115	0.0235	0.264	0.5625	1.4925	1.1005	0.8492	1.4763		-0.571	-0.185	0.327	0.571	0.44
YGR188C	BUB1 | mitotic spindle checkpoint | protein amino acid phosphorylation	1	-0.029413	0.126603	-0.095294	0.647385	0.434667	0.571623	0.467502	0.58912	0.546216	0.116437	-0.425426	-0.25569	-1.538385	-1.121781	-1.151061	-1.053481	-1.186652	-1.473646	0.164331	0.457668	0.438416	-0.671523	-0.350107	-0.668366	-0.932082	-1.285175	-1.283911	0.401279	0.359652	-0.085994	-0.945181	-0.886294	-1.188689	-0.736115	-0.532912	-0.95514		-1.22	-1.22	-1.22		0.05	-0.475	0.106	-0.052	-0.377	0.388	0.314		0.263	0.485	0.807	0.222	0.485	-0.648		-0.363	0.343	0.142	0.168	0.096		-0.459	-0.178	0.259	0.041	0.076	0.157	1.023	1.059	1.193		-0.351	-0.808	-0.915	-0.609	-0.458	-0.065	0.21	-0.128	0.12	-0.682		-1.063	-0.736	-0.568	-1.009	-0.757	-0.248	-1.003	-1.303		-0.322	-1.263	0.286	-0.226	-0.138	-0.376	-0.212	-0.131		-0.608	-0.564	-0.426	-0.394	0.008	-0.054	-0.158	-0.088		-0.01	-0.3995	-0.844	1.15	-1.0925	-1.6735	0.438	0.1135		-6.665	-1.202	-0.069	-0.863	-0.322
YNL263C	YIF1 | ER to Golgi vesicle-mediated transport	1	0.639851	0.156849	0.165474	0.456099	0.638938	0.571723	0.803418	0.736538	0.782472	0.246738	-0.810724	-1.062237	-0.943373	-1.026331	-0.916023	-1.004588	-1.205714	-1.280542	0.489543	0.281191	-0.149405	-0.735944	-0.993558	-0.966337	-0.875547	-0.865713	-0.694121	0.249175	0.021259	-0.262436	-0.452981	-0.29193	-0.270483	-0.2982	-0.404301	-0.260874		2.78	2.78	2.78		0.134	0.057	0.426	0.271	0.274	0.092	-0.054		-0.55	0.658	0.436	0.884	0.033	0.416		-0.361	-0.376	-0.796	-0.279	-0.539		-0.115	-0.03	-0.288	0.032	-0.533	-0.87	-0.364	-0.524	-0.389		0.275	0.493	-0.556	-0.405	-0.044	-0.445	-0.201	-0.463	-1.221	-1.107		0.187	0.405	0.32	0.368	0.477	0.347	0.216	-0.08		-0.842	-0.135	-0.012	0.415	0.038	0.148	0.348	-0.476		0.304	0.313	0.489	0.201	-0.297	0.042	-0.332	-0.432		0.34	0.574	0.605	0.436	0.101	0.573	0.193	-0.179		-0.508	-0.175	-0.531	0.923	0.526
YPR042C	"PUF2 | mRNA catabolic process, deadenylation-dependent decay"	1	0.103039	0.950052	0.574106	0.371256	0.206723	0.174251	0.206917	0.149318	0.137684	0.146046	1.082761	0.687564	0.078969	-0.737193	-1.021741	-1.217249	-1.026681	-1.425472	0.434902	0.734482	0.234779	-0.831428	-1.109142	-1.220757	-1.272005	-1.218483	-1.151556	0.483431	0.11472	0.064293	-0.351127	-0.747177	-0.940387	-1.175489	-1.145479	-1.228621		2.91	2.91	2.91		-0.232	0.063	-0.196	-0.101	0.018	0.061	0.529		0	0.3185	0.145	0.272	0	0.0425		-0.828	-0.0357	0.1357	0.2277	-0.0237		-0.0795	-0.162	0.0655	-0.017	0.056	-0.1065	-0.0645	0.1685	-0.3365		-0.2	-0.1795	0.0895	0.764	0.272	0.094	0.4685	0.076	0.256	0.314		0.0263	-0.273	0.218	-0.2987	-0.317	-0.3733	-0.294	-0.5583		-0.517	0.2257	-0.1157	-0.1537	-0.6813	-0.7467	-1.026	-0.4324		1.04	1.234	-0.477	0.106	-0.168	0.528	0.941	-0.3		2.052	1.0735	1.904	2.161	0.2635	0.4075	0.0835	-0.3785		-0.226	0.348	-0.26	0.0755	-0.977
YKL047W	YKL047W | biological_process	1	0.00577	0.247228	0.130501	0.196839	0.180248	0.250773	0.152465	0.249519	0.220767	0.026928	0.11992	-0.417449	-0.815678	-1.06479	-1.13736	-1.354684	-1.189737	-1.182837	0.441334	0.337572	0.092204	-0.432957	-0.464527	-0.84322	-0.920389	-1.092487	-0.960629	0.472546	0.33858	0.028287	-0.282587	-0.603433	-0.630862	-0.73162	-0.65195	-0.694458		-0.87	-0.87	-0.87		0.131	-0.008	0.089	0.014	0.117	0.303	-0.162		-0.383	0.217	-0.047	0	-0.459	-0.138		0.169	-0.034	0.233	-0.115	-0.164		-0.04	0.197	-0.238	0.066	-0.014	-0.552	-0.075	-0.166	0.3		-1.121	-0.128	-0.072	-0.312	-0.587	-0.641	-0.433	-1.758	2.468	-1.762		-0.04	-0.326	-0.707	-0.625	-0.401	-0.482	-0.244	0.03		-0.022	-0.007	-0.376	-0.194	0.021	-0.273	-0.252	0.136		-0.403	-0.006	-0.262	-0.262	0.078	0.333	-0.194	0.285		-0.037	-0.5955	0.156	-0.373	-0.477	-0.7435	-0.0945	-0.192		0.495	0.478	0.595	-0.156	-0.02
YIL129C	TAO3 | cell morphogenesis | cellular morphogenesis during vegetative growth | cell budding	1	0.241843	0.715455	0.386422	0.361526	0.377747	0.384789	0.424778	0.378022	0.377923	0.078605	0.02824	-0.286581	-0.554127	-0.688207	-0.937405	-0.901302	-1.03457	-1.015454	0.125186	0.645296	0.220808	-0.608025	-0.584014	-0.578251	-0.585991	-0.420723	-0.386782	0.40921	0.381448	0.353955	-0.04527	-0.209964	-0.383287	-0.329007	-0.369486	-0.259131		-1.74	-1.74	-1.74		-0.311	0.038	-0.405	-0.377	-0.377	-0.219	0.859		-0.4825	-0.1105	-0.0375	0.3755	0.498	0.254		-0.389	0.1065	0.431	-0.346	-0.534		-0.0175	0.0365	0.405	0.3165	0.426	-0.1125	-0.1665	-0.0445	-0.2355		-0.137	-0.2745	-0.6	-0.849	-0.318	-0.679	-1.146	-1.3345	-1.597	-1.1525		-0.016	-0.323	-0.54	-0.5205	-0.612	-0.4615	-0.5945	-0.15		-0.676	-0.8684	-1.5805	-0.0315	-1.2575	-0.8395	-0.503	-0.074		-0.3317	-0.327	-0.1937	0.005	-0.2897	0.0993	-0.1263	-0.372		-0.353	-0.159	-0.3763	-0.503	-0.62	-0.2293	-0.3497	-0.0283		0.052	0.0515	0.5515	0.425	-0.076
YGR117C	YGR117C | biological_process	1	0.324625	0.523344	0.097777	0.198553	0.146509	0.081524	0.072877	0.142587	0.049076	0.0489	0.922439	0.404675	-0.292626	-0.688194	-1.258996	-1.437657	-1.487323	-1.080218	0.436301	0.512713	0.366781	-0.691712	-0.687493	-0.881377	-1.316428	-0.656251	-0.955787	0.190204	-0.007263	0.0638	-0.303989	-0.823847	-0.868354	-0.940818	-1.220699	-1.442343		3.37	3.37	3.37		-0.108	-0.338	-0.047	-0.189	-0.191	-0.111	0.145		-0.069	0.25	0.167	0.122	0.092	-0.125		-0.2	-0.294	-0.084	0.043	0.272		0.752	0.829	0.252	0.246	0.059	-0.013	0.108	-0.382	0.248		0.417	0.223	-0.035	0.226	-0.303	-0.239	-0.201	-0.7	-1.404	-1.409		-0.002	0.058	0.189	0.131	0.254	-0.024	0.062	0.124		-0.472	-0.567	-0.04	-0.158	-0.067	0.043	0.12	0.211		0.791	0.754	1.182	0.29	-0.01	-0.005	0.129	-0.245		-0.0045	-0.127	-0.139	0.239	0.228	-0.425	-0.042	0.161		-0.09	0.02	0.156	-0.4	-0.149
YPR164W	MMS1 | DNA repair | negative regulation of DNA transposition	1	-0.390217	0.76898	0.303606	0.526925	0.574882	0.57097	0.625406	0.576169	0.548952	0.013418	0.79502	-0.169974	-0.332303	-0.584241	-0.946359	-0.496326	-0.611069	-0.79973	0.331211	0.822956	0.199338	-0.778285	-0.583171	-0.62109	-0.23941	-0.390319	-0.802691	0.27612	0.485007	0.137817	-0.414546	-0.662682	-0.768223	-0.703673	-0.686855	-0.831498		-1.71	-1.71	-1.71		0.084	0.153	-0.146	0.153	0.042	-0.321	0.062		-0.2425	-1.076	0.306	0.7575	0.2925	-0.5605		0.2463	-0.1177	0.077	-0.8867	-0.5393		-0.0835	-0.2025	-0.037	0.049	-0.162	0.366	-0.3215	-0.09	-0.749		-0.2535	-0.2885	-0.4155	-0.242	-0.3635	0.3345	-0.2305	-0.0595	0.501	-0.6095		-0.133	-0.2343	-0.2917	-0.7043	-0.5467	-0.323	-0.5783	-0.7263		-0.1143	-0.2993	-0.379	-1.249	-0.2081	-0.427	-0.269	-0.2377		0.073	0.0585	0.284	0.1775	0.076	0.049	-0.0635	0.3605		1.446	1.9345	0.445	1.6755	-0.492	0.1385	0.1435	-0.786		-0.808	-0.1295	-0.082	-0.9135	0.127
YPL106C	SSE1 | protein refolding | protein folding | telomere maintenance	1	0.483216	0.64774	0.131498	-0.027684	-0.029458	-0.109727	0.11198	-0.021963	0.071241	1.300648	0.494468	-0.211139	-0.969945	-1.383589	-1.3759	-1.516341	-1.600104	-1.663808	0.705412	0.758856	0.86273	-0.276248	-0.492458	-0.621423	-0.643164	-0.641539	-0.663771	1.099747	0.957262	0.631591	0.229129	0.007215	-0.147143	-0.165651	-0.132887	-0.115531		-2.25	-2.25	-2.25		0.357	0.183	-0.015	-0.088	-0.133	-0.282	-0.289		-1.195	0.394	0.293	0.223	-0.051	-0.584		-0.7965	-0.4595	-0.714	-1.1895	-0.771		-0.548	-0.759	-1.059	-0.783	-1.533	-0.899	-0.585	-0.839	-1.059		0.372	0.089	-0.188	-1.001	-1.27	-0.731	-0.572	-3.281	-3.825	-4.33		0.224	0.398	0.608	0.418	0.664	0.596	1.066	1.072		0.509	0.116	0.294	-0.199	-0.014	-0.406	-0.748	-1.009		0.007	-0.287	0.131	-0.166	-0.297	-0.127	-0.466	0.007		1.218	1.417	1.68	1.662	1.428	0.344	0.563	0.556		0.654	0.452	0.326	-0.202	0.047
YAL024C	LTE1 | spindle orientation checkpoint | vesicle-mediated transport | regulation of exit from mitosis | response to drug	1	0.576468	-0.322964	-0.038096	0.345531	0.502533	0.629892	0.603586	0.786635	0.789811	1.109767	-0.638327	-0.52607	-1.089938	-1.027496	-0.476218	-0.725039	-0.209592	-0.880348	0.392522	-0.045904	-0.290808	-0.958817	-1.250918	-1.147233	-1.372274	-1.688685	-0.822091	0.290314	0.361321	-0.067838	-0.002249	-0.104568	0.068072	0.130156	0.165408	0.020386		0.56	0.56	0.56		-0.129	-0.402	-0.207	-0.114	-0.146	-0.244	-0.394		0.495	0.095	0.269	0.349	0.5212	-0.1723		-0.8045	0.3465	0.308	-0.353	-0.19		0.2737	0.1137	0.7543	0.7897	0.7143	0.244	-0.213	-0.6502	-1.1633		-0.2237	0.129	-0.1123	-0.4027	-0.1957	-0.0803	-0.574	0.5737	0.5017	0.7933		0.1925	0.106	0.298	0.0985	-0.088	-0.1515	-0.858	-0.1945		-1.0165	-0.3725	-0.2755	-0.6865	-1.0425	-0.4595	-0.5875	-0.997		0.739	-0.1105	0.5515	0.269	0.288	-0.182	-0.6065	0.3815		0.467	0.488	0.9515	0.669	0.5165	-0.531	-0.006	-0.333		-1.022	-0.38	0.262	0.6085	0.0135
YBL034C	STU1 | microtubule nucleation	1	0.712709	0.465176	0.209477	0.305377	0.523631	0.577025	0.667249	0.746587	0.76883	0.732665	-0.152188	-0.430504	-0.654581	-0.62161	-0.892314	-0.707778	-0.71475	-0.695184	0.670021	0.728617	0.384515	-0.554286	-0.840049	-0.716621	-0.790687	-0.938049	-0.988635	0.727121	0.341572	0.286021	-0.026809	-0.148506	-0.103473	0.03301	-0.092102	-0.17987		-1.09	-1.09	-1.09		-0.126	-0.107	-0.398	-0.153	0.226	-0.296	-0.044		0.3333	0.195	-0.69	-0.082	0.1653	0.022		-0.5765	-0.2495	0.4005	-0.0855	-0.0795		0.0583	-0.0603	0.086	0.1387	-0.2747	-0.187	-0.3037	-0.0933	-0.361		-0.358	-0.286	-0.332	-0.6157	-0.4903	-0.2777	-0.3883	-0.2433	0.0887	-0.2027		-0.1215	-0.484	-0.0705	-0.27	-0.3525	-0.397	-1.131	-0.593		-2.1565	-1.2475	-0.935	-0.0175	-0.796	-0.293	0.0185	0.47		0.2555	-0.1765	0.5335	0.2555	-0.087	0.0855	0.2225	0.0205		0.6045	0.26	1.197	0.5005	-0.5175	-0.2125	0.2785	0.487		-1.361	-1.0815	0.2305	-1.4905	0.242
YDL056W	MBP1 | regulation of progression through cell cycle | DNA replication	1	-0.040465	0.526545	0.16254	0.103474	0.133782	0.090544	0.120223	-0.105179	0.065289	0.258387	0.440316	-0.013868	-0.618333	-1.05316	-1.334735	-1.049703	-1.234792	-1.285594	0.303098	0.670199	0.355163	-0.561997	-1.424021	-1.250273	-1.303592	-1.755204	-1.428929	0.085301	0.412117	0.071305	-0.168994	-0.439341	-0.546631	-0.587152	-1.011197	-0.848804		-0.28	-0.28	-0.28		-0.022	0.435	-0.269	-0.073	-0.304	-0.073	0.002		-0.415	-0.322	0.585	0.222	0.459	-0.648		-1.189	1.198	0.384	0.214	-0.009		0.41	-0.261	0.042	0.047	-0.051	-0.188	-0.038	-0.381	-0.326		-0.025	0.209	0.068	-0.132	-0.052	0.406	-0.015	0.509	-0.243	1.194		0.003	0.36	0.199	-0.134	0.028	0	-0.588	-0.104		-0.585	0.526	1.405	0.033	-0.607	-1.065	-1.401	-0.705		0.382	-0.055	0.342	0.13	0.01	0.029	0.194	0.394		0.83	0.17	-0.025	0.069	-0.085	-1.429	-0.485	-1.594		0.539	0.605	0.125	1.066	0.268
YJL179W	PFD1 | cytoskeleton organization and biogenesis | protein folding | telomere maintenance	1	0.378823	-0.003157	0.126573	0.100079	0.164817	0.128172	0.136566	-0.158734	-0.070577	0.775314	0.073869	-0.195038	-0.434444	-0.432157	-0.776574	-0.356536	-0.528433	-0.774802	0.398553	0.266631	0.415241	-0.604947	-1.520043	-1.29999	-1.670365	-2.212337	-1.569944	0.200976	0.656546	0.013192	-0.050567	-0.028183	-0.261228	-0.269657	-0.333232	-0.227434		0.97	0.97	0.97		-0.036	0.04	0.121	0.047	0.031	0.241	0.091		-0.276	0	0.085	0.163	0.559	0.2192		-0.696	-0.634	-0.059	0.206	0.172		-0.128	0.494	0.462	0.586	-0.025	-0.079	0.039	0.555	0.719		0.085	-0.389	-0.745	-1.603	-1.077	-0.995	-0.977	-1.17	-1.585	-0.391		-0.013	-0.005	-0.477	-0.501	-0.334	-0.035	-0.276	-0.14		0.322	0.017	-0.43	0.278	-0.69	-0.416	-0.774	-0.322		0.077	0.147	-0.359	-0.095	0.064	-0.136	0	0.023		0.028	0.313	-1.1295	-0.4947	-0.7925	-0.774	-0.1875	0.375		-0.802	-0.559	-0.553	0.371	-0.072
YJR024C	YJR024C | biological_process	1	0.254046	0.077222	0.101373	0.214925	0.244649	0.297775	0.365201	0.247408	0.257454	0.433824	-0.592489	-0.726271	-1.070643	-1.229727	-1.426076	-1.479064	-1.572689	-1.56705	0.468086	0.530572	0.338283	-0.205754	-0.399864	-0.459073	-0.48257	-0.786389	-0.82514	0.278532	0.285886	-0.146578	-0.601663	-0.900946	-1.117458	-1.180785	-1.090862	-1.012901		2.33	2.33	2.33		-0.053	0.18	-0.131	-0.333	-0.027	-0.643	-0.822		-0.856	0.484	0.372	0	-0.076	0.086		-0.945	-0.544	-0.511	-0.593	-0.118		-0.275	0.001	-0.176	0.307	0.2	-0.269	-0.282	-0.478	-0.029		0.334	0.552	0.229	0.074	-0.228	-0.33	-0.504	-0.288	-0.937	-1.571		0.186	0.187	-0.255	-0.366	0.063	0.16	0.232	0.141		-0.585	-0.136	0.268	0.645	0.256	0.404	0.137	0.383		-0.434	0.415	-0.329	0.322	-0.022	0.193	-0.351	0.04		-0.543	0.0045	-0.5055	-0.351	-0.8925	-0.052	-0.243	-0.2165		0.243	0.525	-0.073	0.451	0.369
YJL207C	"LAA1 | retrograde transport, endosome to Golgi | protein localization"	1	0.550358	0.204199	0.051914	0.179857	0.12442	0.394278	0.348794	0.359677	0.451596	0.326329	0.062502	-0.308585	-0.832376	-1.069218	-1.006787	-0.973552	-1.041176	-1.050297	-0.217078	-0.209752	-0.807176	-1.28053	-1.230955	-1.011245	-0.972658	-0.82922	-0.722298	-0.139121	0.137566	-0.312327	-0.513152	-0.56089	-0.652248	-0.757299	-0.762321	-0.675349		0.37	0.37	0.37		-0.151	0.294	-0.213	-0.068	-0.442	-0.164	0.11		0.4535	0.339	-0.2925	1.161	-1.2925	-0.2295		-0.4495	0.43	-0.5215	1.095	0.098		-0.2565	-0.38	-0.3135	-0.2415	-0.412	-0.0685	-0.719	-0.5835	-0.4505		-0.134	-0.104	-0.125	-0.16	-0.4595	-0.456	0.108	0.2615	0.815	-0.0405		-0.0295	0.1495	-0.029	-0.3915	-0.416	-0.4095	-0.3595	-0.6025		-0.61	0.062	-0.39	0.641	-0.661	-0.3995	-0.5575	0.732		-0.758	-0.1335	0.043	-0.5045	-0.0115	0.4035	-0.108	0.192		1.4253	1.205	-0.2847	0.3263	-0.468	0.6963	0.0067	1.2098		-1.6194	-0.746	0.8035	-1.004	1.1295
YMR231W	"PEP5 | late endosome to vacuole transport | vesicle docking during exocytosis | vacuole fusion, non-autophagic | Golgi to endosome transport"	1	0.239725	0.102156	-0.056816	0.319562	0.303554	0.340069	0.382752	0.325372	0.385873	0.376718	0.15218	-0.254289	-0.998353	-1.287309	-1.009798	-1.047098	-1.124009	-1.114661	0.216644	0.250901	0.051005	-1.181935	-1.761309	-1.458819	-1.370026	-1.743937	-1.424684	0.035854	0.434038	0.063097	-0.528491	-0.575583	-0.55632	-0.902521	-0.837235	-0.940881		-0.83	-0.83	-0.83		-0.057	-0.141	0.011	0.128	-0.032	-0.2	-0.192		-0.195	-0.29	0.014	0.244	0.3	0.284		0.224	0.294	-0.119	-0.359	-0.031		0.464	0.022	0.195	0.071	-0.153	-0.2	0.318	0.347	-0.139		-0.039	0.161	0.25	-0.836	-0.262	-0.111	0.097	-1.443	-1.795	-2.243		-0.203	-0.153	-0.139	-0.24	-0.104	-0.198	-0.411	-0.209		-0.354	-0.152	-0.156	-0.12	-0.748	-0.819	-0.504	-0.707		0.028	0.779	0.649	0.189	0.123	0.448	0.07	0.255		-0.143	-1.495	0.216	0.259	0.402	0.038	0.374	0.479		0.093	-0.647	-0.134	-1.046	-0.324
YGL231C	YGL231C | biological_process	1	0.336178	0.059582	0.154981	0.035722	0.140899	0.299447	0.367629	0.103733	0.286098	0.068232	-0.269497	-0.580609	-0.944866	-1.069228	-1.160202	-1.068005	-1.143906	-1.212841	-0.078979	0.051085	-0.180518	-0.796347	-1.017459	-1.058974	-1.018982	-0.914061	-0.949409	-0.233996	-0.038571	-0.221398	-0.417339	-0.439934	-0.693408	-0.731451	-0.781727	-0.708955		1.84	1.84	1.84		0.263	-0.119	0.348	0.148	0.034	0.427	-0.121		-0.418	0.276	0.166	0.162	0.431	0.36		-0.215	-0.179	0.214	0.225	0.094		0.362	0.632	0.166	0.214	-0.07	-0.315	-0.166	-0.236	0.505		0.326	0.09	0.072	-0.69	-0.64	-0.361	-0.357	-1.455	-1.7	-1.822		0.372	0.426	0.026	-0.12	0.073	0.176	0.213	0.191		0.113	0.088	0.24	0.451	0.604	0.178	0.504	0.661		0.241	0.558	0.593	-0.142	0.131	0.621	0.092	0.14		0.123	0.177	-0.633	-0.278	-0.316	-0.498	-0.199	0.315		-0.202	0.002	0.075	0.28	0.186
YMR205C	PFK2 | glycolysis	1	-0.125639	0.17219	0.609116	0.671829	0.556489	0.630503	0.651179	0.902332	0.758879	0.069494	0.000016	-0.189598	-0.667215	-1.152281	-1.362481	-1.436179	-1.539836	-1.647244	0.095586	-0.159019	-0.261866	-1.027315	-1.222389	-1.300194	-1.428755	-1.349902	-1.488263	0.545808	0.281489	0.307867	-0.035586	-0.443468	-0.756892	-0.965733	-1.023524	-1.142111		0.74	0.74	0.74		0.243	0.199	0.38	0.197	0.204	-0.949	-0.955		-0.956	0.031	0.441	0.309	-0.561	-0.018		-0.334	0.177	0.357	-0.243	-0.251		-0.605	-0.365	0.444	0.169	-0.003	-0.325	-0.395	-0.872	-1.115		0.332	0.741	0.909	-1.314	0.241	0.062	0.455	-1	-1.671	-2.366		-0.035	-0.616	-0.971	-0.675	-0.486	-0.501	0.064	-0.535		0.66	0.483	0.646	-0.103	0.477	0.503	0.405	0.476		0.003	-0.094	0.199	0.146	0.362	0.008	0.282	0.396		0.147	-0.538	0.143	0.09	0.321	0.131	0.07	0.19		-0.45	-0.165	-0.364	0.54	0.567
YIL026C	IRR1 | spore germination | mitotic sister chromatid cohesion | cytogamy | chitin- and beta-glucan-containing cell wall organization and biogenesis	1	0.650898	0.087116	0.197354	0.498614	0.625579	0.734071	0.669472	0.636594	0.63565	0.441935	-0.841258	-1.106906	-1.335449	-1.373188	-1.194588	-1.070146	-1.183543	-1.246437	0.407412	0.405135	0.20953	-0.352567	-0.487814	-0.383751	-0.612272	-0.480355	-0.523609	0.101437	0.025763	-0.479281	-0.832373	-0.807381	-0.832367	-0.862445	-0.803865	-0.801114		-1.11	-1.11	-1.11		0.281	0.098	-0.049	0.051	0.202	-0.178	-0.185		0.444	0.37	-0.034	-0.158	0.115	-0.156		-0.058	0.704	0.142	-0.569	-0.412		0.975	1.402	1.031	0.958	0.475	-0.073	0.358	0.609	0.399		-0.222	-0.359	-0.305	-1.467	-0.379	-0.301	-0.81	-1.939	-2.207	-2.334		-0.343	-0.327	-0.393	-0.362	-0.204	0.004	-0.475	-0.09		0.048	-0.271	-0.426	-0.405	-0.495	-0.536	-0.65	-0.679		0.204	0.434	0.193	0.632	-0.118	0.211	0.131	-0.0932		0.1305	0.1635	0.383	-0.482	-0.5965	-0.4275	0.4125	0.177		-0.46	-0.313	0.241	0.133	0.402
YJL173C	"RFA3 | DNA recombination | postreplication repair | nucleotide-excision repair | double-strand break repair via homologous recombination | DNA strand elongation during DNA replication | DNA replication, synthesis of RNA primer | DNA unwinding during replication"	1	0.551676	0.663801	0.548032	0.648708	0.822673	1.006615	1.085838	0.865425	1.018891	0.277074	-0.641333	-1.204361	-1.148873	-1.320484	-1.131619	-1.19408	-1.575615	-1.335966	0.380314	0.778536	0.518807	-0.486865	-1.027861	-0.996728	-1.107937	-1.448685	-0.919388	0.34611	0.073388	0.164646	-0.525153	-0.571906	-0.853769	-0.583941	-0.90206	-0.806412		2.07	2.07	2.07		-0.104	-0.201	-0.244	-0.161	-0.329	-0.274	-0.489		0	0.503	0.204	0.453	0.531	0.205		-0.73	-0.46	-0.509	0.112	-0.072		0.176	-0.179	-0.168	0.213	-0.102	-0.231	0.355	0.495	0.757		0.118	-0.121	-0.022	-0.832	-0.53	-0.366	-0.326	-0.453	-0.901	0.17		0.098	0.443	0.201	-0.002	0.153	0.444	0.317	0.29		-0.212	-0.131	0.147	0.489	-0.212	0.099	0.018	0.531		0.298	0.545	0.718	0.426	0.03	-0.05	0.131	0.044		0.3265	0.917	0.211	0.1956	-0.4035	-0.297	0.36	0.376		-0.734	-0.678	-0.489	0.352	0.321
YEL017W	GTT3 | glutathione metabolic process	1	0.933192	0.877697	0.230618	0.138466	0.173763	0.281334	0.337524	0.503491	0.539638	0.20965	0.018982	-1.134381	-1.456717	-1.651944	-1.515942	-1.555117	-1.531983	-1.517147	1.301473	1.098329	0.135211	-0.437939	-0.456735	-0.354084	-0.354083	-0.275337	-0.256602	1.121572	0.401527	-0.074109	-0.741459	-0.799396	-0.904961	-1.122905	-1.067477	-1.030183		2.88	2.88	2.88		0.103	0.253	0.694	0.589	0.495	0.368	0.156		0	0.438	0.163	0.354	0.379	0.5		-0.636	-0.142	0.481	0.479	0.089		-0.22	-0.246	0.105	0.329	-0.132	-0.01	-0.31	-0.064	-0.739		0.035	0.024	-1.404	-0.053	-0.128	-0.42	0.152	-0.608	0.05	0.354		0.15	0.386	0.345	0.337	0.361	0.273	-0.167	0.092		-0.322	0.531	-0.03	0.252	-0.202	-0.273	-0.021	-0.429		-0.026	-0.02	0.224	-0.294	-0.37	-0.233	-0.386	-0.426		0.283	1.227	1.346	0.14	-0.017	0.367	0.468	0.269		-0.743	-0.739	-0.839	0.124	0.093
YBR196C	PGI1 | glycolysis | gluconeogenesis | pentose-phosphate shunt	1	-0.381915	0.273016	0.48017	0.448901	0.346768	0.43215	0.427871	0.685223	0.438625	-0.375655	0.188877	0.295545	-0.494471	-1.366823	-1.567559	-1.632549	-1.752746	-1.973875	-0.300729	-0.48101	-0.184695	-0.524807	-0.443377	-0.541757	-0.636989	-0.610605	-0.756457	0.148361	-0.017936	0.314156	0.129295	0.039597	-0.225054	-0.414039	-0.74933	-1.001994		1.34	1.34	1.34		0.427	0.787	1.039	0.668	0.715	-0.064	-0.092		-1.3585	0.5705	0.606	0.1115	-0.0605	-0.1675		-0.765	-0.028	0.421	0.307	0.313		-0.724	-0.2995	0.226	0.099	-0.5435	-0.7815	-0.512	-0.8555	-0.6365		0.4955	0.697	1.145	-0.9825	0.768	0.785	0.811	-0.638	-1.2495	-2.837		0.058	-0.07	-0.581	-0.421	-0.039	-0.062	0.498	-0.025		0.185	0.024	0.09	0.404	0.711	0.761	0.503	0.424		-0.043	0.002	-0.037	0.056	0.247	0.05	0.042	0.145		0.425	0.861	0.907	0.281	0.33	0.566	0.262	-0.014		-0.355	-0.322	-0.803	0.343	0.557
YDL171C	GLT1 | glutamate biosynthetic process	1	-0.102416	0.016227	0.236765	0.201052	0.244895	0.381257	0.368442	0.330832	0.320416	-0.299903	-0.560938	-0.768413	-1.215077	-1.482019	-1.487014	-1.479501	-1.489137	-1.533444	0.333395	0.25049	-0.340848	-1.047466	-0.94301	-0.996539	-1.028423	-1.121749	-1.111295	0.133759	0.241371	-0.018069	-0.169372	-0.542716	-0.691955	-0.61806	-0.457874	-0.484839		-1.79	-1.79	-1.79		0.124	1.108	-0.045	0.174	-0.044	-1.091	-0.272		-0.545	0.1735	-0.2235	0.1005	-0.4855	-0.2535		0.2295	1.2545	0.8685	0.103	-0.27		0.087	0.1935	0.5585	0.7545	0.175	0.4185	0.4265	0.255	-0.259		0.034	-0.0205	0.0095	-0.5985	-0.186	-0.5175	-0.7065	-0.8405	-0.425	-0.651		-0.3265	-0.686	-0.853	-1.1885	-0.7185	-0.7765	-0.938	-1.0915		0.146	-0.109	-0.1735	-1.12	-0.9675	-1.3335	-1.741	-1.745		-2.032	0.1499	-0.358	-0.586	0.057	0.6595	0.0605	0.478		0.0175	-0.6555	-1.197	-1.1715	-1.481	-1.0245	-0.9865	-1.213		-0.9175	-0.3895	0.9243	0.037	0.3656
YHR183W	"GND1 | pentose-phosphate shunt, oxidative branch | response to oxidative stress"	1	1.268984	1.475874	1.041427	1.438938	1.383497	1.569127	1.870219	1.994836	2.135144	2.148872	0.001302	-0.5275	-0.481044	-0.394824	-0.008041	0.019509	0.00489	0.020805	1.7725	0.866648	-0.418378	-0.304217	-0.477239	-0.535804	-0.408768	-0.246357	-0.27418	1.732221	0.160892	-0.738854	-1.000231	-0.705333	-0.771353	-0.921428	-1.01989	-0.814177		0.9	0.9	0.9		-0.018	0.221	-0.062	-0.101	-0.012	-0.261	-0.286		-1.529	-0.038	0.074	0.3855	0.822	-0.107		0.451	0.8395	1.8565	0.181	0.1405		-0.2385	-0.3445	0.543	0.189	-1.265	-1.239	-1.1095	-1.059	-1.0935		0.087	0.1005	-0.43	-1.1675	-1.2305	-0.834	-1.302	-0.768	-0.6495	-1.6165		1.3095	1.0845	1.4505	1.062	1.146	0.9065	1.053	0.2345		-0.5245	0.0545	-0.9715	-0.0835	-0.304	-0.0335	-0.066	-0.335		-1.1777	0.7941	0.9097	1.4477	0.4766	0.2484	2.4663	0.294		1.7453	1.5967	0.1922	1.8457	-0.148	2.0943	-0.0567	0.5176		0.183	1.179	0.737	1.07	0.496
YJR031C	"GEA1 | ER to Golgi vesicle-mediated transport | actin cytoskeleton organization and biogenesis | retrograde vesicle-mediated transport, Golgi to ER | intra-Golgi vesicle-mediated transport"	1	0.56318	0.211135	0.060781	0.417994	0.442513	0.538963	0.449113	0.654835	0.538339	0.436289	-0.53655	-0.957222	-0.896324	-1.098682	-1.401182	-1.178863	-1.150087	-1.136146	0.503652	0.265982	-0.152582	-1.032262	-0.725847	-0.763703	-0.995088	-0.819631	-0.764214	0.575083	0.139248	-0.283691	-0.760503	-0.823378	-0.90224	-0.653476	-0.695283	-0.704672		-0.2	-0.2	-0.2		0.146	0.214	-0.061	0.247	-0.05	-0.364	-0.184		0.181	-0.237	0.415	0.748	0.199	-0.722		0.379	0.88	0.044	-0.753	-0.104		-0.091	-0.041	0.407	-0.227	-0.073	-0.925	-0.452	-0.63	-1.016		0.088	0.186	0.066	-1.222	-0.423	-0.941	-0.791	-1.384	-1.85	-0.8		-0.311	-0.567	-0.739	-1.125	-0.69	-0.758	-1.167	-0.107		-0.615	-1.061	-1.878	-0.226	-0.218	-0.609	-0.581	-0.864		-0.468	-0.982	-0.774	-0.587	0.214	0.27	0.032	0.123		-0.222	-1.7725	-1.1905	0.789	-0.9435	-0.7585	0.183	0.026		-0.696	-0.033	0.601	-0.841	0.177
YMR218C	TRS130 | ER to Golgi vesicle-mediated transport	1	0.064664	0.068174	0.034734	0.330889	0.234828	-0.009617	-0.095327	0.241034	0.107186	0.058508	0.551571	0.357883	0.101663	-0.16315	-0.077421	-0.464675	-0.490649	-0.286074	-0.104471	-0.087051	-0.349464	-1.960435	-1.862715	-2.269545	-1.82986	-2.153542	-2.2223	0.092065	0.258578	0.040234	-0.387317	-0.770169	-0.521542	-0.647637	-0.600726	-0.899655		0.48	0.48	0.48		-0.006	0.118	0.227	0.283	0.427	0.536	0.207		-0.351	0.051	-0.062	0.534	0.08	-0.326		0.591	-0.215	0.398	-0.618	0.103		0.047	0.388	0.2	0.038	-0.245	-0.442	-0.357	-0.567	-0.775		0.009	-0.211	-0.458	-0.823	-0.824	-0.478	-0.842	-1.737	-1.672	-1.65		-0.536	-0.527	-0.461	-0.463	-0.166	-0.296	-0.484	0.067		-0.102	0.158	-0.069	0.303	0.377	0.332	-0.091	0.518		0.075	0.604	0.434	0.27	0.028	0.028	-0.062	-0.088		-0.158	0.664	-0.034	-0.224	-0.629	-0.063	-0.052	-0.421		0.506	0.35	0.542	-0.261	0.007
YDR518W	EUG1 | protein folding	1	0.004196	-0.548645	-0.1448	0.165762	0.383227	0.54836	0.505461	0.413596	0.498261	-0.055308	-1.566594	-1.395132	-1.181415	-1.189822	-1.521367	-1.297533	-1.446806	-1.584158	-0.116406	-0.371056	-0.613377	-0.523085	-0.808865	-0.700887	-0.765104	-0.871668	-0.75019	-0.735366	-0.225117	-0.086533	0.27947	0.650603	0.422175	0.306703	0.353569	0.27119		5.67	5.67	5.67		-0.154	-0.005	0.052	-0.145	0.134	0.071	0.175		-0.823	0.331	0.464	0.379	-0.294	-0.532		-0.143	0.043	-0.213	0.214	0.907		-0.174	0.161	-0.641	-0.389	-1.156	-1.198	-1.103	-1.799	-1.49		0.366	0.708	1.189	-0.344	-0.738	-0.984	-1.236	-1.099	-1.469	-2.116		-0.018	-0.021	0.008	0.292	0.839	0.911	0.953	-0.599		-1.314	-0.438	0.308	0.74	1.149	0.986	1.109	0.656		-0.7851	0.156	0.066	-0.515	0.322	0.2622	1.222	0.0491		-0.064	0.01	0.212	-0.123	-0.104	-0.247	0.328	-0.086		-0.641	-0.812	-0.726	-0.424	0.43
YKR064W	YKR064W | biological_process	1	-0.159089	0.298373	0.181632	0.239204	0.279912	0.332231	0.412578	0.275681	0.358606	-0.519381	-0.713884	-0.48788	-0.931344	-1.093484	-0.865258	-0.827225	-1.030862	-1.267683	-0.302255	0.227985	0.06607	-1.015262	-1.635984	-1.213724	-1.39337	-1.776884	-1.454016	-0.27861	-0.132597	-0.017304	-0.160586	-0.373321	-0.378681	-0.403645	-0.365885	-0.353138		-0.67	-0.67	-0.67		0.11	0.078	0.021	0.097	0.349	0.672	0.414		0.04	-0.089	-0.144	0.077	-0.044	0.315		0	0.624	0.373	-0.117	0.35		0.379	0.833	0.771	0.517	0.543	0.559	0.632	0.926	0.867		-0.014	-0.254	-0.671	-0.079	0.074	0.269	0.408	-0.524	-1.291	-1.133		-0.426	-0.539	-0.515	-0.344	0.018	0.018	-0.17	0.079		0.159	0.09	-0.227	0.244	-0.028	0.21	-0.165	0.1		0.58	0.61	0.658	0.594	-0.776	0.161	-0.323	-0.291		0.046	0.45	0.191	-0.027	-0.232	0.476	0.411	0.195		-0.265	-0.192	-0.189	-0.451	-0.377
YDR519W	FPR2 | biological_process	1	0.346113	0.317841	0.211951	0.220192	0.335593	0.415974	0.506575	0.36024	0.498213	-0.047463	-0.505781	-0.557512	-0.635503	-0.79964	-0.976579	-0.903845	-1.095236	-1.011426	-0.089993	0.364886	0.348007	-0.174896	-0.162742	-0.071726	-0.137593	-0.020026	0.043453	-0.505569	0.002921	-0.033365	-0.141041	-0.27414	-0.431009	-0.32253	-0.336429	-0.13031		4.37	4.37	4.37		0.126	0.097	0.446	0.199	0.637	0.054	0.034		-0.333	0.576	-0.044	0.128	0.2	-0.196		-0.588	-0.373	0.491	-0.053	-0.216		-0.229	-0.055	-0.175	-0.107	-0.217	-0.697	-0.61	-0.697	-0.143		0.233	0.173	0.379	-0.217	-0.614	-0.357	-0.543	-0.661	-0.939	-0.791		0.118	0.284	0.172	0.486	1.029	1.211	1.49	1.17		0.664	0.267	-0.442	0.883	0.879	1.123	0.832	1.364											-0.525	0.434	-0.017	-0.444	-0.747	0.33	-0.297	-0.674		0.155	0.27	-0.397	0.783	0.294
YGR263C	YGR263C | biological_process	1	0.107816	0.085092	0.184569	0.360318	0.49902	0.310841	0.462083	0.340781	0.426058	-0.320389	-0.114224	-0.003693	-0.36917	-0.296842	-0.762968	-0.903929	-1.006743	-0.953755	-0.294384	-0.143589	-0.178908	-0.735653	-0.590521	-0.364848	-0.704045	-0.658598	-0.444195	-0.423834	-0.280479	-0.448649	-0.638586	-0.973237	-0.761138	-0.668647	-1.005188	-0.822981		0.25	0.25	0.25		-0.292	0.109	0.321	0.388	0.152	0.809	0.373		0.037	0.322	0	0	-0.175	0.15		0.358	0.006	0.011	-0.332	0.18		-0.006	0.13	-0.283	-0.148	-0.095	-0.366	0.149	-0.033	0.499		0.216	0.559	0.901	0.993	-0.137	-0.542	0.117	-0.643	-0.554	-1.164		-0.007	0.033	0.06	0.176	0.263	0.41	0.454	0.346		-0.75	-0.346	-0.196	-0.298	-0.131	-0.166	-0.089	0.211		-0.366	-0.706	-0.087	0.065	0.4	0.647	0.34	0.551		0.054	0.114	0.6765	0.6955	0.41	0.5205	0.5405	0.46		-0.095	-0.82	-0.777	-0.807	-0.643
YKR074W	YKR074W | biological_process	1	0.068299	0.633947	0.434524	0.429609	0.496049	0.514168	0.607054	0.675873	0.534541	0.070316	0.936633	0.550926	-0.12079	-0.336574	-0.499964	-0.576323	-0.872714	-0.955588	-0.079059	0.381305	-0.040507	-0.452371	-1.028518	-1.161006	-1.155879	-1.306533	-1.331064	0.042506	0.581141	0.54828	0.243937	0.221946	-0.060853	-0.076834	-0.283373	-0.348908		3.71	3.71	3.71		0.233	0.163	0.024	0.382	0.576	1.059	0.396		-0.476	-0.138	-0.166	0.633	-0.077	-0.368		0.518	-0.192	0.18	0.281	-0.03		0.693	0.628	0.398	0.31	0.478	0.232	0.479	0.05	0.638		0.146	-0.113	0.045	-0.15	-0.417	-0.077	-0.041	-0.53	-0.557	-0.63		0.295	0.594	0.471	0.473	0.406	0.311	0.14	-0.072		0.79	0.431	0.061	0.85	0.293	0.185	0.274	0.691		0.595	0.97	0.85	0.222	0.295	-0.003	0.283	0.522		0.467	0.7	0.11	0.312	0.186	-0.3	-0.236	0.214		-0.516	0.036	0.087	0.485	0.047
YGR026W	YGR026W | biological_process	1	0.216614	0.510274	0.203525	0.424925	0.561084	0.444798	0.446191	0.634746	0.602822	-0.266372	-0.002616	0.044801	-0.331449	-0.80902	-1.046308	-1.214776	-1.278607	-1.171764	-0.02922	0.053889	-0.031165	-0.603508	-0.780186	-0.787325	-1.005108	-0.948361	-0.919036	0.027795	0.183939	0.247828	-0.18753	-0.608152	-0.652023	-0.900071	-1.000297	-1.122366		2.06	2.06	2.06		0.238	0.387	0.585	0.443	0.608	0.826	0.296		-0.479	0.479	0.227	0.088	0.04	0.808		0.191	0.267	0.144	-0.122	-0.224		-0.062	0.136	0.095	0.099	0.141	-0.049	-0.091	-0.414	-0.143		0.267	0.436	0.379	0.431	0.492	0.288	0.415	0.175	-0.227	-0.942		0.045	0.41	0.451	0.41	0.637	0.532	0.357	0.305		0.515	0.296	-0.002	0.82	0.281	0.556	1.244	-0.294											0.106	1.209	1.063	0.536	0.117	0.829	-0.037	-0.197		-0.512	-0.611	-0.39	-0.075	0.304
YDL036C	PUS9 | tRNA pseudouridine synthesis	1	-0.109802	-0.479539	-0.237923	0.230602	0.091789	-0.286837	-0.414593	-0.127303	-0.292776	0.618197	-0.173589	-0.35175	-0.022678	-0.119753	0.012529	-0.33794	-0.383567	-0.064813	0.575346	-0.006435	0.570995	-0.325346	-1.132738	-1.237474	-1.344245	-1.563812	-1.938201	0.242483	0.469387	-0.176063	0.183991	-0.259424	-0.083487	-0.102722	0.029026	-0.256816		2.11	2.11	2.11		0.154	0.203	0.2	0.083	-0.152	-0.296	-0.397		1.585	1	0.83	0.9995	-0.0007	0.0887		1.0401	-0.451	0.436	0.437	-0.736		-0.961	0.1829	0.749	-0.959	0.8598	0.434	-0.3802	-0.9	0.699		-0.399	-0.6516	-2.419	-2.17	-0.7394	0.415	-1.201	-0.13	0.4924	-0.585		0.405	0.176	-0.084	-0.133	0.258	0.322	1.412	-0.633		0	0.263	1.0042	0.621	1.3912	-0.538	1.459	-0.678		0.293	-0.279	0.42	0.047	-0.36	0.011	-0.098	-0.512		1.712	0.672	1.151	0.784	-0.453	-0.078	0.144	-0.628		0.157	-0.332	0.109	-1.828	-0.348
YHR127W	YHR127W | biological_process	1	0.077825	0.211633	0.310362	0.529363	0.606513	0.444805	0.374122	0.543932	0.37287	-0.315323	-0.389704	-0.275203	-0.512758	-1.345364	-1.235045	-1.295485	-1.238667	-1.721309	-0.212858	0.170501	0.418373	-1.230186	-0.439605	-1.042291	-1.317686	-1.064364	-1.260003	0.066521	0.326502	0.237981	-0.16135	-0.591239	-0.351297	-0.313259	-0.502576	-0.37238		1.95	1.95	1.95		0.071	-0.015	0.196	0.032	-0.338	0.396	-0.176		-0.386	0.044	0.111	-0.013	0.215	0.158		-0.214	0.079	-0.168	-0.147	-0.283		0.334	0.055	0.56	0.307	0.605	0.409	0.396	0.39	0.149		0.193	-0.301	-0.72	-1.13	-0.91	-0.722	-0.678	-1.135	-1.011	-1.628		-0.139	-0.17	-0.237	-0.456	-0.383	-0.321	-0.538	-0.277		0.683	-0.098	-0.748	-0.126	-0.112	-0.209	-0.791	-0.506		-0.33	-0.067	-0.105	-0.491	-0.133	-0.034	-0.221	0.049		-0.2885	-0.871	-1.238	0.3085	-0.528	-0.7515	0.0175	-0.042		-1.175	-0.169	0.302	0.51	0.416
YPL041C	YPL041C | telomere maintenance	1	-0.224714	0.860366	0.163476	0.197569	0.212307	0.651138	0.53733	0.733682	0.782505	-0.841491	-0.176826	-0.549674	-1.081059	-1.373716	-1.593856	-1.199669	-0.92729	-1.449086	0.680052	1.068873	0.826622	-1.063754	-0.863596	-0.708536	-1.298487	-1.053387	-0.794671	0.919866	0.550775	0.96339	0.687265	0.319674	0.579439	0.325334	0.501233	0.235713		0.41	0.41	0.41		0.069	0.311	0.793	0.423	-0.213	1.413	0.391		-0.206	0.672	0.197	0.601	0.069	0.532		-0.02	0.148	-0.4075	-0.734	-0.3695		-0.291	-0.332	-0.349	-0.221	-0.127	0.365	-0.11	0.401	0.621		-0.874	0.102	-0.862	-0.43	-0.695	-0.706	-0.054	-0.348	-0.034	-0.271		-0.06	-0.037	0.071	0.221	0.414	0.449	0.303	0.104		-0.686	0.229	-0.633	-0.298	-0.943	-0.69	-0.234	-0.335		0.491	0.551	0.73	0.101	-0.065	0.202	-0.116	-0.37		0.098	0.421	0.441	-0.036	-0.359	0.126	0.276	-0.389		-0.28	-1.842	-0.171	0.562	0.247
YGR100W	MDR1 | intracellular protein transport	1	-0.227244	0.28021	-0.086893	-0.048312	0.028464	0.108113	0.101749	0.032976	0.137891	-0.249819	-0.227717	-0.645911	-1.027481	-1.145217	-1.211206	-1.385338	-1.307856	-1.200049	-0.153872	0.23356	-0.357676	-1.1308	-1.153318	-1.148093	-1.187797	-1.128524	-1.160376	-0.013737	0.101897	-0.276848	-0.662697	-0.831537	-0.941025	-0.928372	-0.93141	-0.948396		-2.29	-2.29	-2.29		-0.014	0.073	0.049	0.198	0.534	0.402	0.916		0.399	-0.112	-0.432	-0.175	0.436	0.078		0.854	0.072	0.123	-0.103	0.359		0.302	0.658	0.269	0.175	0.479	0.536	0.251	0.439	0.667		0.189	-0.191	0.285	0.384	0.283	0.672	0.514	-0.749	-0.473	-0.683		-0.214	-0.266	-0.125	-0.004	0.088	0.088	-0.248	-0.032		-0.226	-1.082	-0.76	-0.469	-0.902	-0.939	-0.752	-0.144		0.171	0.115	0.311	0.57	0.235	-0.003	-0.216	-0.08		0.367	0.667	1.101	0.1556	0.678	0.921	0.188	-0.144		-0.829	-0.166	-0.313	-0.176	-0.346
YNL040W	YNL040W | biological_process	1	-0.188578	-0.172989	-0.310504	-0.140846	-0.188156	-0.206361	-0.308783	-0.297863	-0.385457	-0.310935	-0.505936	-0.723662	-1.327325	-1.568872	-1.89867	-1.920301	-1.91477	-1.81099	-0.106712	0.141571	0.11679	-0.667526	-0.774426	-0.870973	-0.942333	-0.939195	-0.853917	-0.165218	0.289166	-0.343294	-0.751126	-1.150671	-1.202328	-1.25374	-1.005659	-1.008735		0.1	0.1	0.1		-0.136	0.114	-0.016	0.178	0.416	0.972	0.674		0.082	0.082	-0.295	-0.144	0.415	0.643		0.549	0.596	0	0.473	0.468		0.708	1.286	1.073	0.886	1.382	1.358	1.519	1.314	1.421		0.077	-0.196	0.153	0.303	0.325	0.306	0.258	0.014	-0.688	-0.653		-0.145	0.056	0.077	0.116	0.358	0.529	0.529	0.364		-1.543	-1.239	-0.363	0.028	-0.212	0.376	-0.115	-0.336		-0.857	-0.36	-0.315	0.129	0.272	0.289	-0.203	0.022		0.345	0.495	0.432	0.4858	0.372	0.76	1.049	0.839		-0.885	-0.562	-0.678	-0.712	-1.03
YOR125C	CAT5 | ubiquinone biosynthetic process	1	0.047143	0.322442	0.049985	0.125567	0.162673	0.262545	0.133978	0.219486	0.115934	-0.071685	0.017865	-0.459367	-1.03388	-1.212191	-1.348087	-1.374554	-1.442791	-1.535625	-0.316939	-0.219055	-0.496218	-1.130042	-1.700702	-1.64988	-1.617379	-1.66113	-1.727341	-0.074012	0.037311	-0.254315	-0.467486	-0.561145	-0.739464	-0.846262	-0.909533	-0.939993		2	2	2		-0.279	-0.121	0.394	0.602	0.055	1.593	1.11		0.2	0.023	0.039	-0.864	0.799	-0.066		0.83	-0.058	-0.189	0.603	0.607		-0.681	0.411	-0.195	-0.111	0.012	0.261	0.115	0.252	0.461		0.495	-0.004	0.166	0.674	0.471	0.803	0.659	0.431	0.102	-0.057		0.32	0.853	0.894	0.938	0.957	0.803	0.274	-0.015		-0.498	-0.576	-0.183	-0.218	-0.621	-0.673	0.573	0.245		-0.748	-0.461	-0.492	-0.426	0.155	-0.272	-0.267	-0.035		0.425	0.97	0.834	0.939	0.639	-0.047	0.179	-0.162		-1.363	-1.096	-1.054	-0.306	-0.427
YJL105W	SET4 | biological_process	1	-0.741071	-2.167145	-1.528671	0.015723	0.271023	0.444996	0.512722	1.019803	0.779915	-0.394677	-1.63742	-1.192577	-1.822522	-1.253197	-0.952318	-0.822173	-0.973268	-1.152857	-0.640949	-1.026181	-0.175452	0.371836	0.41636	-0.383603	0.070939	0.564924	-0.325476	-0.918054	-1.659843	-2.088538	-2.05908	-1.897888	-1.776236	-1.458741	-1.637598	-1.84125		-3.59	-3.59	-3.59		-0.161	-0.113	0.299	0.084	0.238	-0.02	0.606		0.193	0.333	-0.351	0.344	-0.051	0.007		0.439	-0.228	-0.008	0.256	0.147		0.513	0.574	0.5	0.297	0.616	0.662	1.213	1.789	1.795		-0.234	-0.202	-0.893	0.028	0.273	0.363	0.904	0.299	0.415	0.665		-0.377	-0.677	-0.598	-0.456	-0.125	-0.385	-1.042	-0.027		-0.263	-0.055	-0.342	0.117	-0.17	-0.183	-0.22	-0.373		-0.047	-0.385	-0.017	0.272	0.067	0.025	-0.432	-0.776		-0.339	-0.0535	1.643	-1.063	-0.9535	0.1315	-0.0115	0.174		-0.313	-0.216	-0.295	-0.545	-0.378
YMR021C	MAC1 | positive regulation of transcription from RNA polymerase II promoter | cadmium ion homeostasis | regulation of protein catabolic process | response to drug	1	0.176937	-0.403236	-0.420665	-0.477536	-0.504156	-0.450485	-0.426325	-0.467016	-0.444803	-0.089767	-0.955563	-0.926439	-0.867172	-1.126712	-0.899388	-0.673465	-1.161483	-0.93697	-0.020282	-0.333316	-0.466416	0.202353	0.622743	0.727076	0.705468	0.864802	0.707098	-0.164812	-0.768913	-0.796605	-0.732898	-0.727922	-0.705171	-0.654373	-0.609682	-0.671248		-1.67	-1.67	-1.67		-0.169	0.098	-0.142	-0.21	0.174	0.244	0.893		0.193	0.159	-0.181	-0.019	-0.434	0.502		0.376	0.246	0.395	0.15	0.295		0.311	0.508	0.222	0.364	0.583	0.505	0.95	0.9671	1.153		-0.061	-0.227	-0.022	0.778	0.373	0.635	0.757	-0.299	-0.727	-1.151		-0.255	-0.215	-0.325	-0.023	0.089	0.118	0.359	0.16		-1.17	-0.963	-0.591	-0.459	-1.111	-0.351	-0.256	0.907		0.501	-0.029	0.377	0.126	0.22	0.259	0.053	0.315		-0.25	0.283	0.289	0.102	-0.162	-0.358	-0.093	0.011		-0.247	-0.174	-0.319	-0.243	-0.501
YHR056C	"RSC30 | RNA elongation from RNA polymerase II promoter | double-strand break repair via nonhomologous end joining | regulation of transcription, DNA-dependent | ATP-dependent chromatin remodeling"	1	-0.040421	0.601554	0.330516	1.120503	1.443878	1.576906	1.684566	1.584398	1.745473	0.152317	0.271026	0.036686	-0.303291	-0.489224	-0.507503	-0.481643	-0.574097	-0.497204	0.168653	0.789672	0.781225	0.082844	0.068377	0.015247	-0.078972	-0.018913	0.232752	0.085821	0.287597	0.368009	0.261539	0.090174	0.028496	-0.030437	0.063348	0.240981		-0.75	-0.75	-0.75		0.216	-0.257	-0.576	-0.619	-0.431	-0.035	0.325		0.792	0.047	-0.068	-0.494	0.152	0.118		-0.287	0.602	-0.256	0.022	-0.044		0.197	0.156	0.242	0.14	0.384	0.777	1.038	1.003	1.163		-0.046	0.019	-0.329	0.382	0.64	0.925	1.354	0	0.444	0.827		-0.02	-0.077	-0.121	-0.184	0.157	-0.059	-0.163	0.203		0.315	0.278	0.358	-0.262	-0.132	0.155	-0.164	-0.231		0.769	0.558	0.697	0.194	-0.173	-0.071	-0.149	-0.226		-0.1625	-0.1525	-0.043	0.1755	0.0585	-0.4055	0.266	0.3185		-0.259	0.137	0.875	-1.574	0.06
YCR099C	YCR099C | biological_process	1	-0.585731	1.088787	0.937401	1.455331	1.42886	1.393908	1.37434	1.387372	1.262257	-0.682145	0.897004	0.879991	0.393712	0.262953	-0.17544	-0.343167	-0.236013	-0.297113	-0.008933	0.442864	0.518726	-0.201152	-0.120519	-0.225971	-0.193551	-0.443475	-0.698804	-0.274912	0.158344	0.510444	0.149255	-0.258784	-0.125316	-0.233375	-0.529744	-0.705081		1.46	1.46	1.46		-0.281	-0.216	-0.306	-0.322	0.401	0.478	0.382		-0.422	-0.0805	-0.2315	0.111	-0.115	-0.822		0.537	-0.228	2.152	-0.296	0.334		-0.039	0.3555	-0.1955	-0.0085	0.589	0.6025	0.219	0.214	0.116		-0.2235	-0.3135	-0.2605	0.648	0.166	0.409	0.5585	0.355	-0.0115	-0.014		-0.431	-0.482	-0.36	-0.34	-0.228	-0.378	-0.552	-0.479		-0.762	-0.993	-0.953	-0.425	-0.78	-0.915	-0.498	-0.089		0.236	0.552	1.061	0.423	0.007	-0.339	0.025	0.292		0.5	0.982	0.802	0.525	0.032	0.175	-0.163	-0.689		-0.452	-0.752	0.089	-0.579	-0.371
YJR103W	URA8 | pyrimidine base biosynthetic process | phospholipid biosynthetic process | CTP biosynthetic process	1	-0.424002	0.437249	0.363129	0.489385	0.641477	0.735913	0.820197	0.741428	0.748717	-0.573788	0.126932	-0.316706	-0.50602	-0.374873	-0.528038	-0.632679	-0.64717	-0.724541	0.213218	0.666842	0.420269	0.47293	0.311706	0.286624	0.171546	-0.071906	-0.05304	0.226524	-0.183249	0.216529	0.118809	-0.039154	-0.035381	-0.002636	-0.1755	-0.214782		-3.66	-3.66	-3.66		0.175	0.346	0.094	-0.028	-0.07	0.606	0.898		0.131	0.124	-0.287	-0.241	0.193	0.115		1.25	0.347	0.222	0.347	0.649		-2.198	-1.523	-1.017	-0.389	-1.94	-1.239	-1.54	-1.308	-1.168		0.175	-0.264	-1.023	-1.42	-1.557	-1.13	-1.499	-0.78	-0.815	-0.869		0.108	0.321	0.53	0.812	1.078	0.841	0.975	0.372		-0.89	-0.558	-0.707	-1.018	-0.504	-0.961	-1.181	2.147		-0.659	0.029	-0.293	-0.973	0.076	0.404	-0.187	0.055		0.376	1.2665	1.5805	1.5925	0.94	1.839	0.275	0.2275		0.451	-0.339	0.502	-0.221	-0.408
YOR284W	HUA2 | actin cortical patch assembly	1	0.844726	0.640815	0.696642	1.102619	1.348802	1.249745	1.256244	1.236931	1.135651	0.65048	0.043597	0.183747	-0.158009	-0.598206	-0.816945	-0.329234	-0.387066	-0.859581	0.546434	0.868476	0.681717	-0.122679	0.16972	0.039884	-0.059606	0.469754	-0.056977	0.071649	0.506376	0.129755	-0.33304	-0.061795	-0.237828	-0.212513	-0.150458	0.026386		1.53	1.53	1.53		-0.237	-0.289	0.015	-0.121	0.319	0.392	0.414		0.141	-0.907	-0.126	-0.429	-0.737	-0.01		0.9235	-0.0901	0.3065	0.27	0.7826		1.007	0.897	0.352	0.404	1.144	0.552	0.598	0.287	0.467		-0.026	0.085	-0.05	0.236	0.088	-0.195	0.022	0	-0.214	-0.776		0.122	0.076	-0.036	-0.08	-0.09	0.157	0.106	-0.109		-0.392	-0.427	-0.118	0.428	-0.531	0.258	0.557	0.25		0.249	0.809	0.72	0.211	0.536	0.389	0.444	0.453		0.297	0.422	-0.274	-0.294	-0.353	0.328	0.399	0.459		-1.092	-0.663	-0.522	-0.267	-0.32
YPR091C	YPR091C | biological_process	1	-0.05731	0.45832	0.11821	0.391636	0.372684	0.44068	0.251712	0.261325	0.311393	-0.185635	0.587544	0.08791	-0.429295	-0.657985	-1.03045	-1.105044	-1.078714	-1.333496	0.120754	0.128302	0.201535	-0.445236	-0.717805	-0.95045	-1.085069	-0.99213	-1.035537	0.145484	0.149	0.179707	0.02065	-0.454896	-0.475473	-0.652239	-0.655666	-0.810213		-1.44	-1.44	-1.44		-0.007	-0.152	0.36	0.187	0.198	0.444	0.382		0.041	-0.314	-0.187	0.227	0.21	0.386		0.938	0.215	-0.636	-0.589	-0.9715		0.21	-0.484	-0.524	-0.999	-0.248	-0.623	-1.014	-0.655	-1.456		-0.189	-0.19	0.019	0.249	-0.191	-0.156	0.586	-0.165	-0.535	-0.821		0.1695	0.236	0.5675	0.54	0.4245	0.0645	-0.2215	-0.21		-0.1155	-0.1645	-0.022	-0.3125	-0.158	-0.2805	-0.1005	-0.3235		0.444	1.109	1.104	0.324	0.409	0.972	0.438	0.843		-0.061	-0.466	0.916	0.902	1.007	0.782	0.25	-0.176		0.632	-0.557	0.263	-0.068	0.235
YFL033C	RIM15 | regulation of meiosis | response to stress | protein amino acid phosphorylation | age-dependent response to oxidative stress during chronological cell aging	1	-0.354023	0.35155	0.187707	0.543918	0.58304	0.582003	0.528704	0.696796	0.692351	0.004733	-0.064204	-0.324088	-0.597032	-0.714686	-0.938229	-1.013964	-0.926138	-1.093393	-0.041294	0.396834	-0.024024	-0.764296	-1.135457	-1.008522	-0.953269	-0.856095	-0.982726	0.377232	0.526658	0.485468	0.207047	0.007285	-0.131686	-0.078365	-0.265326	-0.32514		-2.35	-2.35	-2.35		-0.255	0.061	-0.326	0.092	-0.091	-0.525	0.04		0	0.0815	0.223	0.335	0.085	-0.0105		-0.2085	0.04	0.004	-0.599	-0.4665		0.1125	-0.228	0.2475	0.109	0.446	0.4865	0.366	0.4155	-0.1585		-0.3215	-0.325	-0.148	-0.1205	-0.047	0.24	0.4535	0.7095	0.086	0.315		0.0235	0.153	0.283	0.2145	0.129	0.1065	-0.0775	-0.1055		-0.17	0.0995	0.0155	-0.094	-1.255	-1.249	-0.0355	-0.672		0.452	0.1285	0.9105	0.469	-0.364	0.0655	-0.484	-0.5115		0.57	0.4815	0.631	1.309	0.272	0.127	0.0965	0.0905		-0.248	-0.07	-1.133	-0.4335	0.52
YMR162C	DNF3 | phospholipid translocation | intracellular protein transport	1	0.23821	0.336007	0.117896	0.493009	0.325839	0.36692	0.373767	0.491661	0.432028	0.284479	0.326969	-0.021836	-0.43417	-0.765071	-0.906743	-0.918935	-1.006941	-0.981779	0.260312	0.397979	-0.075105	-1.023567	-0.912287	-1.052507	-1.090984	-0.767617	-0.831143	0.211748	0.262746	0.066086	-0.26478	-0.505045	-0.688204	-0.639646	-0.67676	-0.671573		-1.37	-1.37	-1.37		-0.137	0.043	-0.233	-0.231	-0.152	-0.394	0.26		0.111	-0.339	0.076	1.0145	-0.161	-0.2995		0.709	0.772	0.159	-1.502	-0.648		-0.319	0.557	0.1625	-0.0685	0.8975	0.546	-0.2685	0.073	-0.2495		-0.4045	-0.776	-0.6005	-0.094	-0.032	0.001	0.2115	-0.009	-0.0655	0.3505		-0.3055	-0.2165	-0.4015	-0.177	-0.412	-0.4145	-0.442	-0.41		0.007	0.3505	-0.2275	0.4615	-0.194	-0.4545	0.7025	0.585		0.935	2.546	1.2135	0.037	0.413	0.663	0.081	0.3945		1.071	1.284	2.2805	2.4358	1.3005	0.2035	-0.4715	0.843		-0.333	-1.147	-1.908	-0.7915	-0.7855
YER059W	PCL6 | regulation of glycogen biosynthetic process | regulation of glycogen catabolic process	1	0.246208	0.561578	0.091306	0.264621	0.565239	0.399088	0.479072	0.569309	0.604679	-0.025437	0.148647	-0.326957	-0.62549	-1.004728	-1.053587	-1.103366	-1.242801	-1.136719	0.630492	0.540623	0.340304	-0.803328	-0.943636	-1.409913	-1.627482	-1.575438	-1.690653	0.273799	-0.010471	-0.099584	-0.48685	-0.899354	-1.007398	-0.735706	-1.084714	-0.985365		1.36	1.36	1.36		-0.693	-0.636	0.439	0.107	-0.066	1.043	0.794		0.176	-0.104	-0.379	-0.368	-0.235	-0.202		1.105	0.635	0.421	0.566	0.268		0.969	1.323	0.765	0.626	1.049	0.834	1.286	1.419	1.477		0.187	-0.153	-0.018	0.393	0.236	0.463	0.558	-0.243	-0.54	-0.9		-0.01	0.446	0.362	0.105	0.168	0.05	-0.23	-0.061		-0.169	-0.038	0.069	0.136	0.273	-0.136	-0.303	0.375		0.567	0.986	1.279	0.31	0.123	-0.245	-0.155	0.41		0.524	0.816	0.843	0.76	0.555	0.255	0.173	0.15		-0.388	-0.488	-0.462	-0.474	-0.488
YLR337C	VRP1 | bipolar cellular bud site selection | endocytosis | response to osmotic stress | actin filament organization	1	0.082051	0.886014	0.758477	0.405249	0.582393	0.742421	0.701316	0.583454	0.708061	-0.010388	0.264417	-0.002595	-0.395351	-0.679613	-0.931774	-1.127763	-1.194754	-1.386958	0.643225	0.927672	0.193945	-0.593899	-0.994167	-0.987308	-1.052347	-1.400272	-1.480208	0.06244	0.240729	0.176207	-0.31264	-0.400557	-0.673573	-0.964917	-1.003614	-1.153588		-1.14	-1.14	-1.14																																																																																				
YDR320C-A	HSK2|YDR320C-A	1	0.336338	0.776099	0.35808	-0.044059	0.035758	0.207844	0.226725	0.186832	0.214504	0.375305	0.731862	-0.020058	-0.878398	-0.987249	-1.265724	-1.068125	-1.081317	-1.311928	0.476643	0.513559	0.207678	0.097709	-0.498934	-0.659835	-0.519207	-0.686095	-0.650402	0.19873	0.195472	0.053035	-0.26425	-0.362506	-0.765464	-0.779113	-0.90162	-0.903468		-0.15	-0.15	-0.15																																																																																				
YCR030C	SYP1 | biological_process	1	0.097488	0.804842	0.162337	0.093204	0.188597	0.218962	0.266426	0.313166	0.361159	0.358454	1.264637	0.477615	0.04149	-0.420054	-0.692461	-0.754068	-0.946146	-1.119323	0.506213	0.677902	0.196239	-0.318353	-0.928283	-1.079106	-0.855637	-1.044506	-1.145276	0.523265	0.379224	0.488634	-0.076774	-0.4318	-0.720027	-0.80508	-0.895977	-0.877034		0.7	0.7	0.7		-0.16	-0.452	0.104	0.385	0.353	0.855	0.812		0.231	-0.2215	-0.4395	-1.2235	-0.5305	0.4435		1.06	0.384	0.227	-0.926	-0.316		0.385	0.167	-0.481	-0.4	0.2995	0.23	0.1145	-0.137	-0.7265		0.178	0.2615	0.5155	1.044	0.638	0.5895	0.5485	-0.0725	-0.6235	-1.0607		0.451	0.361	0.619	0.742	0.723	0.317	-0.302	-0.006		-0.648	-0.858	-0.067	-0.528	-0.094	0.057	-0.013	-0.174		-0.033	0.246	0.654	0.367	0.135	0.745	0.086	0.281		0.724	0.545	1.721	1.384	1.56	0.468	0.169	0.157		-0.147	-0.348	-0.174	-1.088	-0.125
YPL236C	YPL236C | biological_process	1	-0.70959	0.511062	0.098772	0.216955	0.291017	0.253035	0.281255	0.38282	0.395539	-0.715935	0.305537	-0.221832	-0.751392	-1.041031	-1.305162	-1.280175	-1.391796	-1.415953	0.132379	0.769088	0.294581	-0.497863	-0.713678	-0.636541	-0.634275	-0.515725	-0.368336	-0.030053	0.09577	0.180678	-0.36684	-0.586823	-0.671829	-0.704972	-0.775505	-0.80698		-0.71	-0.71	-0.71		-0.011	0.062	-0.083	-0.006	0.051	0.032	0.171		0.445	0.014	0.102	0.113	0.365	-0.326		1.248	0.0425	0.3465	0.2555	0.495		0.563	0.34	0.146	0.018	0.965	0.459	0.954	0.792	0.821		-0.189	0.189	0.256	1.145	0.524	0.408	0.829	0.273	0.218	0.049		0.103	0.0825	0.192	0.1795	0.1185	-0.085	-0.1865	-0.0305		-1.4785	-0.419	-0.0855	-0.0805	-0.457	-0.32	-0.3555	-0.291		0.251	-0.005	0.602	0.121	-0.148	0.022	-0.276	-0.271		0.443	1.016	0.593	0.916	0.347	0.114	-0.06	-0.068		-0.173	0.127	-0.068	-0.263	0.074
YLR436C	ECM30 | cell wall organization and biogenesis	1	0.357931	0.669152	0.514273	0.425552	0.312398	0.560178	0.552192	0.462314	0.461672	0.110935	-0.064426	-0.414573	-0.619057	-0.785353	-0.929106	-0.778935	-0.752429	-0.995213	0.559668	0.924683	0.520577	-0.396141	-0.535255	-0.392467	-0.42854	-0.441194	-0.540043	0.371924	0.136744	0.29958	0.276412	0.005159	0.018384	-0.025487	-0.006317	-0.112043		-2.77	-2.77	-2.77		0.176	-0.02	-0.243	0.035	0.061	-0.202	0.574		0.36	1.353	-0.305	0.051	0.921	0.604		0.693	0.298	0.124	0.19	0.149		0.236	-0.025	0.023	0.035	1.092	0.938	1.335	1.263	0.667		0.047	0.289	0.681	0.515	0.704	0.73	1.449	-0.097	-0.454	-1.018		0.185	-0.313	-0.021	-0.156	0.241	-0.247	-0.281	0.124		-0.531	-0.389	-0.867	-0.378	-0.193	-0.228	0.061	-0.14		-0.542	0.577	0.304	-0.105	0.231	0.242	-0.024	0.298		0.74	0.93	1.273	0.918	0.784	0.764	0.249	0.351		0.187	0.087	0.188	-0.395	-0.046
YOR291W	YOR291W | biological_process	1	0.340879	0.41434	0.267561	0.708849	0.908047	0.894095	1.096038	0.958705	1.01661	0.316637	0.168346	-0.258701	-0.574708	-0.690933	-1.018474	-0.936396	-1.12756	-1.300284	0.26751	-0.072504	-0.470927	-0.86345	-0.875891	-0.696628	-0.71528	-0.73335	-0.824388	0.295195	-0.042479	-0.110214	-0.312963	-0.436728	-0.464014	-0.706669	-0.774935	-0.965686		0.02	0.02	0.02		-0.086	0.315	-0.064	0.528	-0.006	-0.159	0.634		-0.034	0.122	-0.0225	0.4115	-0.6235	0.109		0.816	0.3203	-0.0487	-1.0413	-0.6953		-0.2145	-0.387	-0.5605	-0.378	-0.315	-0.1895	-0.009	0.0875	-0.539		-0.099	-0.018	0.155	-0.1255	-0.1895	0.2465	0.56	-0.164	-0.0805	-0.4045		-0.1075	-0.395	-0.111	-0.1235	-0.0175	-0.391	-0.5375	-0.6295		-0.9535	-0.6385	-0.4115	-0.0915	-0.161	-0.774	0.122	-0.111		-0.334	0.131	0.3725	-0.0555	0.1715	0.496	0.0645	0.3045		0.8615	0.433	0.779	2.3115	0.3555	0.0145	-0.14	-0.471		-1.033	-1.2425	0.1195	-0.329	-0.1135
YEL009C	"GCN4 | amino acid biosynthetic process | unfolded protein response, positive regulation of target gene transcription | regulation of transcription from RNA polymerase II promoter"	1	-0.314751	0.075788	0.37474	0.167267	0.123532	0.229348	0.204302	0.384273	0.245049	-0.875764	-0.146031	-0.482253	-0.927871	-1.098267	-1.488846	-1.488464	-1.429349	-1.556212	0.064336	-0.221802	-0.578448	-0.778614	-0.332171	-0.368688	-0.453423	-0.612226	-0.599083	-0.198573	-0.290089	-0.331732	-0.340599	-0.596306	-0.706065	-0.559236	-0.632108	-0.712547		-5.15	-5.15	-5.15		0.182	0.307	0.467	0.042	0.02	-0.391	0.66		1.159	0.356	0.244	0.204	0.805	0.683		-1.061	0.204	0.53	0.903	0.683		-0.046	0.102	0.748	0.662	0.787	0.942	0.892	0.803	1.138		0.43	0.825	1.047	1.294	1.456	1.018	1.047	1.254	0.823	-0.183		0.269	0.306	-0.459	-0.58	-0.259	-0.249	-0.088	-0.043		0.59	-0.164	0.558	0.063	0.539	-0.029	-0.18	-0.891		0.911	-0.342	0.186	0.274	-0.017	0.127	0.253	-0.124		-0.236	-0.705	-0.713	-0.739	-0.565	-0.237	-0.247	-0.296		1.076	1.106	0.7	1.268	1.079
YMR124W	YMR124W | biological_process	1	-0.159791	-0.059708	-0.019677	0.03959	0.013562	0.01922	-0.14481	-0.08251	0.094103	0.217776	0.024849	0.03563	0.023809	-0.033228	-0.134835	-0.219283	-0.16529	-0.324095	-0.05942	0.118909	0.371215	-0.193719	-0.666773	-1.058329	-1.157398	-1.242511	-1.20387	-0.079949	0.290663	0.305507	0.502705	0.445829	0.515513	0.536174	0.375076	0.160143		-0.67	-0.67	-0.67		-0.058	-0.042	-0.095	0.238	0.219	0.5	0.659		-0.177	-0.218	-0.35	-0.178	0.041	-0.295		0.608	-0.049	1.567	0.256	0.104		0.083	0.327	-0.214	0.011	-0.026	0.254	0.429	0.389	0.357		-0.017	-0.177	-0.036	-0.055	-0.187	0.352	0.132	-0.126	-0.03	-0.428		-0.186	-0.083	-0.184	-0.148	0.093	-0.113	-0.49	-0.273		0.152	-0.384	-0.35	-0.194	-0.164	0.003	-0.24	0.387		-0.143	0.1567	0.413	0.578	0.019	0.468	-0.087	0.202		0.274	0.74	0.996	0.868	0.496	0.595	0	-0.08		-0.193	0.02	-0.221	0.035	0.077
YGR178C	PBP1 | mRNA polyadenylation | positive regulation of protein biosynthetic process	1	0.003915	0.229576	0.134357	0.185212	0.144006	0.177938	0.196091	0.090557	0.201698	0.142167	0.531566	0.342305	0.107929	0.016202	-0.474931	-0.293893	-0.316868	-0.478015	0.360507	0.056155	-0.262384	-0.612743	-0.836833	-0.955697	-1.028887	-1.1579	-1.194646	0.4035	0.049466	-0.003232	-0.071743	-0.092699	-0.173286	-0.14425	-0.143356	-0.259858		-1.73	-1.73	-1.73		0.093	-0.101	0.191	0.012	0.14	0.798	0.371		-0.252	0	-0.109	0.143	0.068	0.132		0.995	0.56	-0.47	-0.778	-1.162		0.431	0.447	-0.178	-0.05	0.166	-0.082	0.221	0.374	-0.908		0.323	0.099	-0.306	-0.406	-0.044	0.287	0.19	-0.096	-0.683	-1.057		0.036	0.016	0.012	0.225	0.168	-0.105	-0.503	-0.067		-0.541	-1.027	-0.641	-0.722	-0.791	-0.797	-0.872	-0.582		-0.258	-0.347	0.191	-0.32	0.003	0.113	0.161	0.051		0.1085	-0.143	0.75	3.5885	0.4455	0.1425	0.427	0.5275		-1.039	-1.974	0.11	-1.288	-0.281
YLR408C	YLR408C | biological_process	1	0.40706	0.564477	0.392811	0.282966	0.62265	0.673241	0.716991	0.521739	0.826577	0.370243	0.065176	0.293306	-0.114908	-0.371148	-0.232092	-0.482615	-0.68392	-0.774164	0.312961	0.634398	0.53117	-0.574842	-1.514779	-1.424085	-1.746615	-1.852583	-1.687997	-0.317876	0.222856	0.062303	0.204114	0.297929	0.05662	-0.120042	-0.346774	-0.503222		-1.74	-1.74	-1.74		-0.081	-0.235	-0.101	0.175	0.322	1.114	0.747		0.468	0.025	0.138	-0.086	0.159	0.283		0.479	0.064	-0.491	0.305	0.001		0.324	-0.053	0.286	0.196	0.723	0.52	0.518	0.371	0.518		-0.392	-0.042	-0.376	0.022	0.338	0.335	0.652	0.402	0.126	-0.181		0.367	0.563	0.65	0.574	-0.022	0.167	0.079	-0.137		-0.189	0.057	0.391	0.049	-0.193	-0.166	0.675	0.76		0.548	1.514	1.316	0.356	0.391	0.18	0.447	0.745		0.488	1.186	0.553	0.832	0.535	0	-0.155	0.236		-0.378	-0.89	-0.951	-0.409	-0.065
[truncated: 756,840 more chars]
