# Supplementary material for: Bulk Segregant Analysis by High-Throughput Sequencing Reveals a Novel Xylose Utilization Gene from Saccharomyces cerevisiae
Source: PLoS Genet. 2010 May 13;6(5):e1000942. doi: 10.1371/journal.pgen.1000942 (PMC2869308; doi:10.1371/journal.pgen.1000942)
Supplement: Dataset S2 — K-means groups for Figure 8 (.kgg file). (0.01 MB TXT) [file pgen.1000942.s002.txt]

YORF	GROUP
YOL021C	0
YJR062C	0
YGR056W	0
YNL261W	0
YNR035C	0
YDR027C	0
YDR452W	0
YGL151W	0
YML105C	0
YML072C	0
YML016C	0
YMR099C	0
YIL041W	0
YOL122C	0
YLR418C	0
YGL020C	0
YMR247C	0
YJR144W	0
YDL044C	0
YHR129C	0
YGR081C	0
YDL086W	0
YOR164C	0
YAR002C-A	0
YGR199W	0
YHL003C	0
YKL080W	0
YER105C	0
YGL061C	0
YHL017W	0
YLR354C	0
YLR050C	0
YLR104W	0
YLR066W	0
YOR160W	0
YFR002W	0
YGR192C	0
YJR009C	0
YGL027C	0
YBR131W	0
YNR030W	0
YPR068C	0
YEL034W	0
YPL036W	0
YBR015C	0
YOR280C	0
YGL232W	0
YJR142W	0
YNL287W	0
YHR039C	0
YGL160W	0
YBL037W	0
YER113C	0
YDL161W	0
YDR228C	0
YAL026C	0
YGL115W	0
YMR288W	0
YLR166C	0
YER044C	0
YOL062C	0
YER057C	0
YGL084C	0
YNR028W	0
YNL280C	0
YEL002C	0
YDL157C	0
YDR233C	0
YEL022W	0
YIL069C	0
YDR190C	0
YKL182W	0
YOL003C	0
YOR069W	0
YER124C	0
YDR353W	0
YHR179W	0
YPR138C	0
YOR375C	0
YMR318C	0
YKL128C	0
YDR197W	0
YLR363C	0
YPL094C	0
YJL087C	0
YPL045W	0
YBR161W	0
YMR192W	0
YCR054C	0
YDL029W	0
YLR148W	0
YNL041C	0
YDR080W	0
YOR016C	0
YJR118C	0
YDL049C	0
YGR180C	0
YOR086C	0
YML028W	0
YCR015C	0
YGL200C	0
YPR183W	0
YBR087W	0
YML115C	0
YER157W	0
YGL105W	0
YBR011C	0
YDR226W	0
YDL240W	0
YKR082W	0
YML015C	0
YMR092C	0
YKL210W	0
YOR176W	0
YDR071C	0
YDR170C	0
YNL138W	0
YDL188C	0
YDL121C	0
YDR086C	0
YJR042W	0
YER177W	0
YPR148C	0
YNL163C	0
YPR036W	0
YCR042C	0
YER111C	0
YHL034C	0
YLR115W	0
YIL068C	0
YGL233W	0
YBR097W	0
YKL057C	0
YOR122C	0
YNL135C	0
YDR284C	0
YNR021W	0
YNL297C	0
YLR353W	0
YGL119W	0
YNL051W	0
YDL015C	0
YPR028W	0
YJL060W	0
YDR158W	0
YDR295C	0
YER007C-A	0
YFL039C	0
YIL034C	0
YAL005C	0
YDL019C	0
YIL062C	0
YKL129C	0
YKL013C	0
YML110C	0
YBR302C	0
YFL062W	0
YML030W	0
YFR047C	0
YNL239W	0
YKL140W	0
YOL096C	0
YNL002C	1
YKL004W	1
YGR079W	1
YOR204W	1
YNL216W	1
YDL153C	1
YJL076W	1
YOL022C	1
YPL217C	1
YDR331W	1
YGR280C	1
YIL038C	1
YMR080C	1
YMR310C	1
YOR098C	1
YMR234W	1
YDL092W	1
YLR221C	1
YLR051C	1
YBR271W	1
YOL014W	1
YOR335C	1
YOR051C	1
YOR360C	1
YBR004C	1
YFR055W	1
YLL038C	1
YJL212C	1
YKL099C	1
YKL172W	1
YDR083W	1
YMR091C	1
YLR114C	1
YPR175W	1
YDL217C	1
YBR153W	1
YDR527W	1
Q0160	1
YML081C-A	1
YBL059C-A	1
YFL004W	1
YBL055C	1
YJL133W	1
YAL040C	1
YNL327W	1
YIL011W	1
YIL014C-A	1
YIL118W	1
YDR309C	1
YOR247W	1
YIL145C	1
YML027W	1
YOR313C	1
YLR042C	1
YHR094C	1
YMR011W	1
YMR058W	1
YJL191W	1
YNL145W	1
YBR210W	1
YPL043W	1
YDR120C	1
YGL050W	1
YHR088W	1
YJL014W	1
YOR232W	1
YJL104W	1
YKR045C	1
YDL166C	1
YOR045W	1
YDR194C	1
YDR361C	1
YLR335W	1
YOR048C	1
YNL001W	1
YOR145C	1
YJL062W-A	1
YGL014W	1
YKR025W	1
YOR252W	1
YNL108C	1
YOR210W	1
YHL011C	1
YPL157W	1
YOR195W	1
YJR002W	1
YIL103W	1
YIL127C	1
YLR336C	1
YOR151C	1
YLR357W	1
YCL031C	1
YBL028C	1
YIL147C	1
YKL082C	1
YJR147W	1
YIL131C	1
YOL136C	1
YNL075W	1
YLR073C	1
YPL212C	1
YLR244C	1
YDR408C	1
YCL021W-A	1
YPL256C	1
YPL141C	1
YFL034C-A	1
YDR261C	1
YIL044C	1
YNL131W	1
YBR049C	1
YMR285C	2
YBR158W	2
YDR451C	2
YBR296C	2
YGL209W	2
YJL130C	2
YGR116W	2
YLR172C	2
YEL058W	2
YMR069W	2
YKR080W	2
YKR093W	2
YGR279C	2
YLL053C	2
YNR057C	2
YPL153C	2
YGR217W	2
YBR184W	2
YPL076W	2
YBR140C	2
YHR165C	2
YKL108W	2
YLR396C	2
YKL130C	2
YLR064W	2
YBR094W	2
YBR109C	2
YPR189W	2
YHR079C	2
YML012W	2
YGR047C	2
YHR120W	2
YDR051C	2
YIL137C	2
YOR356W	2
YDR323C	2
YOL017W	2
YGL086W	2
YJL039C	2
YLR272C	2
YNL273W	2
YPR117W	2
YMR054W	2
YGR071C	2
YLL040C	2
YJL085W	2
YOR093C	2
YPL082C	2
YGR271W	2
YOR144C	2
YMR102C	2
YDR390C	2
YBR229C	2
YJL178C	2
YLR306W	2
YDR307W	2
YHR192W	2
YIL094C	2
YJR137C	2
YLR106C	2
YML035C	2
YDL043C	2
YMR257C	2
YBR227C	2
YGL110C	2
YIL132C	2
YNR067C	2
YLR286C	2
YPR124W	2
YBR085W	2
YHR092C	2
YPL075W	2
YDR164C	2
YML071C	2
YER125W	2
YLR343W	2
YKL174C	2
YPL184C	2
YGR240C	2
YLR087C	2
YCR032W	2
YOL066C	2
YBR086C	2
YLL048C	2
YLR147C	2
YER077C	2
YMR264W	2
YBR127C	2
YFR006W	2
YPL048W	2
YDR371W	2
YIR008C	2
YKL045W	2
YGR188C	2
YNL263C	2
YPR042C	2
YKL047W	2
YIL129C	2
YGR117C	2
YPR164W	2
YPL106C	2
YAL024C	2
YBL034C	2
YDL056W	2
YJL179W	2
YJR024C	2
YJL207C	2
YMR231W	2
YGL231C	2
YMR205C	2
YIL026C	2
YJL173C	2
YEL017W	2
YBR196C	2
YDL171C	2
YHR183W	2
YJR031C	2
YMR218C	2
YDR518W	2
YKR064W	2
YDR519W	2
YGR263C	2
YKR074W	2
YGR026W	2
YDL036C	2
YHR127W	2
YPL041C	2
YGR100W	2
YNL040W	2
YOR125C	2
YJL105W	2
YMR021C	2
YHR056C	2
YCR099C	2
YJR103W	2
YOR284W	2
YPR091C	2
YFL033C	2
YMR162C	2
YER059W	2
YLR337C	2
YDR320C-A	2
YCR030C	2
YPL236C	2
YLR436C	2
YOR291W	2
YEL009C	2
YMR124W	2
YGR178C	2
YLR408C	2
YNL161W	2
YIL037C	2
YNL128W	2
YPR196W	2
YKL069W	2
YPL264C	2
YDR191W	2
YEL004W	2
YDR470C	2
YDL132W	2
YJR138W	2
YKL178C	2
YDL025C	3
YMR269W	3
YCR047C	3
YLR437C	3
YLR460C	3
YKR075C	3
YOR327C	3
YNL240C	3
YIL047C	3
YNL192W	3
YER148W	3
Q0045	3
Q0275	3
YOR062C	3
YOR047C	3
YDR432W	3
YDR464W	3
YPL052W	3
YER061C	3
YDL054C	3
YOL158C	3
YLL013C	3
YDR054C	3
YPR106W	3
YPL279C	3
YPR109W	3
YPR086W	3
YER114C	3
YKL156W	3
YOR390W	3
YBR165W	3
YOL036W	3
YHR206W	3
YIL135C	3
YHR102W	3
YMR016C	3
YDR463W	3
YKR071C	3
YPL229W	3
YMR036C	3
YNL101W	3
YDL233W	3
YPR152C	3
YAL048C	3
YER002W	3
YDR314C	3
YDR409W	3
Q0110	3
YML129C	3
YOR191W	3
YKR072C	3
YDL160C	3
YLR135W	3
YHR081W	3
YJR067C	3
YNL244C	3
YGL163C	3
YLL051C	3
YBL086C	3
YER116C	3
YBR065C	3
YEL006W	3
YOL133W	3
YNL157W	3
YDR090C	3
YKL175W	3
YJL056C	3
YBR207W	3
YDR460W	3
YGR002C	3
YPL055C	3
YMR283C	3
YKL041W	3
YKL088W	3
YPR111W	3
YDR088C	3
YDL065C	3
YFL050C	3
YKL059C	3
YGL058W	3
YPR104C	3
YNL197C	3
YGR005C	3
YDR389W	3
YDR092W	3
YNL278W	3
YLR399C	3
YLR224W	3
YBR291C	3
YPR202W	3
YNL211C	3
YNL147W	3
YER161C	3
YPL213W	3
YOR262W	3
YHR156C	3
YKL061W	3
YJL203W	3
YPL056C	3
YPR025C	3
YGR275W	3
YKL075C	3
YDR525W-A	3
YPL133C	3
YER169W	3
YPR084W	3
YNL212W	3
YNL199C	3
YDR364C	3
YMR100W	3
YOR156C	3
YDR438W	3
YMR187C	3
YLR047C	3
YBL084C	3
YDL159W	3
Q0055	3
Q0060	3
YDR147W	3
YGL174W	3
YML010W	3
YPL020C	3
YDR485C	3
YBR150C	3
YML098W	3
YPL122C	3
YOL073C	3
YEL067C	3
YCR008W	3
Q0105	3
YFL010W-A	3
YGR274C	3
YJL090C	3
YNL164C	3
YML081W	3
YPL083C	3
YMR044W	3
YNL023C	3
YDR482C	3
YGL098W	3
YDR462W	3
YBR217W	3
YDL203C	3
YBL093C	3
YKR062W	3
YKL063C	3
YDR132C	3
YFR034C	3
YKL186C	3
YMR240C	3
YDR289C	3
YDL175C	3
YDL176W	3
YBR274W	3
YER051W	3
YDL180W	3
YDL098C	3
YLR033W	3
YGR013W	3
YJR055W	3
YGL023C	3
YDL170W	3
YDR207C	3
YCR082W	3
YER189W	3
YFL065C	3
YNL260C	3
YDR461W	3
YOR182C	3
YHR146W	3
YGL168W	3
YLR287C-A	3
Q0075	3
Q0065	3
Q0140	3
YOL116W	3
YDL070W	3
YGL193C	3
YDL210W	3
YJL094C	3
YML034W	3
YOR257W	3
YDR179C	3
YDR121W	3
Q0250	3
YBR077C	3
YGL091C	3
YOR077W	3
YBL071W-A	3
YMR115W	3
YGL081W	4
YHL042W	4
YGR059W	4
YDL244W	4
YMR319C	4
YPL187W	4
YDR223W	4
YOR255W	4
YGL170C	4
YIL174W	4
YPL130W	4
YBR018C	4
YOR032C	4
YNL196C	4
YHR189W	4
YAL067C	4
YNR071C	4
YBR117C	4
YGL033W	4
YNR069C	4
YBR250W	4
YJR150C	4
YIL029C	4
YHL047C	4
YGL222C	4
YGL240W	4
YFL040W	4
YKL095W	4
YEL076C-A	4
YBR152W	4
YNL019C	4
YNL033W	4
YML066C	4
YCR068W	4
YMR063W	4
YKR034W	4
YML118W	4
YNR064C	4
YIL060W	4
YOL047C	4
YLL017W	4
YMR084W	4
YPR153W	4
YOL067C	4
YGL192W	4
YDR437W	4
YNR062C	4
YDR423C	5
YMR256C	5
YJL068C	5
YBR162W-A	5
YCR028C	5
YML130C	5
YBR182C	5
YPL202C	5
YNL078W	5
YGL167C	5
YNL322C	5
YBL033C	5
YIL056W	5
YNL074C	5
YDR349C	5
YDR481C	5
YGL122C	5
YLR421C	5
YEL064C	5
YGR003W	5
YKL138C	5
YLR332W	5
YBL107C	5
YDL001W	5
YKR007W	5
YKL032C	5
YPL224C	5
YMR219W	5
YLR126C	5
YFR039C	5
YMR039C	5
YNL020C	5
YDR123C	5
YAL039C	5
YER151C	5
YGL048C	5
YGR048W	5
YLR187W	5
YFR040W	5
YKR014C	5
YNR006W	5
YHR116W	5
YPR040W	5
YLR193C	5
YMR171C	5
YLR369W	5
YDL013W	5
YGL215W	5
YMR227C	5
YPL089C	5
YMR161W	5
YOR194C	5
YLR019W	5
YPL023C	5
YLR191W	5
YFR029W	5
YOR140W	5
YOR089C	5
YER088C	5
YIL143C	5
YMR156C	5
YPL260W	5
YHR168W	5
YBL066C	5
YMR193W	5
YMR286W	5
YBR120C	5
YDR532C	5
YLR138W	5
YDR140W	5
YCR033W	5
YJL131C	5
YHR090C	5
YPR045C	5
YOL069W	5
YJR049C	5
YOR267C	5
YOL054W	5
YPL180W	5
YIR018W	5
YGL194C	5
YGR099W	5
YOR071C	5
YGL127C	5
YNL099C	5
YNL080C	5
YER027C	5
YOR039W	5
YGR196C	5
YMR168C	5
YGR004W	5
YKL139W	5
YML112W	5
YHR012W	5
YDR139C	5
YKL022C	5
YPR056W	5
YPL034W	5
YHR167W	5
YGR007W	5
YNL265C	5
YIL003W	5
YIL156W	5
YHR118C	5
YPL107W	5
YBR095C	5
YNL094W	5
YLR079W	5
YGL112C	5
YOR261C	5
YNR010W	5
YOR123C	5
YDR363W-A	5
YMR004W	5
YPR094W	5
YNL107W	5
YOL132W	5
YCR102C	5
YLR462W	5
YEL075C	5
YPR203W	5
YFL064C	5
YDR217C	5
YDR227W	5
YGL131C	5
YDR291W	5
YOR304W	5
YNR037C	5
YOR378W	5
YMR265C	5
YGR295C	5
YPL026C	5
YOL128C	5
YER130C	5
YEL063C	5
YIR010W	5
YJL213W	5
YIR011C	5
YIR001C	5
YMR035W	5
YBL021C	5
YJL012C	5
YER068W	5
YGR220C	5
YER019W	5
YKL137W	5
YML009C	5
YIR032C	5
YLR004C	5
YGR087C	5
YMR119W	5
YDR317W	5
YGL172W	5
YIR029W	5
YNL234W	5
YPR024W	5
YLR023C	5
YHL020C	5
YPR065W	5
YNL213C	5
YNL155W	5
YOR264W	5
YIR004W	5
YBR170C	5
YMR172W	5
YOR141C	5
YOR171C	5
YML058W	5
YDR515W	5
YML032C	5
YGL011C	5
YLR225C	5
YBR282W	5
YGL219C	5
YOR147W	5
YDR041W	5
YMR188C	5
YDR494W	5
YIL022W	5
YPR023C	5
YKR052C	5
YMR043W	5
YBR200W	5
YJL143W	5
YER050C	5
YNL185C	5
YNL306W	5
YPL183W-A	5
YOR322C	5
YGL009C	5
YPR161C	5
YBR213W	5
YGR202C	5
YGL130W	5
YNL053W	5
YCR009C	5
YML051W	5
YGR009C	5
YPR133C	5
YPR088C	5
YBL101C	5
YMR213W	5
YDR244W	5
YOR371C	5
YMR064W	5
YDR079W	5
YLR323C	5
YFL041W	5
YKR008W	5
YOL068C	5
YMR228W	5
YDR117C	5
YPR100W	5
YIL005W	5
YGL244W	5
YIL112W	5
YKR035W-A	5
YFL049W	5
YER017C	5
YBR108W	5
YOR014W	5
YNL039W	5
YNL330C	5
YLR055C	5
YHL023C	5
YLR309C	5
YGL252C	5
YCR027C	5
YJR060W	5
YDL177C	5
YNL224C	5
YBR215W	5
YOL078W	5
YHR182W	5
YDR240C	5
YOR370C	5
YGR246C	5
YIL161W	5
YDR478W	5
YDL045W-A	5
YJR034W	5
YGR241C	5
YJR160C	5
YDL247W	5
YDR115W	5
YLR204W	5
YGR121C	5
YHR009C	5
YDR216W	5
YLR203C	5
YMR002W	5
YNL046W	5
YOL011W	5
YKR053C	5
YLR439W	5
YDR034C-A	5
YJL078C	5
YIL121W	5
YJL170C	5
YOR226C	5
YCR028C-A	6
YDL022W	6
YDR032C	6
YDR516C	6
YIR039C	6
YMR315W	6
YHR140W	6
YDR085C	6
YJL001W	6
YJR119C	6
YDR368W	6
YOR185C	6
YPR127W	6
YGR284C	6
YDR512C	6
YLL023C	6
YDR196C	6
YGR205W	6
YPL148C	6
YNL336W	6
YGR070W	6
YOR230W	6
YLR283W	6
YAL060W	6
YOR137C	6
YML070W	6
YML057W	6
YFR045W	6
YCL018W	6
YJR025C	6
YLR304C	6
YFL021W	6
YLR248W	6
YJL166W	6
YGR183C	6
YGL191W	6
YJL102W	6
YBR050C	6
YCR005C	6
YPL272C	6
YFR014C	6
YCR011C	6
YKL162C	6
YMR304W	6
YIL076W	6
YML132W	6
YPR155C	6
YIR017C	6
YPL240C	6
YDL214C	6
YHR054C	6
YMR053C	6
YPR158W	6
YIR016W	6
YJL132W	6
YDR357C	6
YMR181C	6
YLR031W	6
YJL016W	6
YDL206W	6
YLR260W	6
YKL187C	6
YLR109W	6
YBR149W	6
YOL087C	6
YPR081C	6
YLR290C	6
YJR066W	6
YMR152W	6
YPR003C	6
YIL124W	6
YDL072C	6
YLR070C	6
YJR036C	6
YMR186W	6
YPL110C	6
YDR155C	6
YHR008C	6
YNL055C	6
YOR070C	6
YIR043C	6
YBR137W	6
YLR231C	6
YNL332W	6
YFL058W	6
YPL109C	6
YJL070C	6
YBL001C	6
YIR014W	6
YGL059W	6
YKL007W	6
YLR211C	6
YLR201C	6
YLR178C	7
YKL151C	7
YOR289W	7
YDR074W	7
YPL123C	7
YGR248W	7
YGR019W	7
YKL091C	7
YBR053C	7
YBR026C	7
YBR056W	7
YDR171W	7
YLR251W	7
YOR161C	7
YMR196W	7
YBL064C	7
YDL021W	7
YML100W	7
YMR090W	7
YOR382W	7
YBR054W	7
YLR152C	7
YDL110C	7
YDR513W	7
YOR120W	7
YNL274C	7
YOL151W	7
YKL150W	7
YML131W	7
YPR160W	7
YKL103C	7
YBR285W	7
YGR008C	7
YMR173W	7
YHR087W	7
YKR076W	7
YGR256W	7
YDL204W	7
YLL026W	7
YOL082W	7
YFR053C	7
YGL037C	7
YJL161W	7
YOR101W	8
YNR003C	8
YML106W	8
YDL055C	8
YPL081W	8
YDR064W	8
YEL054C	8
YGR034W	8
YPL131W	8
YDR382W	8
YLL045C	8
YPL220W	8
YGL135W	8
YDR418W	8
YIL133C	8
YLR048W	8
YOL121C	8
YGR214W	8
YMR143W	8
YER074W	8
YDR471W	8
YHR203C	8
YML073C	8
YPR132W	8
YLR441C	8
YGR118W	8
YDL075W	8
YML063W	8
YML024W	8
YOL040C	8
YBR189W	8
YJR145C	8
YDL083C	8
YGL103W	8
YBR191W	8
YOR096W	8
YPL160W	8
YMR116C	8
YLR167W	8
YNL178W	8
YLR150W	8
YOL127W	8
YOR168W	8
YLR355C	8
YHR064C	8
YNL255C	8
YGR103W	8
YHR216W	8
YMR321C	8
YPL273W	8
YKR042W	8
YNL141W	8
YML056C	8
YEL040W	8
YNL066W	8
YJR003C	8
YMR128W	8
YKL056C	8
YGL195W	8
YDR060W	8
YPL037C	8
YLR003C	8
YGL016W	8
YNL209W	8
YAL003W	8
YFR031C-A	8
YIL018W	8
YNL069C	8
YOR063W	8
YBR249C	8
YHL015W	8
YJR123W	8
YHR141C	8
YNL162W	8
YML026C	8
YDR447C	8
YPL090C	8
YBR181C	8
YPR010C	8
YOR254C	8
YER126C	8
YDR091C	8
YNL132W	8
YGR173W	8
YPL198W	8
YNL301C	8
YOR369C	8
YGR027C	8
YOR293W	8
YJL138C	8
YKR059W	8
YGR090W	8
YOR067C	8
YBR025C	8
YHL024W	9
YBR105C	9
YGL166W	9
YHR097C	9
YJL155C	9
YOR220W	9
YIL146C	9
YGR268C	9
YMR255W	9
YER162C	9
YOR052C	9
YEL039C	9
YDL234C	9
YDR186C	9
YLL029W	9
YBR290W	9
YOR244W	9
YOL044W	9
YCR096C	9
YCL067C	9
YCR039C	9
YCR007C	9
YDR255C	9
YOL060C	9
YLR189C	9
YMR201C	9
YMR020W	9
YNR047W	9
YHL027W	9
YPR061C	9
YMR311C	9
YOL108C	9
YEL012W	9
YPL057C	9
YOR035C	9
YPL159C	9
YJL036W	9
YMR030W	9
YGR223C	9
YCR097W	9
YHL016C	9
YHL036W	9
YMR302C	9
YDR505C	9
YOR338W	9
YOL016C	9
YBR179C	9
YGR023W	9
YIL154C	9
YIL045W	9
YOL119C	9
YHR006W	9
YER182W	9
YLR362W	9
YJL103C	9
YGR028W	9
YNL183C	9
YDL183C	9
YER098W	9
YLR326W	9
YLR246W	9
YDR287W	9
YIL169C	9
YOR186W	9
YLR164W	9
YKL221W	9
YGR144W	9
YDL218W	9
YMR322C	9
YPL280W	9
YLR297W	9
YGL184C	9
YLL019C	9
YGL208W	9
YLR257W	9
YGL248W	9
YDR277C	9
YDR262W	9
YBL078C	9
YLR142W	9
YBR114W	9
YMR316W	9
YOL048C	9
YDR247W	9
Q0080	9
YPL119C	9
YMR040W	9
YJR106W	9
YER033C	9
YPR075C	9
YNL142W	9
YDR028C	9
YPL171C	9
YJR011C	9
YDL113C	9
YIL152W	9
YJR050W	9
YDR219C	9
YLR298C	9
YNL103W	9
YMR052W	9
YNL077W	9
YAL055W	9
YDL115C	9
