# Supplementary material for: Bulk Segregant Analysis by High-Throughput Sequencing Reveals a Novel Xylose Utilization Gene from Saccharomyces cerevisiae
Source: PLoS Genet. 2010 May 13;6(5):e1000942. doi: 10.1371/journal.pgen.1000942 (PMC2869308; doi:10.1371/journal.pgen.1000942)
Supplement: Dataset S3 — GO Term Enrichment for “Group 1” from Figure 8. (0.02 MB XLS) [file pgen.1000942.s003.xls]

GOID	GO_term	Cluster frequency	Background frequency	P-value	FDR	Expected FP	Gene(s) annotated to the term	Directly Annotated GOID List
16192	vesicle-mediated transport	31 out of 162 genes, 19.1%	353 out of 7166 background genes, 4.9%	2.11e-08	0.00	0.00	DRS2/YAL026C:ERP1/YAR002C-A:APL3/YBL037W:VPS15/YBR097W:CCZ1/YBR131W:OSH2/YDL019C:ENT1/YDL161W:VPS54/YDR027C:SEC7/YDR170C:GEA2/YEL022W:COG3/YER157W:ACT1/YFL039C:GET1/YGL020C:EMP24/YGL200C:SEC15/YGL233W:GVP36/YIL041W:SEC6/YIL068C:MYO3/YKL129C:PEP3/YLR148W:SEC10/YLR166C:GYL1/YMR192W:COG6/YNL041C:COG5/YNL051W:SEC21/YNL287W:MON2/YNL297C:ARC35/YNR035C:APM4/YOL062C:ERP4/YOR016C:VPS5/YOR069W:VPS16/YPL045…	916:6890:30036:45324:42144:6621:30011:48017:6886:6281:9306:6891:48278:6888:6898:11:6468:7034:30476:30950:6979:42147:51666:45048:45053:6887:6892:7121:31505:6970:30010:226:7029:6893:1300:6623:910:7033:1:30050:30037:7005:147:28:6906:16050:6914:6904:17157:33363:6986:7119:16573:8104:6895:15918:6810:6896:46:42493:6606:6897:301:45332:7015:34613:6874:6357:132:16236:16192
51641	cellular localization	46 out of 162 genes, 28.4%	737 out of 7166 background genes, 10.3%	3.13e-08	0.00	0.00	SSA1/YAL005C:DRS2/YAL026C:ERP1/YAR002C-A:VPS15/YBR097W:CCZ1/YBR131W:OSH2/YDL019C:ARP2/YDL029W:VPS54/YDR027C:SSS1/YDR086C:SEC7/YDR170C:RTN1/YDR233C:GEA2/YEL022W:NUP157/YER105C:COG3/YER157W:ACT1/YFL039C:NIC96/YFR002W:GET1/YGL020C:EMP24/YGL200C:SEC15/YGL233W:ARP1/YHR129C:ARC15/YIL062C:SEC6/YIL068C:NUP85/YJR042W:ARC19/YKL013C:NUP120/YKL057C:MYO3/YKL129C:NUP133/YKR082W:SPC3/YLR066W:PEP3/YLR148W:SEC10/…	916:45010:6890:30036:45324:42144:6621:30011:48017:6886:46907:6281:9306:6608:6891:48278:6888:6610:6898:11:6468:30476:7034:6404:8154:6609:6979:42147:45047:51031:51666:45048:6887:45053:6892:6950:7121:6607:31505:6999:6970:30010:226:60:7029:6893:1300:6617:910:6623:7033:6403:6457:1:6406:30037:30050:7005:147:28:6906:31204:16050:6904:6914:17157:6200:42026:6611:6998:33363:6986:50000:7119:16573:8104:6408:6…
51649	establishment of localization in cell	42 out of 162 genes, 25.9%	640 out of 7166 background genes, 8.9%	5.73e-08	0.00	0.00	SSA1/YAL005C:DRS2/YAL026C:ERP1/YAR002C-A:VPS15/YBR097W:CCZ1/YBR131W:OSH2/YDL019C:ARP2/YDL029W:VPS54/YDR027C:SSS1/YDR086C:SEC7/YDR170C:RTN1/YDR233C:GEA2/YEL022W:NUP157/YER105C:COG3/YER157W:ACT1/YFL039C:NIC96/YFR002W:GET1/YGL020C:EMP24/YGL200C:SEC15/YGL233W:ARP1/YHR129C:SEC6/YIL068C:NUP85/YJR042W:NUP120/YKL057C:MYO3/YKL129C:NUP133/YKR082W:SPC3/YLR066W:PEP3/YLR148W:SEC10/YLR166C:SEC65/YML105C:GYL1/Y…	916:45010:6890:30036:45324:42144:6621:30011:48017:6886:46907:6281:9306:6608:6891:48278:6888:6610:11:6468:30476:7034:6404:8154:6609:6979:42147:45047:51031:51666:45048:6887:45053:6892:6950:7121:6607:31505:6999:6970:30010:60:7029:6893:1300:6617:910:6623:7033:6403:6457:1:6406:30037:30050:7005:28:6906:31204:16050:6904:6914:17157:6200:42026:6611:6998:33363:6986:50000:7119:16573:8104:6408:6895:6412:1591…
46907	intracellular transport	38 out of 162 genes, 23.5%	590 out of 7166 background genes, 8.2%	9.63e-07	0.00	0.00	SSA1/YAL005C:DRS2/YAL026C:ERP1/YAR002C-A:VPS15/YBR097W:CCZ1/YBR131W:VPS54/YDR027C:SSS1/YDR086C:SEC7/YDR170C:RTN1/YDR233C:GEA2/YEL022W:NUP157/YER105C:COG3/YER157W:ACT1/YFL039C:NIC96/YFR002W:GET1/YGL020C:EMP24/YGL200C:SEC15/YGL233W:SEC6/YIL068C:NUP85/YJR042W:NUP120/YKL057C:NUP133/YKR082W:SPC3/YLR066W:PEP3/YLR148W:SEC10/YLR166C:SEC65/YML105C:GYL1/YMR192W:COG6/YNL041C:COG5/YNL051W:SEC21/YNL287W:MON2/…	916:45010:6890:30036:45324:42144:6621:48017:6886:46907:6281:9306:6608:6891:48278:6888:6610:11:6468:30476:7034:6404:8154:6609:6979:42147:45047:51031:45048:6887:45053:6892:6950:7121:6607:31505:6999:6970:30010:60:7029:6893:1300:6617:910:6623:7033:6403:6457:1:6406:30037:30050:7005:28:6906:31204:16050:6904:6914:17157:42026:6611:6998:33363:6986:50000:7119:16573:8104:6408:6895:6412:6616:6810:6896:46:424…
48193	Golgi vesicle transport	19 out of 162 genes, 11.7%	176 out of 7166 background genes, 2.5%	6.58e-06	0.00	0.00	DRS2/YAL026C:ERP1/YAR002C-A:VPS54/YDR027C:SEC7/YDR170C:GEA2/YEL022W:COG3/YER157W:GET1/YGL020C:EMP24/YGL200C:SEC15/YGL233W:SEC6/YIL068C:PEP3/YLR148W:SEC10/YLR166C:GYL1/YMR192W:COG6/YNL041C:COG5/YNL051W:SEC21/YNL287W:MON2/YNL297C:ERP4/YOR016C:VPS16/YPL045W	6890:45324:30036:42144:6621:6886:6891:6888:30476:42147:45048:6892:7121:30010:6893:6623:910:7033:7005:28:6906:16050:6904:17157:33363:6986:6895:6810:6896:42493:6897:301:45332:6874:34613
9987	cellular process	139 out of 162 genes, 85.8%	4790 out of 7166 background genes, 66.8%	1.31e-05	0.00	0.00	SSA1/YAL005C:DRS2/YAL026C:ERP1/YAR002C-A:APL3/YBL037W:IPP1/YBR011C:MNN2/YBR015C:RFC5/YBR087W:VPS15/YBR097W:CCZ1/YBR131W:CSH1/YBR161W:TAF2/YCR042C:TSC13/YDL015C:OSH2/YDL019C:ARP2/YDL029W:MTF2/YDL044C:KNH1/YDL049C:ENT1/YDL161W:PPH22/YDL188C:LRG1/YDL240W:VPS54/YDR027C:PAA1/YDR071C:VPS41/YDR080W:SSS1/YDR086C:HOM2/YDR158W:SEC7/YDR170C:RVB1/YDR190C:CBS2/YDR197W:ADK1/YDR226W:PCF11/YDR228C:RTN1/YDR233C:D…	7010:30042:6890:45324:30447:7049:463:6281:9272:1402:6325:6610:42254:11:15691:6609:30950:15031:51666:45048:19563:7121:226:6038:7029:6893:6617:6403:19676:30037:70481:6906:6914:184:6366:6200:42026:30466:51351:6611:30163:50000:7119:6267:10526:18318:15918:6616:34314:71042:6098:6796:9263:7097:51292:45332:34613:31110:9060:10978:30433:6337:6464:45722:9306:43628:6891:6348:6888:6688:6537:6303:6388:467:77:6…
51234	establishment of localization	51 out of 162 genes, 31.5%	1045 out of 7166 background genes, 14.6%	1.40e-05	0.00	0.00	SSA1/YAL005C:DRS2/YAL026C:ERP1/YAR002C-A:APL3/YBL037W:VPS15/YBR097W:CCZ1/YBR131W:OSH2/YDL019C:ARP2/YDL029W:ENT1/YDL161W:VPS54/YDR027C:VPS41/YDR080W:SSS1/YDR086C:SEC7/YDR170C:RTN1/YDR233C:GEA2/YEL022W:NUP157/YER105C:COG3/YER157W:ACT1/YFL039C:NIC96/YFR002W:GET1/YGL020C:GUP1/YGL084C:EMP24/YGL200C:SEC15/YGL233W:ARP1/YHR129C:GVP36/YIL041W:SEC6/YIL068C:NUP85/YJR042W:NUP120/YKL057C:MYO3/YKL129C:NUP133/Y…	6890:45324:6281:6610:11:15691:6609:30950:15031:51666:45048:19563:7121:226:7029:6893:6617:6403:30037:6906:6914:6200:42026:6611:50000:7119:15918:6616:34314:7097:51292:45332:34613:9306:6891:6888:6979:6950:6999:6970:910:7033:6457:1:7005:15696:6828:16050:6885:6506:6998:8104:6895:6810:46:301:51654:6409:7015:6357:6878:132:916:45010:30036:19740:6621:30011:48017:6876:6468:30476:6887:6607:30010:60:6825:130…
51179	localization	54 out of 162 genes, 33.3%	1150 out of 7166 background genes, 16.0%	1.74e-05	0.00	0.00	SSA1/YAL005C:DRS2/YAL026C:ERP1/YAR002C-A:APL3/YBL037W:VPS15/YBR097W:CCZ1/YBR131W:OSH2/YDL019C:ARP2/YDL029W:ENT1/YDL161W:VPS54/YDR027C:VPS41/YDR080W:SSS1/YDR086C:SEC7/YDR170C:RTN1/YDR233C:GEA2/YEL022W:NUP157/YER105C:COG3/YER157W:ACT1/YFL039C:NIC96/YFR002W:GET1/YGL020C:GUP1/YGL084C:EMP24/YGL200C:SEC15/YGL233W:ARP1/YHR129C:GVP36/YIL041W:ARC15/YIL062C:SEC6/YIL068C:NUP85/YJR042W:ARC19/YKL013C:NUP120/Y…	6890:45324:6281:6610:11:15691:6609:30950:15031:51666:45048:19563:7121:226:7029:6893:6617:6403:30037:6906:6914:6200:42026:6611:50000:7119:15918:6616:34314:7097:51292:45332:34613:9306:6891:6888:6979:6950:6999:6970:910:7033:6457:1:7005:15696:6828:16050:6885:6506:6998:8104:6895:6810:46:301:51654:6409:7015:6357:6878:132:916:45010:30036:19740:6621:30011:48017:6876:6468:30476:6887:6607:30010:60:6825:130…
6810	transport	49 out of 162 genes, 30.2%	1023 out of 7166 background genes, 14.3%	5.42e-05	0.00	0.00	SSA1/YAL005C:DRS2/YAL026C:ERP1/YAR002C-A:APL3/YBL037W:VPS15/YBR097W:CCZ1/YBR131W:OSH2/YDL019C:ENT1/YDL161W:VPS54/YDR027C:VPS41/YDR080W:SSS1/YDR086C:SEC7/YDR170C:RTN1/YDR233C:GEA2/YEL022W:NUP157/YER105C:COG3/YER157W:ACT1/YFL039C:NIC96/YFR002W:GET1/YGL020C:GUP1/YGL084C:EMP24/YGL200C:SEC15/YGL233W:GVP36/YIL041W:SEC6/YIL068C:NUP85/YJR042W:NUP120/YKL057C:MYO3/YKL129C:NUP133/YKR082W:SPC3/YLR066W:PEP3/Y…	6890:45324:6281:6610:11:15691:6609:30950:15031:51666:45048:19563:7121:226:7029:6893:6617:6403:30037:6906:6914:42026:6611:50000:7119:15918:6616:51292:45332:34613:9306:6891:6888:6979:6950:6999:6970:910:7033:6457:1:7005:15696:6828:16050:6885:6506:6998:8104:6895:6810:46:301:6409:7015:6357:6878:132:916:45010:30036:19740:6621:30011:48017:6876:6468:30476:6887:6607:30010:60:6825:1300:147:31204:6904:17157…
8104	protein localization	25 out of 162 genes, 15.4%	373 out of 7166 background genes, 5.2%	0.00043	0.00	0.00	SSA1/YAL005C:DRS2/YAL026C:VPS15/YBR097W:CCZ1/YBR131W:VPS41/YDR080W:SSS1/YDR086C:RTN1/YDR233C:NUP157/YER105C:ACT1/YFL039C:NIC96/YFR002W:GET1/YGL020C:EMP24/YGL200C:NUP85/YJR042W:NUP120/YKL057C:NUP133/YKR082W:SPC3/YLR066W:SEC65/YML105C:MON2/YNL297C:APM4/YOL062C:VPS5/YOR069W:MTR10/YOR160W:GET4/YOR164C:VPS16/YPL045W:SEC62/YPL094C:YOP1/YPR028W	6890:45324:6281:6610:11:6609:15031:45048:7029:6617:6403:30037:6914:42026:6611:50000:7119:6616:51292:45332:34613:9306:6888:6979:6950:6999:910:7033:6457:1:7005:16050:6998:8104:6895:6810:46:6409:6357:132:916:6621:48017:6468:30476:6887:6607:30010:60:1300:31204:6986:16573:6408:6412:6606:6624:6407:6465:16236:42144:6886:6608:48278:7034:6404:42147:45047:51031:45053:6892:31505:6623:34727:6406:30050:28:689…
15031	protein transport	21 out of 162 genes, 13.0%	278 out of 7166 background genes, 3.9%	0.00053	0.00	0.00	SSA1/YAL005C:DRS2/YAL026C:VPS15/YBR097W:CCZ1/YBR131W:VPS41/YDR080W:SSS1/YDR086C:RTN1/YDR233C:NUP157/YER105C:ACT1/YFL039C:NIC96/YFR002W:NUP85/YJR042W:NUP120/YKL057C:NUP133/YKR082W:SPC3/YLR066W:SEC65/YML105C:MON2/YNL297C:APM4/YOL062C:MTR10/YOR160W:VPS16/YPL045W:SEC62/YPL094C:YOP1/YPR028W	45324:6281:6610:11:6609:15031:7029:6617:6403:30037:6914:42026:6611:50000:7119:6616:51292:45332:9306:6979:6950:6999:910:7033:6457:1:6998:8104:6895:6810:46:6409:6357:132:916:48017:6468:30476:6887:6607:30010:60:1300:31204:16573:6408:6412:6606:6624:6407:6465:16236:42144:6886:6608:48278:7034:6404:45047:51031:45053:6892:31505:6623:34727:6406:30050:28:6897:6626:16192
45184	establishment of protein localization	21 out of 162 genes, 13.0%	284 out of 7166 background genes, 4.0%	0.00075	0.00	0.00	SSA1/YAL005C:DRS2/YAL026C:VPS15/YBR097W:CCZ1/YBR131W:VPS41/YDR080W:SSS1/YDR086C:RTN1/YDR233C:NUP157/YER105C:ACT1/YFL039C:NIC96/YFR002W:NUP85/YJR042W:NUP120/YKL057C:NUP133/YKR082W:SPC3/YLR066W:SEC65/YML105C:MON2/YNL297C:APM4/YOL062C:MTR10/YOR160W:VPS16/YPL045W:SEC62/YPL094C:YOP1/YPR028W	45324:6281:6610:11:6609:15031:7029:6617:6403:30037:6914:42026:6611:50000:7119:6616:51292:45332:9306:6979:6950:6999:910:7033:6457:1:6998:8104:6895:6810:46:6409:6357:132:916:48017:6468:30476:6887:6607:30010:60:1300:31204:16573:6408:6412:6606:6624:6407:6465:16236:42144:6886:6608:48278:7034:6404:45047:51031:45053:6892:31505:6623:34727:6406:30050:28:6897:6626:16192
34613	cellular protein localization	22 out of 162 genes, 13.6%	309 out of 7166 background genes, 4.3%	0.00078	0.00	0.00	SSA1/YAL005C:DRS2/YAL026C:VPS15/YBR097W:CCZ1/YBR131W:SSS1/YDR086C:RTN1/YDR233C:NUP157/YER105C:NIC96/YFR002W:GET1/YGL020C:NUP85/YJR042W:NUP120/YKL057C:NUP133/YKR082W:SPC3/YLR066W:SEC65/YML105C:MON2/YNL297C:APM4/YOL062C:VPS5/YOR069W:MTR10/YOR160W:GET4/YOR164C:VPS16/YPL045W:SEC62/YPL094C:YOP1/YPR028W	6890:45324:6610:6609:45048:7029:6617:6403:6914:42026:6611:50000:6616:51292:45332:34613:6950:6999:7033:6457:7005:6998:8104:6895:6810:46:6409:48017:6468:6607:60:31204:6986:6408:6412:6606:6407:6465:16236:42144:6886:6608:48278:7034:6404:42147:45047:51031:45053:6892:6623:6406:28:6897:6626:6874:16192
33365	protein localization in organelle	15 out of 162 genes, 9.3%	152 out of 7166 background genes, 2.1%	0.00079	0.00	0.00	SSA1/YAL005C:VPS15/YBR097W:SSS1/YDR086C:RTN1/YDR233C:NUP157/YER105C:NIC96/YFR002W:NUP85/YJR042W:NUP120/YKL057C:NUP133/YKR082W:SPC3/YLR066W:SEC65/YML105C:VPS5/YOR069W:MTR10/YOR160W:SEC62/YPL094C:YOP1/YPR028W	45324:6610:6609:7029:6617:6403:42026:6611:50000:6616:51292:6950:6999:6457:6998:8104:6409:48017:6468:6607:60:31204:6408:6412:6606:6407:6465:16236:6608:6404:42147:45047:51031:45053:6623:6406:6626:16192
51170	nuclear import	9 out of 162 genes, 5.6%	54 out of 7166 background genes, 0.8%	0.00147	0.00	0.00	SSA1/YAL005C:RTN1/YDR233C:NUP157/YER105C:NIC96/YFR002W:NUP85/YJR042W:NUP120/YKL057C:NUP133/YKR082W:MTR10/YOR160W:YOP1/YPR028W	6610:6609:7029:6403:42026:6611:50000:6616:51292:6950:6999:6457:6998:8104:6409:6607:60:6408:6412:6606:6407:6608:6404:51031:6406:6626:16192
6606	protein import into nucleus	9 out of 162 genes, 5.6%	54 out of 7166 background genes, 0.8%	0.00147	0.00	0.00	SSA1/YAL005C:RTN1/YDR233C:NUP157/YER105C:NIC96/YFR002W:NUP85/YJR042W:NUP120/YKL057C:NUP133/YKR082W:MTR10/YOR160W:YOP1/YPR028W	6610:6609:7029:6403:42026:6611:50000:6616:51292:6950:6999:6457:6998:8104:6409:6607:60:6408:6412:6606:6407:6608:6404:51031:6406:6626:16192
30036	actin cytoskeleton organization	12 out of 162 genes, 7.4%	103 out of 7166 background genes, 1.4%	0.00164	0.00	0.00	ARP2/YDL029W:ENT1/YDL161W:PPH22/YDL188C:GEA2/YEL022W:ACT1/YFL039C:CAP2/YIL034C:GVP36/YIL041W:ARC15/YIL062C:ARC19/YKL013C:AIP1/YMR092C:ARC35/YNR035C:PFY1/YOR122C	30042:6890:30447:6281:11:30950:7121:226:30037:6200:7119:34314:9306:6891:6888:6979:6970:910:7033:1:6470:51654:7015:6357:132:916:45010:30036:51016:30476:6887:30010:1300:7094:82:147:16573:7120:46907:6898:8154:31505:30050:7117:33363:6897:6417
70727	cellular macromolecule localization	22 out of 162 genes, 13.6%	326 out of 7166 background genes, 4.5%	0.00190	0.00	0.00	SSA1/YAL005C:DRS2/YAL026C:VPS15/YBR097W:CCZ1/YBR131W:SSS1/YDR086C:RTN1/YDR233C:NUP157/YER105C:NIC96/YFR002W:GET1/YGL020C:NUP85/YJR042W:NUP120/YKL057C:NUP133/YKR082W:SPC3/YLR066W:SEC65/YML105C:MON2/YNL297C:APM4/YOL062C:VPS5/YOR069W:MTR10/YOR160W:GET4/YOR164C:VPS16/YPL045W:SEC62/YPL094C:YOP1/YPR028W	6890:45324:6610:6609:45048:7029:6617:6403:6914:42026:6611:50000:6616:51292:45332:34613:6950:6999:7033:6457:7005:6998:8104:6895:6810:46:6409:48017:6468:6607:60:31204:6986:6408:6412:6606:6407:6465:16236:42144:6886:6608:48278:7034:6404:42147:45047:51031:45053:6892:6623:6406:28:6897:6626:6874:16192
34504	protein localization in nucleus	9 out of 162 genes, 5.6%	57 out of 7166 background genes, 0.8%	0.00235	0.00	0.00	SSA1/YAL005C:RTN1/YDR233C:NUP157/YER105C:NIC96/YFR002W:NUP85/YJR042W:NUP120/YKL057C:NUP133/YKR082W:MTR10/YOR160W:YOP1/YPR028W	6610:6609:7029:6403:42026:6611:50000:6616:51292:6950:6999:6457:6998:8104:6409:6607:60:6408:6412:6606:6407:6608:6404:51031:6406:6626:16192
30029	actin filament-based process	12 out of 162 genes, 7.4%	108 out of 7166 background genes, 1.5%	0.00271	0.00	0.00	ARP2/YDL029W:ENT1/YDL161W:PPH22/YDL188C:GEA2/YEL022W:ACT1/YFL039C:CAP2/YIL034C:GVP36/YIL041W:ARC15/YIL062C:ARC19/YKL013C:AIP1/YMR092C:ARC35/YNR035C:PFY1/YOR122C	30042:6890:30447:6281:11:30950:7121:226:30037:6200:7119:34314:9306:6891:6888:6979:6970:910:7033:1:6470:51654:7015:6357:132:916:45010:30036:51016:30476:6887:30010:1300:7094:82:147:16573:7120:46907:6898:8154:31505:30050:7117:33363:6897:6417
6887	exocytosis	8 out of 162 genes, 4.9%	45 out of 7166 background genes, 0.6%	0.00325	0.00	0.00	OSH2/YDL019C:ACT1/YFL039C:SEC15/YGL233W:SEC6/YIL068C:MYO3/YKL129C:PEP3/YLR148W:SEC10/YLR166C:GYL1/YMR192W	45324:6281:11:51666:7121:6893:30037:6906:7119:15918:9306:6888:6979:6970:910:1:6895:6357:132:916:30011:30476:6887:30010:1300:6904:17157:16573:42144:31505:30050:42493:6897
6886	intracellular protein transport	19 out of 162 genes, 11.7%	264 out of 7166 background genes, 3.7%	0.00371	0.00	0.00	SSA1/YAL005C:DRS2/YAL026C:VPS15/YBR097W:CCZ1/YBR131W:SSS1/YDR086C:RTN1/YDR233C:NUP157/YER105C:NIC96/YFR002W:NUP85/YJR042W:NUP120/YKL057C:NUP133/YKR082W:SPC3/YLR066W:SEC65/YML105C:MON2/YNL297C:APM4/YOL062C:MTR10/YOR160W:VPS16/YPL045W:SEC62/YPL094C:YOP1/YPR028W	45324:6610:6609:7029:6617:6403:6914:42026:6611:50000:6616:51292:45332:6950:6999:7033:6457:6998:8104:6895:6810:46:6409:48017:6468:6607:60:31204:6408:6412:6606:6407:6465:16236:42144:6886:6608:48278:7034:6404:45047:51031:45053:6892:6623:6406:28:6897:6626:16192
48278	vesicle docking	5 out of 162 genes, 3.1%	14 out of 7166 background genes, 0.2%	0.00505	0.00	0.00	CCZ1/YBR131W:SEC15/YGL233W:SEC6/YIL068C:PEP3/YLR148W:SEC10/YLR166C	45324:7121:6893:6906:6914:910:6895:46:30010:6904:42144:48278:7034:6623:42493
32940	secretion by cell	8 out of 162 genes, 4.9%	50 out of 7166 background genes, 0.7%	0.00736	0.00	0.00	OSH2/YDL019C:ACT1/YFL039C:SEC15/YGL233W:SEC6/YIL068C:MYO3/YKL129C:PEP3/YLR148W:SEC10/YLR166C:GYL1/YMR192W	45324:6281:11:51666:7121:6893:30037:6906:7119:15918:9306:6888:6979:6970:910:1:6895:6357:132:916:30011:30476:6887:30010:1300:6904:17157:16573:42144:31505:30050:42493:6897
46903	secretion	8 out of 162 genes, 4.9%	50 out of 7166 background genes, 0.7%	0.00736	0.00	0.00	OSH2/YDL019C:ACT1/YFL039C:SEC15/YGL233W:SEC6/YIL068C:MYO3/YKL129C:PEP3/YLR148W:SEC10/YLR166C:GYL1/YMR192W	45324:6281:11:51666:7121:6893:30037:6906:7119:15918:9306:6888:6979:6970:910:1:6895:6357:132:916:30011:30476:6887:30010:1300:6904:17157:16573:42144:31505:30050:42493:6897
22406	membrane docking	5 out of 162 genes, 3.1%	15 out of 7166 background genes, 0.2%	0.00744	0.00	0.00	CCZ1/YBR131W:SEC15/YGL233W:SEC6/YIL068C:PEP3/YLR148W:SEC10/YLR166C	45324:7121:6893:6906:6914:910:6895:46:30010:6904:42144:48278:7034:6623:42493
6609	mRNA-binding (hnRNP) protein import into nucleus	6 out of 162 genes, 3.7%	25 out of 7166 background genes, 0.3%	0.00809	0.00	0.00	NUP157/YER105C:NIC96/YFR002W:NUP85/YJR042W:NUP120/YKL057C:NUP133/YKR082W:MTR10/YOR160W	6610:6609:6403:6611:50000:51292:6999:6998:6409:6607:6408:6606:6407:6608:6404:51031:6406
