# Supplementary material for: Bulk Segregant Analysis by High-Throughput Sequencing Reveals a Novel Xylose Utilization Gene from Saccharomyces cerevisiae
Source: PLoS Genet. 2010 May 13;6(5):e1000942. doi: 10.1371/journal.pgen.1000942 (PMC2869308; doi:10.1371/journal.pgen.1000942)
Supplement: Dataset S4 — GO Term Enrichment for “Group 4” from Figure 8. (0.03 MB XLS) [file pgen.1000942.s004.xls]

GOID	GO_term	Cluster frequency	Background frequency	P-value	FDR	Expected FP	Gene(s) annotated to the term	Directly Annotated GOID List
6412	translation	64 out of 94 genes, 68.1%	690 out of 7166 background genes, 9.6%	2.26e-41	0.00	0.00	EFB1/YAL003W:RPS6B/YBR181C:RPS9B/YBR189W:RPL21A/YBR191W:RPL31A/YDL075W:RPS16B/YDL083C:RPS13/YDR064W:RLI1/YDR091C:RPP2B/YDR382W:RPL12B/YDR418W:RPS17B/YDR447C:RPL27B/YDR471W:RPL12A/YEL054C:RPS24A/YER074W:RPL2A/YFR031C-A:RPL28/YGL103W:RPL1B/YGL135W:GCN1/YGL195W:RPS25A/YGR027C:RPL26B/YGR034W:RPS23A/YGR118W:RPS0A/YGR214W:RPS20/YHL015W:SSZ1/YHR064C:RPL42B/YHR141C:RPS4B/YHR203C:RPL2B/YIL018W:RPL16A/YIL1…	51083:10255:7186:6413:723:31929:6414:2109:27:28:42274:43558:6429:447:6446:462:42254:10526:6412:6916:45903:6425:1403:461:6979:42493:6448:42273:6407:6450:17148:54
34645	cellular macromolecule biosynthetic process	69 out of 94 genes, 73.4%	1454 out of 7166 background genes, 20.3%	1.55e-26	0.00	0.00	EFB1/YAL003W:RPS6B/YBR181C:RPS9B/YBR189W:RPL21A/YBR191W:PSA1/YDL055C:RPL31A/YDL075W:RPS16B/YDL083C:RPS13/YDR064W:RLI1/YDR091C:RPP2B/YDR382W:RPL12B/YDR418W:RPS17B/YDR447C:RPL27B/YDR471W:RPL12A/YEL054C:RPS24A/YER074W:RPL2A/YFR031C-A:RPL28/YGL103W:RPL1B/YGL135W:GCN1/YGL195W:RPS25A/YGR027C:RPL26B/YGR034W:RPS23A/YGR118W:RPS0A/YGR214W:RPS20/YHL015W:SSZ1/YHR064C:RPL42B/YHR141C:RPS4B/YHR203C:RPL2B/YIL018…	51083:32:6490:10255:7186:6383:6413:723:31929:6414:2109:7005:27:28:42274:43558:6429:6446:447:9298:462:42254:6486:1308:10526:6916:6412:6425:45903:1403:6979:461:6487:42493:422:6448:42273:6407:6450:42790:17148:54
9059	macromolecule biosynthetic process	69 out of 94 genes, 73.4%	1475 out of 7166 background genes, 20.6%	3.92e-26	0.00	0.00	EFB1/YAL003W:RPS6B/YBR181C:RPS9B/YBR189W:RPL21A/YBR191W:PSA1/YDL055C:RPL31A/YDL075W:RPS16B/YDL083C:RPS13/YDR064W:RLI1/YDR091C:RPP2B/YDR382W:RPL12B/YDR418W:RPS17B/YDR447C:RPL27B/YDR471W:RPL12A/YEL054C:RPS24A/YER074W:RPL2A/YFR031C-A:RPL28/YGL103W:RPL1B/YGL135W:GCN1/YGL195W:RPS25A/YGR027C:RPL26B/YGR034W:RPS23A/YGR118W:RPS0A/YGR214W:RPS20/YHL015W:SSZ1/YHR064C:RPL42B/YHR141C:RPS4B/YHR203C:RPL2B/YIL018…	51083:32:6490:10255:7186:6383:6413:723:31929:6414:2109:7005:27:28:42274:43558:6429:6446:447:9298:462:42254:6486:1308:10526:6916:6412:6425:45903:1403:6979:461:6487:42493:422:6448:42273:6407:6450:42790:17148:54
44249	cellular biosynthetic process	76 out of 94 genes, 80.9%	1927 out of 7166 background genes, 26.9%	1.16e-25	0.00	0.00	EFB1/YAL003W:RPS6B/YBR181C:RPS9B/YBR189W:RPL21A/YBR191W:ARO4/YBR249C:PSA1/YDL055C:RPL31A/YDL075W:RPS16B/YDL083C:RPS13/YDR064W:RLI1/YDR091C:RPP2B/YDR382W:RPL12B/YDR418W:RPS17B/YDR447C:RPL27B/YDR471W:RPL12A/YEL054C:RPS24A/YER074W:RPL2A/YFR031C-A:RPL28/YGL103W:RPL1B/YGL135W:GCN1/YGL195W:RPS25A/YGR027C:RPL26B/YGR034W:RPS23A/YGR118W:RPS0A/YGR214W:RPS20/YHL015W:SSZ1/YHR064C:RPL42B/YHR141C:RPS4B/YHR203C…	51083:7189:32:6490:10255:7186:2:19284:6383:6413:723:31929:6414:9073:46498:2109:7005:7265:27:28:42274:50667:43558:6429:43101:6446:6183:447:9298:43103:462:6207:42254:6486:1308:1302:10526:46132:6916:6412:6425:45903:1403:6979:461:6487:42493:422:6448:42273:8283:6407:6450:42790:6146:9082:17148:54
9058	biosynthetic process	76 out of 94 genes, 80.9%	1944 out of 7166 background genes, 27.1%	2.16e-25	0.00	0.00	EFB1/YAL003W:RPS6B/YBR181C:RPS9B/YBR189W:RPL21A/YBR191W:ARO4/YBR249C:PSA1/YDL055C:RPL31A/YDL075W:RPS16B/YDL083C:RPS13/YDR064W:RLI1/YDR091C:RPP2B/YDR382W:RPL12B/YDR418W:RPS17B/YDR447C:RPL27B/YDR471W:RPL12A/YEL054C:RPS24A/YER074W:RPL2A/YFR031C-A:RPL28/YGL103W:RPL1B/YGL135W:GCN1/YGL195W:RPS25A/YGR027C:RPL26B/YGR034W:RPS23A/YGR118W:RPS0A/YGR214W:RPS20/YHL015W:SSZ1/YHR064C:RPL42B/YHR141C:RPS4B/YHR203C…	51083:7189:32:6490:10255:7186:2:19284:6383:6413:723:31929:6414:9073:46498:2109:7005:7265:27:28:42274:50667:43558:6429:43101:6446:6183:447:9298:43103:462:6207:42254:6486:1308:1302:10526:46132:6916:6412:6425:45903:1403:6979:461:6487:42493:422:6448:42273:8283:6407:6450:42790:6146:9082:17148:54
44267	cellular protein metabolic process	67 out of 94 genes, 71.3%	1425 out of 7166 background genes, 19.9%	5.09e-25	0.00	0.00	EFB1/YAL003W:RPS6B/YBR181C:RPS9B/YBR189W:RPL21A/YBR191W:PSA1/YDL055C:RPL31A/YDL075W:RPS16B/YDL083C:RPS13/YDR064W:RLI1/YDR091C:RPP2B/YDR382W:RPL12B/YDR418W:RPS17B/YDR447C:RPL27B/YDR471W:RPL12A/YEL054C:RPS24A/YER074W:RPL2A/YFR031C-A:RPL28/YGL103W:RPL1B/YGL135W:GCN1/YGL195W:RPS25A/YGR027C:RPL26B/YGR034W:RPS23A/YGR118W:RPS0A/YGR214W:RPS20/YHL015W:SSZ1/YHR064C:RPL42B/YHR141C:RPS4B/YHR203C:RPL2B/YIL018…	51083:32:6490:10255:7186:6413:723:31929:6414:2109:27:28:42274:43558:6429:6446:447:9298:462:42254:6486:10526:6916:6412:6425:45903:1403:6979:461:6487:42493:6448:42273:6407:6450:17148:54
19538	protein metabolic process	67 out of 94 genes, 71.3%	1478 out of 7166 background genes, 20.6%	4.87e-24	0.00	0.00	EFB1/YAL003W:RPS6B/YBR181C:RPS9B/YBR189W:RPL21A/YBR191W:PSA1/YDL055C:RPL31A/YDL075W:RPS16B/YDL083C:RPS13/YDR064W:RLI1/YDR091C:RPP2B/YDR382W:RPL12B/YDR418W:RPS17B/YDR447C:RPL27B/YDR471W:RPL12A/YEL054C:RPS24A/YER074W:RPL2A/YFR031C-A:RPL28/YGL103W:RPL1B/YGL135W:GCN1/YGL195W:RPS25A/YGR027C:RPL26B/YGR034W:RPS23A/YGR118W:RPS0A/YGR214W:RPS20/YHL015W:SSZ1/YHR064C:RPL42B/YHR141C:RPS4B/YHR203C:RPL2B/YIL018…	51083:32:6490:10255:7186:6413:723:31929:6414:2109:27:28:42274:43558:6429:6446:447:9298:462:42254:6486:10526:6916:6412:6425:45903:1403:6979:461:6487:42493:6448:42273:6407:6450:17148:54
42254	ribosome biogenesis	39 out of 94 genes, 41.5%	394 out of 7166 background genes, 5.5%	5.87e-23	0.00	0.00	RPS6B/YBR181C:RPS9B/YBR189W:RPS16B/YDL083C:MAK21/YDR060W:RPS13/YDR064W:RLI1/YDR091C:RPL12B/YDR418W:RPS17B/YDR447C:RPL12A/YEL054C:RPS24A/YER074W:NSA2/YER126C:UTP22/YGR090W:NOP7/YGR103W:RPS23A/YGR118W:RPS0A/YGR214W:RPS20/YHL015W:RPS5/YJR123W:CMS1/YLR003C:RPS0B/YLR048W:RPS31/YLR167W:RPS1A/YLR441C:RPS17A/YML024W:RPS18B/YML026C:RPS1B/YML063W:RPL6A/YML073C:ECM16/YMR128W:RPS16A/YMR143W:KRE33/YNL132W:RPS…	6413:2109:27:466:7049:28:42274:463:447:462:42254:6364:6412:45903:461:42273:6407:8283:6450:54
10467	gene expression	71 out of 94 genes, 75.5%	1788 out of 7166 background genes, 25.0%	9.34e-23	0.00	0.00	EFB1/YAL003W:RPS6B/YBR181C:RPS9B/YBR189W:RPL21A/YBR191W:RPL31A/YDL075W:RPS16B/YDL083C:RPS13/YDR064W:RLI1/YDR091C:RPP2B/YDR382W:RPL12B/YDR418W:RPS17B/YDR447C:RPL27B/YDR471W:RPL12A/YEL054C:RPS24A/YER074W:NSA2/YER126C:RPL2A/YFR031C-A:RPL28/YGL103W:RPL1B/YGL135W:GCN1/YGL195W:RPS25A/YGR027C:RPL26B/YGR034W:UTP22/YGR090W:NOP7/YGR103W:RPS23A/YGR118W:RPS0A/YGR214W:RPS20/YHL015W:SSZ1/YHR064C:RPL42B/YHR141C…	51083:10255:7186:6383:6413:723:31929:6414:2109:7005:27:466:7049:28:42274:463:43558:6429:6446:447:462:42254:1308:10526:6364:6916:6412:6425:45903:1403:6979:461:42493:422:6448:42273:6407:8283:6450:42790:17148:54
22613	ribonucleoprotein complex biogenesis	39 out of 94 genes, 41.5%	450 out of 7166 background genes, 6.3%	8.60e-21	0.00	0.00	RPS6B/YBR181C:RPS9B/YBR189W:RPS16B/YDL083C:MAK21/YDR060W:RPS13/YDR064W:RLI1/YDR091C:RPL12B/YDR418W:RPS17B/YDR447C:RPL12A/YEL054C:RPS24A/YER074W:NSA2/YER126C:UTP22/YGR090W:NOP7/YGR103W:RPS23A/YGR118W:RPS0A/YGR214W:RPS20/YHL015W:RPS5/YJR123W:CMS1/YLR003C:RPS0B/YLR048W:RPS31/YLR167W:RPS1A/YLR441C:RPS17A/YML024W:RPS18B/YML026C:RPS1B/YML063W:RPL6A/YML073C:ECM16/YMR128W:RPS16A/YMR143W:KRE33/YNL132W:RPS…	6413:2109:27:466:7049:28:42274:463:447:462:42254:6364:6412:45903:461:42273:6407:8283:6450:54
30490	maturation of SSU-rRNA	20 out of 94 genes, 21.3%	97 out of 7166 background genes, 1.4%	6.23e-17	0.00	0.00	RPS6B/YBR181C:RPS9B/YBR189W:RPS16B/YDL083C:RPS13/YDR064W:RPS24A/YER074W:UTP22/YGR090W:NOP7/YGR103W:RPS23A/YGR118W:RPS0A/YGR214W:RPS20/YHL015W:RPS0B/YLR048W:RPS31/YLR167W:RPS1A/YLR441C:RPS18B/YML026C:RPS1B/YML063W:ECM16/YMR128W:RPS16A/YMR143W:RPS9A/YPL081W:RPS6A/YPL090C:RPS23B/YPR132W	2109:28:7049:447:462:42254:6364:6412:45903:461:42273:6407:8283:6450
462	maturation of SSU-rRNA from tricistronic rRNA transcript (SSU-rRNA, 5.8S rRNA, LSU-rRNA)	19 out of 94 genes, 20.2%	95 out of 7166 background genes, 1.3%	9.83e-16	0.00	0.00	RPS6B/YBR181C:RPS9B/YBR189W:RPS16B/YDL083C:RPS13/YDR064W:RPS24A/YER074W:UTP22/YGR090W:NOP7/YGR103W:RPS23A/YGR118W:RPS0A/YGR214W:RPS20/YHL015W:RPS0B/YLR048W:RPS1A/YLR441C:RPS18B/YML026C:RPS1B/YML063W:ECM16/YMR128W:RPS16A/YMR143W:RPS9A/YPL081W:RPS6A/YPL090C:RPS23B/YPR132W	28:7049:447:462:42254:6364:6412:45903:461:42273:6407:8283:6450
44260	cellular macromolecule metabolic process	74 out of 94 genes, 78.7%	2539 out of 7166 background genes, 35.4%	1.26e-15	0.00	0.00	EFB1/YAL003W:RPS6B/YBR181C:RPS9B/YBR189W:RPL21A/YBR191W:PSA1/YDL055C:RPL31A/YDL075W:RPS16B/YDL083C:RPS13/YDR064W:RLI1/YDR091C:RPP2B/YDR382W:RPL12B/YDR418W:RPS17B/YDR447C:RPL27B/YDR471W:RPL12A/YEL054C:RPS24A/YER074W:NSA2/YER126C:RPL2A/YFR031C-A:RPL28/YGL103W:RPL1B/YGL135W:GCN1/YGL195W:RPS25A/YGR027C:RPL26B/YGR034W:UTP22/YGR090W:NOP7/YGR103W:RPS23A/YGR118W:RPS0A/YGR214W:RPS20/YHL015W:SSZ1/YHR064C:R…	51083:32:6490:10255:7186:6383:6413:723:31929:6414:2109:7005:27:466:7049:28:42274:463:43558:6429:6446:447:9298:462:42254:6486:1308:10526:6364:6916:6412:6425:45903:1403:6979:461:6487:42493:422:6448:42273:6407:8283:6450:42790:17148:54
43170	macromolecule metabolic process	75 out of 94 genes, 79.8%	2617 out of 7166 background genes, 36.5%	1.30e-15	0.00	0.00	EFB1/YAL003W:RPS6B/YBR181C:RPS9B/YBR189W:RPL21A/YBR191W:PSA1/YDL055C:RPL31A/YDL075W:RPS16B/YDL083C:RPS13/YDR064W:RLI1/YDR091C:RPP2B/YDR382W:RPL12B/YDR418W:RPS17B/YDR447C:RPL27B/YDR471W:UTR2/YEL040W:RPL12A/YEL054C:RPS24A/YER074W:NSA2/YER126C:RPL2A/YFR031C-A:RPL28/YGL103W:RPL1B/YGL135W:GCN1/YGL195W:RPS25A/YGR027C:RPL26B/YGR034W:UTP22/YGR090W:NOP7/YGR103W:RPS23A/YGR118W:RPS0A/YGR214W:RPS20/YHL015W:S…	51083:32:6037:6490:10255:7186:6383:6413:723:31929:6414:2109:7005:27:466:7049:28:42274:463:43558:6429:6446:447:9298:462:42254:6486:1308:10526:6364:6916:6412:6425:45903:1403:6979:461:6487:42493:422:6448:42273:31505:6407:8283:6450:42790:17148:54
44238	primary metabolic process	82 out of 94 genes, 87.2%	3299 out of 7166 background genes, 46.0%	9.57e-15	0.00	0.00	EFB1/YAL003W:RPS6B/YBR181C:RPS9B/YBR189W:RPL21A/YBR191W:ARO4/YBR249C:PSA1/YDL055C:RPL31A/YDL075W:RPS16B/YDL083C:RPS13/YDR064W:RLI1/YDR091C:RPP2B/YDR382W:RPL12B/YDR418W:RPS17B/YDR447C:RPL27B/YDR471W:UTR2/YEL040W:RPL12A/YEL054C:RPS24A/YER074W:NSA2/YER126C:RPL2A/YFR031C-A:RPL28/YGL103W:RPL1B/YGL135W:GCN1/YGL195W:RPS25A/YGR027C:RPL26B/YGR034W:UTP22/YGR090W:NOP7/YGR103W:RPS23A/YGR118W:RPS0A/YGR214W:RP…	51083:7189:32:6037:6490:10255:7186:2:19284:6383:6413:723:31929:6414:9073:46498:2109:7005:7265:27:466:7049:28:42274:463:50667:43558:6429:43101:6446:6183:447:9298:43103:462:6207:42254:6486:1308:1302:10526:6364:46132:6916:6412:6425:45903:1403:6979:461:6487:42493:422:6448:42273:31505:6407:8283:6450:42790:6146:9082:17148:54
44237	cellular metabolic process	81 out of 94 genes, 86.2%	3331 out of 7166 background genes, 46.5%	1.45e-13	0.00	0.00	EFB1/YAL003W:RPS6B/YBR181C:RPS9B/YBR189W:RPL21A/YBR191W:ARO4/YBR249C:PSA1/YDL055C:RPL31A/YDL075W:RPS16B/YDL083C:RPS13/YDR064W:RLI1/YDR091C:RPP2B/YDR382W:RPL12B/YDR418W:RPS17B/YDR447C:RPL27B/YDR471W:RPL12A/YEL054C:RPS24A/YER074W:NSA2/YER126C:RPL2A/YFR031C-A:RPL28/YGL103W:RPL1B/YGL135W:GCN1/YGL195W:RPS25A/YGR027C:RPL26B/YGR034W:UTP22/YGR090W:NOP7/YGR103W:RPS23A/YGR118W:RPS0A/YGR214W:RPS20/YHL015W:S…	51083:7189:32:6490:10255:7186:2:19284:6383:6413:723:31929:6414:9073:46498:2109:7005:7265:27:466:7049:28:42274:463:50667:43558:6429:43101:6446:6183:447:9298:43103:462:6207:42254:6486:1308:1302:10526:6364:46132:6916:6412:6425:45903:1403:6979:461:6487:42493:422:6448:42273:6407:8283:6450:42790:6146:9082:17148:54
44085	cellular component biogenesis	41 out of 94 genes, 43.6%	863 out of 7166 background genes, 12.0%	2.17e-12	0.00	0.00	RPS6B/YBR181C:RPS9B/YBR189W:PSA1/YDL055C:RPS16B/YDL083C:MAK21/YDR060W:RPS13/YDR064W:RLI1/YDR091C:RPL12B/YDR418W:RPS17B/YDR447C:RPL12A/YEL054C:RPS24A/YER074W:NSA2/YER126C:UTP22/YGR090W:NOP7/YGR103W:RPS23A/YGR118W:RPS0A/YGR214W:RPS20/YHL015W:RPS5/YJR123W:UTH1/YKR042W:CMS1/YLR003C:RPS0B/YLR048W:RPS31/YLR167W:RPS1A/YLR441C:RPS17A/YML024W:RPS18B/YML026C:RPS1B/YML063W:RPL6A/YML073C:ECM16/YMR128W:RPS16A…	32:6413:2109:7005:27:466:7049:28:42274:463:447:9298:462:42254:6486:1308:6364:6412:45903:461:422:42273:6407:8283:6450:54
8152	metabolic process	82 out of 94 genes, 87.2%	3576 out of 7166 background genes, 49.9%	3.22e-12	0.00	0.00	EFB1/YAL003W:RPS6B/YBR181C:RPS9B/YBR189W:RPL21A/YBR191W:ARO4/YBR249C:PSA1/YDL055C:RPL31A/YDL075W:RPS16B/YDL083C:RPS13/YDR064W:RLI1/YDR091C:RPP2B/YDR382W:RPL12B/YDR418W:RPS17B/YDR447C:RPL27B/YDR471W:UTR2/YEL040W:RPL12A/YEL054C:RPS24A/YER074W:NSA2/YER126C:RPL2A/YFR031C-A:RPL28/YGL103W:RPL1B/YGL135W:GCN1/YGL195W:RPS25A/YGR027C:RPL26B/YGR034W:UTP22/YGR090W:NOP7/YGR103W:RPS23A/YGR118W:RPS0A/YGR214W:RP…	51083:7189:32:6037:6490:10255:7186:2:19284:6383:6413:723:31929:6414:9073:46498:2109:7005:7265:27:466:7049:28:42274:463:50667:43558:6429:43101:6446:6183:447:9298:43103:462:6207:42254:6486:1308:1302:10526:6364:46132:6916:6412:6425:45903:1403:6979:461:6487:42493:422:6448:42273:31505:6407:8283:6450:42790:6146:9082:17148:54
42257	ribosomal subunit assembly	12 out of 94 genes, 12.8%	54 out of 7166 background genes, 0.8%	5.13e-10	0.00	0.00	MAK21/YDR060W:RPL12B/YDR418W:RPS17B/YDR447C:RPL12A/YEL054C:RPS0A/YGR214W:RPS0B/YLR048W:RPS31/YLR167W:RPS17A/YML024W:RPL6A/YML073C:RPL25/YOL127W:RPL3/YOR063W:RPL5/YPL131W	2109:27:28:447:42254:6412:461:6407
42255	ribosome assembly	12 out of 94 genes, 12.8%	59 out of 7166 background genes, 0.8%	1.58e-09	0.00	0.00	MAK21/YDR060W:RPL12B/YDR418W:RPS17B/YDR447C:RPL12A/YEL054C:RPS0A/YGR214W:RPS0B/YLR048W:RPS31/YLR167W:RPS17A/YML024W:RPL6A/YML073C:RPL25/YOL127W:RPL3/YOR063W:RPL5/YPL131W	2109:27:28:447:42254:6412:461:6407
6364	rRNA processing	21 out of 94 genes, 22.3%	279 out of 7166 background genes, 3.9%	8.08e-09	0.00	0.00	RPS6B/YBR181C:RPS9B/YBR189W:RPS16B/YDL083C:RPS13/YDR064W:RPS24A/YER074W:NSA2/YER126C:UTP22/YGR090W:NOP7/YGR103W:RPS23A/YGR118W:RPS0A/YGR214W:RPS20/YHL015W:RPS0B/YLR048W:RPS31/YLR167W:RPS1A/YLR441C:RPS18B/YML026C:RPS1B/YML063W:ECM16/YMR128W:RPS16A/YMR143W:RPS9A/YPL081W:RPS6A/YPL090C:RPS23B/YPR132W	2109:466:28:7049:463:447:462:42254:6364:6412:45903:461:42273:6407:8283:6450
9987	cellular process	89 out of 94 genes, 94.7%	4790 out of 7166 background genes, 66.8%	9.96e-09	0.00	0.00	EFB1/YAL003W:RPS6B/YBR181C:RPS9B/YBR189W:RPL21A/YBR191W:ARO4/YBR249C:PSA1/YDL055C:RPL31A/YDL075W:RPS16B/YDL083C:MAK21/YDR060W:RPS13/YDR064W:RLI1/YDR091C:RPP2B/YDR382W:RPL12B/YDR418W:RPS17B/YDR447C:RPL27B/YDR471W:UTR2/YEL040W:RPL12A/YEL054C:RPS24A/YER074W:NSA2/YER126C:RPL2A/YFR031C-A:KAP122/YGL016W:RPL28/YGL103W:RPL1B/YGL135W:GCN1/YGL195W:RPS25A/YGR027C:RPL26B/YGR034W:UTP22/YGR090W:NOP7/YGR103W:RP…	51083:7189:32:6037:6490:10255:19284:6413:723:9073:46967:27:7049:42274:463:43558:6429:447:43103:462:6207:42254:6486:6620:6979:6487:422:8361:31505:6450:6146:9082:6614:17148:54:7186:2:6383:7242:31929:6414:46498:7005:2109:7265:466:28:31204:50667:43101:6183:6446:9298:1308:6364:10526:1302:6412:6916:46132:45903:6425:1403:461:42493:6606:6448:42273:8283:6407:42790
16072	rRNA metabolic process	21 out of 94 genes, 22.3%	290 out of 7166 background genes, 4.0%	1.67e-08	0.00	0.00	RPS6B/YBR181C:RPS9B/YBR189W:RPS16B/YDL083C:RPS13/YDR064W:RPS24A/YER074W:NSA2/YER126C:UTP22/YGR090W:NOP7/YGR103W:RPS23A/YGR118W:RPS0A/YGR214W:RPS20/YHL015W:RPS0B/YLR048W:RPS31/YLR167W:RPS1A/YLR441C:RPS18B/YML026C:RPS1B/YML063W:ECM16/YMR128W:RPS16A/YMR143W:RPS9A/YPL081W:RPS6A/YPL090C:RPS23B/YPR132W	7049:463:447:462:42254:6450:2109:466:28:6364:6412:45903:461:42273:6407:8283
6448	regulation of translational elongation	8 out of 94 genes, 8.5%	22 out of 7166 background genes, 0.3%	3.31e-08	0.00	0.00	RPS9B/YBR189W:RPL31A/YDL075W:GCN1/YGL195W:RPS23A/YGR118W:SSZ1/YHR064C:RPS5/YJR123W:SSB2/YNL209W:RPS23B/YPR132W	51083:462:6450:6412:45903:6448:6407
70925	organelle assembly	12 out of 94 genes, 12.8%	76 out of 7166 background genes, 1.1%	3.67e-08	0.00	0.00	MAK21/YDR060W:RPL12B/YDR418W:RPS17B/YDR447C:RPL12A/YEL054C:RPS0A/YGR214W:RPS0B/YLR048W:RPS31/YLR167W:RPS17A/YML024W:RPL6A/YML073C:RPL25/YOL127W:RPL3/YOR063W:RPL5/YPL131W	27:447:42254:2109:28:6412:461:6407
6417	regulation of translation	11 out of 94 genes, 11.7%	68 out of 7166 background genes, 0.9%	1.68e-07	0.00	0.00	RPS9B/YBR189W:RPL31A/YDL075W:GCN1/YGL195W:RPS23A/YGR118W:SSZ1/YHR064C:TIF2/YJL138C:RPS5/YJR123W:STM1/YLR150W:ASC1/YMR116C:SSB2/YNL209W:RPS23B/YPR132W	51083:10255:6413:723:43558:462:6450:17148:7186:31929:6414:6446:10526:6916:6412:45903:1403:6448:6407
6450	regulation of translational fidelity	7 out of 94 genes, 7.4%	17 out of 7166 background genes, 0.2%	1.73e-07	0.00	0.00	RPS9B/YBR189W:RPL31A/YDL075W:RPS23A/YGR118W:SSZ1/YHR064C:RPS5/YJR123W:SSB2/YNL209W:RPS23B/YPR132W	51083:462:6450:6412:45903:6407
34660	ncRNA metabolic process	23 out of 94 genes, 24.5%	428 out of 7166 background genes, 6.0%	7.00e-07	0.00	0.00	RPS6B/YBR181C:RPS9B/YBR189W:RPS16B/YDL083C:RPS13/YDR064W:RPS24A/YER074W:NSA2/YER126C:UTP22/YGR090W:NOP7/YGR103W:RPS23A/YGR118W:RPS0A/YGR214W:RPS20/YHL015W:RPS0B/YLR048W:RPS31/YLR167W:RPS1A/YLR441C:RPS18B/YML026C:RPS1B/YML063W:ECM16/YMR128W:RPS16A/YMR143W:GLN4/YOR168W:RPS9A/YPL081W:RPS6A/YPL090C:CDC60/YPL160W:RPS23B/YPR132W	7049:463:6429:447:462:42254:6450:2109:466:28:6364:6412:6425:45903:461:42273:6407:8283
42274	ribosomal small subunit biogenesis	8 out of 94 genes, 8.5%	33 out of 7166 background genes, 0.5%	1.27e-06	0.00	0.00	RPS17B/YDR447C:RPS0A/YGR214W:CMS1/YLR003C:RPS0B/YLR048W:RPS31/YLR167W:RPS17A/YML024W:KRE33/YNL132W:RPS19A/YOL121C	42274:447:42254:2109:28:6412:461:6407
10608	posttranscriptional regulation of gene expression	11 out of 94 genes, 11.7%	82 out of 7166 background genes, 1.1%	1.32e-06	0.00	0.00	RPS9B/YBR189W:RPL31A/YDL075W:GCN1/YGL195W:RPS23A/YGR118W:SSZ1/YHR064C:TIF2/YJL138C:RPS5/YJR123W:STM1/YLR150W:ASC1/YMR116C:SSB2/YNL209W:RPS23B/YPR132W	51083:10255:6413:723:43558:462:6450:17148:7186:31929:6414:6446:10526:6916:6412:45903:1403:6448:6407
32268	regulation of cellular protein metabolic process	11 out of 94 genes, 11.7%	85 out of 7166 background genes, 1.2%	1.94e-06	0.00	0.00	RPS9B/YBR189W:RPL31A/YDL075W:GCN1/YGL195W:RPS23A/YGR118W:SSZ1/YHR064C:TIF2/YJL138C:RPS5/YJR123W:STM1/YLR150W:ASC1/YMR116C:SSB2/YNL209W:RPS23B/YPR132W	51083:10255:6413:723:43558:462:6450:17148:7186:31929:6414:6446:10526:6916:6412:45903:1403:6448:6407
34470	ncRNA processing	21 out of 94 genes, 22.3%	379 out of 7166 background genes, 5.3%	2.24e-06	0.00	0.00	RPS6B/YBR181C:RPS9B/YBR189W:RPS16B/YDL083C:RPS13/YDR064W:RPS24A/YER074W:NSA2/YER126C:UTP22/YGR090W:NOP7/YGR103W:RPS23A/YGR118W:RPS0A/YGR214W:RPS20/YHL015W:RPS0B/YLR048W:RPS31/YLR167W:RPS1A/YLR441C:RPS18B/YML026C:RPS1B/YML063W:ECM16/YMR128W:RPS16A/YMR143W:RPS9A/YPL081W:RPS6A/YPL090C:RPS23B/YPR132W	7049:463:447:462:42254:6450:2109:466:28:6364:6412:45903:461:42273:6407:8283
42273	ribosomal large subunit biogenesis	10 out of 94 genes, 10.6%	68 out of 7166 background genes, 0.9%	2.68e-06	0.00	0.00	MAK21/YDR060W:RLI1/YDR091C:RPL12B/YDR418W:RPL12A/YEL054C:NSA2/YER126C:NOP7/YGR103W:RPL6A/YML073C:RPL25/YOL127W:RPL3/YOR063W:RPL5/YPL131W	6413:27:7049:463:462:54:466:6412:42273:8283
51246	regulation of protein metabolic process	11 out of 94 genes, 11.7%	91 out of 7166 background genes, 1.3%	4.05e-06	0.00	0.00	RPS9B/YBR189W:RPL31A/YDL075W:GCN1/YGL195W:RPS23A/YGR118W:SSZ1/YHR064C:TIF2/YJL138C:RPS5/YJR123W:STM1/YLR150W:ASC1/YMR116C:SSB2/YNL209W:RPS23B/YPR132W	51083:10255:6413:723:43558:462:6450:17148:7186:31929:6414:6446:10526:6916:6412:45903:1403:6448:6407
22618	ribonucleoprotein complex assembly	12 out of 94 genes, 12.8%	115 out of 7166 background genes, 1.6%	4.81e-06	0.00	0.00	MAK21/YDR060W:RPL12B/YDR418W:RPS17B/YDR447C:RPL12A/YEL054C:RPS0A/YGR214W:RPS0B/YLR048W:RPS31/YLR167W:RPS17A/YML024W:RPL6A/YML073C:RPL25/YOL127W:RPL3/YOR063W:RPL5/YPL131W	27:447:42254:2109:28:6412:461:6407
51029	rRNA transport	8 out of 94 genes, 8.5%	42 out of 7166 background genes, 0.6%	9.87e-06	0.00	0.00	RPS0A/YGR214W:RPS5/YJR123W:RPS0B/YLR048W:RPS18B/YML026C:RPS3/YNL178W:RPS15/YOL040C:RPS19A/YOL121C:RPS10A/YOR293W	42274:447:6450:28:6412:461:6407
6407	rRNA export from nucleus	8 out of 94 genes, 8.5%	42 out of 7166 background genes, 0.6%	9.87e-06	0.00	0.00	RPS0A/YGR214W:RPS5/YJR123W:RPS0B/YLR048W:RPS18B/YML026C:RPS3/YNL178W:RPS15/YOL040C:RPS19A/YOL121C:RPS10A/YOR293W	42274:447:6450:28:6412:461:6407
27	ribosomal large subunit assembly	7 out of 94 genes, 7.4%	38 out of 7166 background genes, 0.5%	8.98e-05	0.00	0.00	MAK21/YDR060W:RPL12B/YDR418W:RPL12A/YEL054C:RPL6A/YML073C:RPL25/YOL127W:RPL3/YOR063W:RPL5/YPL131W	27:6412
28	ribosomal small subunit assembly	5 out of 94 genes, 5.3%	16 out of 7166 background genes, 0.2%	0.00025	0.00	0.00	RPS17B/YDR447C:RPS0A/YGR214W:RPS0B/YLR048W:RPS31/YLR167W:RPS17A/YML024W	447:42254:2109:28:6412:461:6407
6396	RNA processing	21 out of 94 genes, 22.3%	548 out of 7166 background genes, 7.6%	0.00108	0.00	0.00	RPS6B/YBR181C:RPS9B/YBR189W:RPS16B/YDL083C:RPS13/YDR064W:RPS24A/YER074W:NSA2/YER126C:UTP22/YGR090W:NOP7/YGR103W:RPS23A/YGR118W:RPS0A/YGR214W:RPS20/YHL015W:RPS0B/YLR048W:RPS31/YLR167W:RPS1A/YLR441C:RPS18B/YML026C:RPS1B/YML063W:ECM16/YMR128W:RPS16A/YMR143W:RPS9A/YPL081W:RPS6A/YPL090C:RPS23B/YPR132W	7049:463:447:462:42254:6450:2109:466:28:6364:6412:45903:461:42273:6407:8283
51168	nuclear export	9 out of 94 genes, 9.6%	118 out of 7166 background genes, 1.6%	0.00401	0.00	0.00	RLI1/YDR091C:RPS0A/YGR214W:RPS5/YJR123W:RPS0B/YLR048W:RPS18B/YML026C:RPS3/YNL178W:RPS15/YOL040C:RPS19A/YOL121C:RPS10A/YOR293W	6413:42274:447:6450:54:28:6412:461:42273:6407
51169	nuclear transport	10 out of 94 genes, 10.6%	149 out of 7166 background genes, 2.1%	0.00421	0.00	0.00	RLI1/YDR091C:KAP122/YGL016W:RPS0A/YGR214W:RPS5/YJR123W:RPS0B/YLR048W:RPS18B/YML026C:RPS3/YNL178W:RPS15/YOL040C:RPS19A/YOL121C:RPS10A/YOR293W	6413:42274:447:8361:6450:54:28:6412:461:6606:42273:6407
6913	nucleocytoplasmic transport	10 out of 94 genes, 10.6%	149 out of 7166 background genes, 2.1%	0.00421	0.00	0.00	RLI1/YDR091C:KAP122/YGL016W:RPS0A/YGR214W:RPS5/YJR123W:RPS0B/YLR048W:RPS18B/YML026C:RPS3/YNL178W:RPS15/YOL040C:RPS19A/YOL121C:RPS10A/YOR293W	6413:42274:447:8361:6450:54:28:6412:461:6606:42273:6407
6405	RNA export from nucleus	8 out of 94 genes, 8.5%	94 out of 7166 background genes, 1.3%	0.00533	0.00	0.00	RPS0A/YGR214W:RPS5/YJR123W:RPS0B/YLR048W:RPS18B/YML026C:RPS3/YNL178W:RPS15/YOL040C:RPS19A/YOL121C:RPS10A/YOR293W	42274:447:6450:28:6412:461:6407
50657	nucleic acid transport	8 out of 94 genes, 8.5%	97 out of 7166 background genes, 1.4%	0.00670	0.00	0.00	RPS0A/YGR214W:RPS5/YJR123W:RPS0B/YLR048W:RPS18B/YML026C:RPS3/YNL178W:RPS15/YOL040C:RPS19A/YOL121C:RPS10A/YOR293W	42274:447:6450:28:6412:461:6407
50658	RNA transport	8 out of 94 genes, 8.5%	97 out of 7166 background genes, 1.4%	0.00670	0.00	0.00	RPS0A/YGR214W:RPS5/YJR123W:RPS0B/YLR048W:RPS18B/YML026C:RPS3/YNL178W:RPS15/YOL040C:RPS19A/YOL121C:RPS10A/YOR293W	42274:447:6450:28:6412:461:6407
51236	establishment of RNA localization	8 out of 94 genes, 8.5%	97 out of 7166 background genes, 1.4%	0.00670	0.00	0.00	RPS0A/YGR214W:RPS5/YJR123W:RPS0B/YLR048W:RPS18B/YML026C:RPS3/YNL178W:RPS15/YOL040C:RPS19A/YOL121C:RPS10A/YOR293W	42274:447:6450:28:6412:461:6407
