# Supplementary material for: Bulk Segregant Analysis by High-Throughput Sequencing Reveals a Novel Xylose Utilization Gene from Saccharomyces cerevisiae
Source: PLoS Genet. 2010 May 13;6(5):e1000942. doi: 10.1371/journal.pgen.1000942 (PMC2869308; doi:10.1371/journal.pgen.1000942)
Supplement: Dataset S5 — GO Term Enrichment for “Group 2” from Figure 8. (0.01 MB XLS) [file pgen.1000942.s005.xls]

GOID	GO_term	Cluster frequency	Background frequency	P-value	FDR	Expected FP	Gene(s) annotated to the term	Directly Annotated GOID List
16070	RNA metabolic process	44 out of 113 genes, 38.9%	1159 out of 7166 background genes, 16.2%	1.56e-06	0.00	0.00	CLN3/YAL040C:REB1/YBR049C:RRP7/YCL031C:SAS10/YDL153C:FAP7/YDL166C:RRP8/YDR083W:TRM1/YDR120C:MSS116/YDR194C:RBA50/YDR527W:PUF4/YGL014W:TYW3/YGL050W:PXR1/YGR280C:RPF1/YHR088W:NOT3/YIL038C:FKH1/YIL131C:NET1/YJL076W:MRS3/YJL133W:RPS14B/YJL191W:MPP10/YJR002W:UTP11/YKL099C:EBP2/YKL172W:RPC37/YKR025W:FCF2/YLR051C:NUP2/YLR335W:RSC2/YLR357W:YOX1/YML027W:NAM7/YMR080C:NPL6/YMR091C:RNH1/YMR234W:NGL2/YMR285C:…	31848:6974:6363:288:6413:8380:7346:42144:8298:55:6449:27:71028:6337:463:70478:31119:7004:6608:447:6348:6338:462:6610:42254:6401:6303:6609:480:31120:6612:294:6979:8361:6607:31505:6999:30847:30437:6461:6396:6360:45787:6368:7033:289:6383:48250:16567:6406:42255:45786:82:70481:466:6369:28:83:280:7126:30846:465:184:7062:6366:6387:30466:70651:6611:7124:373:1308:32211:1302:30488:6364:7000:8104:122:6419:9…
42254	ribosome biogenesis	23 out of 113 genes, 20.4%	394 out of 7166 background genes, 5.5%	1.33e-05	0.00	0.00	RRP7/YCL031C:SAS10/YDL153C:FAP7/YDL166C:RRP8/YDR083W:BCP1/YDR361C:RPF1/YHR088W:RPS14B/YJL191W:MPP10/YJR002W:RRP14/YKL082C:UTP11/YKL099C:EBP2/YKL172W:FCF2/YLR051C:RSA3/YLR221C:NUP2/YLR335W:NGL2/YMR285C:RLP7/YNL002C:IMP4/YNL075W:RAT1/YOR048C:NUP1/YOR098C:PNO1/YOR145C:NOP4/YPL043W:TGS1/YPL157W:BMS1/YPL217C	55:27:71028:42274:463:7004:6608:447:6348:462:6610:42254:6609:480:6612:6405:6979:6607:6999:30847:6461:6396:6406:42255:70481:466:28:280:30846:465:6387:6611:6998:1302:7000:6364:6408:6412:6606:6409:42273:6407:472
34660	ncRNA metabolic process	24 out of 113 genes, 21.2%	428 out of 7166 background genes, 6.0%	1.37e-05	0.00	0.00	RRP7/YCL031C:SAS10/YDL153C:FAP7/YDL166C:RRP8/YDR083W:TRM1/YDR120C:TYW3/YGL050W:PXR1/YGR280C:RPF1/YHR088W:RPS14B/YJL191W:MPP10/YJR002W:UTP11/YKL099C:EBP2/YKL172W:FCF2/YLR051C:NGL2/YMR285C:DOM34/YNL001W:RLP7/YNL002C:IMP4/YNL075W:RAT1/YOR048C:PNO1/YOR145C:ALA1/YOR335C:NOP4/YPL043W:TGS1/YPL157W:PUS1/YPL212C:BMS1/YPL217C	55:27:71028:463:31119:7004:447:462:42254:480:31120:294:6979:30847:30437:6461:6396:42255:466:28:280:7126:30846:465:6387:70651:7124:32211:1302:7000:30488:6364:6419:6412:494:42273:70143:31591:472
6139	nucleobase, nucleoside, nucleotide and nucleic acid metabolic process	51 out of 113 genes, 45.1%	1598 out of 7166 background genes, 22.3%	1.96e-05	0.00	0.00	SCEI/Q0160:CLN3/YAL040C:YBL055C:REB1/YBR049C:RRP7/YCL031C:SAS10/YDL153C:FAP7/YDL166C:RRP8/YDR083W:TRM1/YDR120C:MSS116/YDR194C:ADE8/YDR408C:RBA50/YDR527W:IRC7/YFR055W:PUF4/YGL014W:TYW3/YGL050W:PXR1/YGR280C:RPF1/YHR088W:NOT3/YIL038C:FKH1/YIL131C:NET1/YJL076W:MRS3/YJL133W:RPS14B/YJL191W:MPP10/YJR002W:UTP11/YKL099C:EBP2/YKL172W:RPC37/YKR025W:FCF2/YLR051C:NUP2/YLR335W:RSC2/YLR357W:YOX1/YML027W:ATP18/Y…	31848:6974:6363:288:6413:8380:7346:42144:8298:55:6449:27:71028:6337:463:70478:31119:7004:6608:15986:447:6348:6338:462:6610:42254:6401:6303:6609:480:31120:6612:294:6979:8361:6607:31505:6999:6289:30847:30437:6461:6396:6272:6360:45787:6368:289:7033:6383:6312:48250:6406:16567:6273:42255:45786:70481:6164:82:6369:466:46084:28:280:83:6139:7126:30846:465:184:7062:6366:6387:30466:6309:70651:6611:7124:373:…
6396	RNA processing	27 out of 113 genes, 23.9%	548 out of 7166 background genes, 7.6%	2.48e-05	0.00	0.00	RRP7/YCL031C:SAS10/YDL153C:FAP7/YDL166C:RRP8/YDR083W:TRM1/YDR120C:MSS116/YDR194C:TYW3/YGL050W:PXR1/YGR280C:RPF1/YHR088W:NOT3/YIL038C:FKH1/YIL131C:MRS3/YJL133W:RPS14B/YJL191W:MPP10/YJR002W:UTP11/YKL099C:EBP2/YKL172W:FCF2/YLR051C:NGL2/YMR285C:RLP7/YNL002C:IMP4/YNL075W:RAT1/YOR048C:PNO1/YOR145C:DED1/YOR204W:NOP4/YPL043W:TGS1/YPL157W:PUS1/YPL212C:BMS1/YPL217C	6413:8380:55:27:71028:463:31119:7004:447:6338:462:42254:480:31120:6979:30847:6461:6396:45787:289:48250:16567:42255:45786:6369:466:28:280:30846:465:6387:30466:7124:373:32211:1302:7000:30488:6364:122:90041:6412:494:42273:7535:31124:31591:6357:472:117:372
34470	ncRNA processing	22 out of 113 genes, 19.5%	379 out of 7166 background genes, 5.3%	3.09e-05	0.00	0.00	RRP7/YCL031C:SAS10/YDL153C:FAP7/YDL166C:RRP8/YDR083W:TRM1/YDR120C:TYW3/YGL050W:PXR1/YGR280C:RPF1/YHR088W:RPS14B/YJL191W:MPP10/YJR002W:UTP11/YKL099C:EBP2/YKL172W:FCF2/YLR051C:NGL2/YMR285C:RLP7/YNL002C:IMP4/YNL075W:RAT1/YOR048C:PNO1/YOR145C:NOP4/YPL043W:TGS1/YPL157W:PUS1/YPL212C:BMS1/YPL217C	55:27:71028:463:31119:7004:447:462:42254:480:31120:6979:30847:6461:6396:42255:466:28:280:30846:465:6387:32211:1302:7000:30488:6364:6412:494:42273:31591:472
22613	ribonucleoprotein complex biogenesis	23 out of 113 genes, 20.4%	450 out of 7166 background genes, 6.3%	0.00015	0.00	0.00	RRP7/YCL031C:SAS10/YDL153C:FAP7/YDL166C:RRP8/YDR083W:BCP1/YDR361C:RPF1/YHR088W:RPS14B/YJL191W:MPP10/YJR002W:RRP14/YKL082C:UTP11/YKL099C:EBP2/YKL172W:FCF2/YLR051C:RSA3/YLR221C:NUP2/YLR335W:NGL2/YMR285C:RLP7/YNL002C:IMP4/YNL075W:RAT1/YOR048C:NUP1/YOR098C:PNO1/YOR145C:NOP4/YPL043W:TGS1/YPL157W:BMS1/YPL217C	55:27:71028:42274:463:7004:6608:447:6348:462:6610:42254:6609:480:6612:6405:6979:6607:6999:30847:6461:6396:6406:42255:70481:466:28:280:30846:465:6387:6611:6998:1302:7000:6364:6408:6412:6606:6409:42273:6407:472
16072	rRNA metabolic process	18 out of 113 genes, 15.9%	290 out of 7166 background genes, 4.0%	0.00021	0.00	0.00	RRP7/YCL031C:SAS10/YDL153C:FAP7/YDL166C:RRP8/YDR083W:RPF1/YHR088W:RPS14B/YJL191W:MPP10/YJR002W:UTP11/YKL099C:EBP2/YKL172W:FCF2/YLR051C:NGL2/YMR285C:DOM34/YNL001W:RLP7/YNL002C:IMP4/YNL075W:RAT1/YOR048C:PNO1/YOR145C:NOP4/YPL043W:BMS1/YPL217C	55:27:71028:463:447:462:480:294:6979:30847:30437:6461:6396:42255:466:28:280:7126:30846:465:70651:7124:6364:6412:42273:472
6364	rRNA processing	17 out of 113 genes, 15.0%	279 out of 7166 background genes, 3.9%	0.00058	0.00	0.00	RRP7/YCL031C:SAS10/YDL153C:FAP7/YDL166C:RRP8/YDR083W:RPF1/YHR088W:RPS14B/YJL191W:MPP10/YJR002W:UTP11/YKL099C:EBP2/YKL172W:FCF2/YLR051C:NGL2/YMR285C:RLP7/YNL002C:IMP4/YNL075W:RAT1/YOR048C:PNO1/YOR145C:NOP4/YPL043W:BMS1/YPL217C	55:27:71028:463:447:462:480:6979:30847:6461:6396:42255:466:28:280:30846:465:6364:6412:42273:472
6807	nitrogen compound metabolic process	52 out of 113 genes, 46.0%	1853 out of 7166 background genes, 25.9%	0.00101	0.00	0.00	SCEI/Q0160:CLN3/YAL040C:YBL055C:REB1/YBR049C:RIB7/YBR153W:RRP7/YCL031C:SAS10/YDL153C:FAP7/YDL166C:RRP8/YDR083W:TRM1/YDR120C:MSS116/YDR194C:ADE8/YDR408C:RBA50/YDR527W:IRC7/YFR055W:PUF4/YGL014W:TYW3/YGL050W:PXR1/YGR280C:RPF1/YHR088W:NOT3/YIL038C:FKH1/YIL131C:NET1/YJL076W:MRS3/YJL133W:RPS14B/YJL191W:MPP10/YJR002W:UTP11/YKL099C:EBP2/YKL172W:RPC37/YKR025W:FCF2/YLR051C:NUP2/YLR335W:RSC2/YLR357W:YOX1/YM…	31848:6974:6363:288:6413:8380:7346:42144:8298:55:6449:27:9231:71028:6337:463:70478:31119:7004:6608:15986:447:6348:6338:462:6610:42254:6401:6303:6609:480:31120:6612:294:6979:8361:6607:31505:6999:6289:30847:30437:6461:6396:6272:6360:45787:6368:289:7033:6383:6312:48250:6406:16567:6273:42255:45786:70481:6164:82:6369:466:46084:28:280:83:6139:7126:30846:465:184:7062:6366:6387:30466:6309:70651:6611:7124…
34471	ncRNA 5'-end processing	6 out of 113 genes, 5.3%	33 out of 7166 background genes, 0.5%	0.00422	0.00	0.00	SAS10/YDL153C:MPP10/YJR002W:UTP11/YKL099C:FCF2/YLR051C:RLP7/YNL002C:PNO1/YOR145C	463:447:462:480:6461:465:42273:472
967	rRNA 5'-end processing	6 out of 113 genes, 5.3%	33 out of 7166 background genes, 0.5%	0.00422	0.00	0.00	SAS10/YDL153C:MPP10/YJR002W:UTP11/YKL099C:FCF2/YLR051C:RLP7/YNL002C:PNO1/YOR145C	463:447:462:480:6461:465:42273:472
966	RNA 5'-end processing	6 out of 113 genes, 5.3%	34 out of 7166 background genes, 0.5%	0.00506	0.00	0.00	SAS10/YDL153C:MPP10/YJR002W:UTP11/YKL099C:FCF2/YLR051C:RLP7/YNL002C:PNO1/YOR145C	463:447:462:480:6461:465:42273:472
