# Supplementary material for: Bulk Segregant Analysis by High-Throughput Sequencing Reveals a Novel Xylose Utilization Gene from Saccharomyces cerevisiae
Source: PLoS Genet. 2010 May 13;6(5):e1000942. doi: 10.1371/journal.pgen.1000942 (PMC2869308; doi:10.1371/journal.pgen.1000942)
Supplement: Dataset S6 — GO Term Enrichment for “Group 3” from Figure 8. (0.01 MB XLS) [file pgen.1000942.s006.xls]

GOID	GO_term	Cluster frequency	Background frequency	P-value	FDR	Expected FP	Gene(s) annotated to the term	Directly Annotated GOID List
6733	oxidoreduction coenzyme metabolic process	8 out of 136 genes, 5.9%	60 out of 7166 background genes, 0.8%	0.00542	0.00	0.00	GPD1/YDL022W:PNC1/YGL037C:SOL4/YGR248W:GND2/YGR256W:BNA1/YJR025C:COQ9/YLR201C:BNA5/YLR231C:YMR315W	6973:6740:19358:6744:9060:183:1302:34354:6116:6348:9051
19321	pentose metabolic process	5 out of 136 genes, 3.7%	18 out of 7166 background genes, 0.3%	0.00570	0.00	0.00	YPR1/YDR368W:SOL4/YGR248W:GND2/YGR256W:XYL2/YLR070C:GCY1/YOR120W	5999:42843:6979:9051:19568
6732	coenzyme metabolic process	11 out of 136 genes, 8.1%	123 out of 7166 background genes, 1.7%	0.00686	0.00	0.00	GPD1/YDL022W:CAB5/YDR196C:PNC1/YGL037C:SOL4/YGR248W:GND2/YGR256W:BNA1/YJR025C:ECM4/YKR076W:COQ9/YLR201C:BNA5/YLR231C:ACO1/YLR304C:YMR315W	6973:19358:6744:9060:6101:6537:1302:2:42493:6099:6740:183:31505:15937:34354:6116:6348:9051:19541:6749
6979	response to oxidative stress	9 out of 136 genes, 6.6%	82 out of 7166 background genes, 1.1%	0.00788	0.00	0.00	PRX1/YBL064C:YPR1/YDR368W:GRX2/YDR513W:SOD2/YHR008C:MCR1/YKL150W:HSP104/YLL026W:AHP1/YLR109W:RCK2/YLR248W:GCY1/YOR120W	1319:70414:6468:70370:1302:10038:34975:1320:70389:1324:6979:40020:6696:45454:42843:43335:46686:6800:7231:19568
