# Supplementary material for: Bulk Segregant Analysis by High-Throughput Sequencing Reveals a Novel Xylose Utilization Gene from Saccharomyces cerevisiae
Source: PLoS Genet. 2010 May 13;6(5):e1000942. doi: 10.1371/journal.pgen.1000942 (PMC2869308; doi:10.1371/journal.pgen.1000942)
Supplement: Dataset S7 — GO Term Enrichment for “Group (b)” from Figure 8. (0.01 MB XLS) [file pgen.1000942.s007.xls]

GOID	GO_term	Cluster frequency	Background frequency	P-value	FDR	Expected FP	Gene(s) annotated to the term	Directly Annotated GOID List
8380	RNA splicing	16 out of 190 genes, 8.4%	138 out of 7166 background genes, 1.9%	0.00031	0.00	0.00	AI2/Q0055:AI4/Q0065:BI2/Q0110:ECM2/YBR065C:SNU23/YDL098C:SLU7/YDR088C:CDC40/YDR364C:NPL3/YDR432W:STP1/YDR463W:BUD13/YGL174W:SNU71/YGR013W:PRP21/YJL203W:CUS1/YMR240C:LSM7/YNL147W:SEN54/YPL083C:LEA1/YPL213W	7124:398:245:282:45941:389:6388:8380:6406:45944:82:350:6415:6314:31554:31505:956:348:379:32786
6367	transcription initiation from RNA polymerase II promoter	9 out of 190 genes, 4.7%	50 out of 7166 background genes, 0.7%	0.00263	0.00	0.00	TFB3/YDR460W:SPT15/YER148W:TFG2/YGR005C:TAF1/YGR274C:TFA2/YKR062W:TAF13/YML098W:TFB2/YPL122C:CCL1/YPR025C:SUA7/YPR086W	51123:6360:6383:70893:32568:7070:70898:6367:6289:32569:717
6139	nucleobase, nucleoside, nucleotide and nucleic acid metabolic process	69 out of 190 genes, 36.3%	1598 out of 7166 background genes, 22.3%	0.00302	0.00	0.00	AI2/Q0055:AI4/Q0065:BI2/Q0110:KTI11/YBL071W-A:ROX3/YBL093C:ECM2/YBR065C:CHK1/YBR274W:BUD23/YCR047C:SNU23/YDL098C:DHH1/YDL160C:UGA3/YDL170W:AIR2/YDL175C:SLU7/YDR088C:UBC13/YDR092W:DPB4/YDR121W:UME6/YDR207C:RTT103/YDR289C:RAD34/YDR314C:CDC40/YDR364C:NPL3/YDR432W:TFB3/YDR460W:STP1/YDR463W:SPP41/YDR464W:SLX8/YER116C:SPT15/YER148W:SPT2/YER161C:RPH1/YER169W:PHO4/YFR034C:RAD6/YGL058W:NBP35/YGL091C:RAD54…	398:43007:6261:6974:6006:45941:6279:70893:19740:6270:45944:43629:30491:6281:48478:6333:6882:6338:722:45003:6325:753:7068:6468:71038:16577:45836:42787:17183:32568:350:8361:45816:34087:71036:10994:16226:724:76:16575:71035:6301:6360:6368:389:6383:7059:71033:16567:6273:82:42276:973:9450:34476:32392:6355:30846:70898:6366:348:32786:6298:16573:282:10526:6412:31571:1934:154:6283:6796:19988:6314:9651:5164…
6366	transcription from RNA polymerase II promoter	26 out of 190 genes, 13.7%	390 out of 7166 background genes, 5.4%	0.00556	0.00	0.00	ROX3/YBL093C:UGA3/YDL170W:RTT103/YDR289C:TFB3/YDR460W:STP1/YDR463W:SPP41/YDR464W:SPT15/YER148W:SPT2/YER161C:RPH1/YER169W:PHO4/YFR034C:RAD6/YGL058W:TFG2/YGR005C:TAF1/YGR274C:RTT102/YGR275W:ZAP1/YJL056C:TFA2/YKR062W:RSC58/YLR033W:SPT5/YML010W:TAF13/YML098W:GCR2/YNL199C:CAF120/YNL278W:STD1/YOR047C:TFB2/YPL122C:CCL1/YPR025C:SUA7/YPR086W:FHL1/YPR104C	6006:45941:70893:19740:45944:6281:6882:6338:6325:16577:42787:32568:45816:724:6360:6368:6383:7059:82:42276:9450:6355:30846:70898:6366:10526:31571:6283:6796:9651:10390:209:32569:43631:51123:6513:45893:6337:6367:6348:717:6388:70987:42275:6289:45937:42138:45821:90089:6364:122:7165:7070:6357:16036
45896	regulation of transcription, mitotic	4 out of 190 genes, 2.1%	7 out of 7166 background genes, 0.1%	0.00791	0.00	0.00	UME6/YDR207C:TFB3/YDR460W:TFB2/YPL122C:CCL1/YPR025C	7068:45836:16575:51276:7131:6367:717:6289:30437:42493:7070
7068	negative regulation of transcription, mitotic	4 out of 190 genes, 2.1%	7 out of 7166 background genes, 0.1%	0.00791	0.00	0.00	UME6/YDR207C:TFB3/YDR460W:TFB2/YPL122C:CCL1/YPR025C	7068:45836:16575:51276:7131:6367:717:6289:30437:42493:7070
