# Supplementary material for: Bulk Segregant Analysis by High-Throughput Sequencing Reveals a Novel Xylose Utilization Gene from Saccharomyces cerevisiae
Source: PLoS Genet. 2010 May 13;6(5):e1000942. doi: 10.1371/journal.pgen.1000942 (PMC2869308; doi:10.1371/journal.pgen.1000942)
Supplement: Dataset S8 — GO Term Enrichment for “Group (c)” from Figure 8. (0.07 MB XLS) [file pgen.1000942.s008.xls]

GOID	GO_term	Cluster frequency	Background frequency	P-value	FDR	Expected FP	Gene(s) annotated to the term	Directly Annotated GOID List
6350	transcription	56 out of 260 genes, 21.5%	608 out of 7166 background genes, 8.5%	1.65e-08	0.00	0.00	HAP3/YBL021C:RXT2/YBR095C:SMP1/YBR182C:HPC2/YBR215W:SNT1/YCR033W:INO2/YDR123C:ADR1/YDR216W:RAD9/YDR217C:SIR4/YDR227W:CAD1/YDR423C:MOT2/YER068W:DOT6/YER088C:SWP82/YFL049W:TAF6/YGL112C:SOH1/YGL127C:CEG1/YGL130W:HOS2/YGL194C:RTF1/YGL244W:BRF1/YGR246C:OPI1/YHL020C:ORC6/YHR118C:THP2/YHR167W:VHR1/YIL056W:SSL2/YIL143C:YAP5/YIR018W:CBF1/YJR060W:CTK1/YKL139W:RSC4/YKR008W:SPT8/YLR055C:GAL80/YML051W:CTK3/YM…	45943:51123:6974:45941:6476:43193:70893:51726:32968:6270:45144:433:45944:30447:9102:6337:30433:6281:6367:6333:6348:6338:6325:16568:6468:6359:6303:10553:6310:77:6979:18105:47484:32568:6336:30968:6873:16481:31505:30010:45892:6289:46686:86:19:16575:6972:15758:70:43486:6368:289:6391:9826:6383:6312:32874:7059:6350:16567:6406:45945:82:6369:16973:83:45835:6311:6355:46020:70898:6366:501:30466:32786:16571…
6351	transcription, DNA-dependent	52 out of 260 genes, 20.0%	569 out of 7166 background genes, 7.9%	1.32e-07	0.00	0.00	RXT2/YBR095C:SMP1/YBR182C:HPC2/YBR215W:INO2/YDR123C:ADR1/YDR216W:RAD9/YDR217C:SIR4/YDR227W:CAD1/YDR423C:MOT2/YER068W:DOT6/YER088C:TAF6/YGL112C:SOH1/YGL127C:CEG1/YGL130W:HOS2/YGL194C:RTF1/YGL244W:BRF1/YGR246C:OPI1/YHL020C:ORC6/YHR118C:THP2/YHR167W:VHR1/YIL056W:SSL2/YIL143C:YAP5/YIR018W:CBF1/YJR060W:CTK1/YKL139W:RSC4/YKR008W:SPT8/YLR055C:GAL80/YML051W:CTK3/YML112W:SUB1/YMR039C:MCM1/YMR043W:HOT1/YMR…	45943:51123:6974:45941:6476:43193:70893:51726:32968:6270:45144:433:45944:30447:9102:6337:6281:6367:6333:6348:6338:6325:16568:6468:6359:6303:10553:6310:77:6979:18105:47484:32568:6336:30968:6873:16481:31505:30010:45892:6289:46686:86:19:16575:6972:15758:70:43486:289:6368:6391:9826:6383:6312:32874:7059:6350:6406:16567:45945:82:6369:16973:83:6355:45835:6311:46020:70898:6366:501:30466:32786:16571:10621…
32774	RNA biosynthetic process	52 out of 260 genes, 20.0%	571 out of 7166 background genes, 8.0%	1.50e-07	0.00	0.00	RXT2/YBR095C:SMP1/YBR182C:HPC2/YBR215W:INO2/YDR123C:ADR1/YDR216W:RAD9/YDR217C:SIR4/YDR227W:CAD1/YDR423C:MOT2/YER068W:DOT6/YER088C:TAF6/YGL112C:SOH1/YGL127C:CEG1/YGL130W:HOS2/YGL194C:RTF1/YGL244W:BRF1/YGR246C:OPI1/YHL020C:ORC6/YHR118C:THP2/YHR167W:VHR1/YIL056W:SSL2/YIL143C:YAP5/YIR018W:CBF1/YJR060W:CTK1/YKL139W:RSC4/YKR008W:SPT8/YLR055C:GAL80/YML051W:CTK3/YML112W:SUB1/YMR039C:MCM1/YMR043W:HOT1/YMR…	45943:51123:6974:45941:6476:43193:70893:51726:32968:6270:45144:433:45944:30447:9102:6337:6281:6367:6333:6348:6338:6325:16568:6468:6359:6303:10553:6310:77:6979:18105:47484:32568:6336:30968:6873:16481:31505:30010:45892:6289:46686:86:19:16575:6972:15758:70:43486:289:6368:6391:9826:6383:6312:32874:7059:6350:6406:16567:45945:82:6369:16973:83:6355:45835:6311:46020:70898:6366:501:30466:32786:16571:10621…
65007	biological regulation	82 out of 260 genes, 31.5%	1175 out of 7166 background genes, 16.4%	3.24e-07	0.00	0.00	HAP3/YBL021C:RXT2/YBR095C:SMP1/YBR182C:HPC2/YBR215W:SNT1/YCR033W:INO2/YDR123C:MTQ2/YDR140W:ADR1/YDR216W:RAD9/YDR217C:SIR4/YDR227W:SEM1/YDR363W-A:CAD1/YDR423C:SLF1/YDR515W:GAL83/YER027C:MOT2/YER068W:DOT6/YER088C:SWP82/YFL049W:NAB2/YGL122C:SOH1/YGL127C:CEG1/YGL130W:HOS2/YGL194C:RTF1/YGL244W:RTG2/YGL252C:BRF1/YGR246C:OPI1/YHL020C:ORC6/YHR118C:EPS1/YIL005W:VHR1/YIL056W:HOS4/YIL112W:SSL2/YIL143C:YAP5/…	398:16237:6974:6261:10255:45941:6476:45324:70893:51726:8054:767:6270:45944:6621:46580:921:30447:9102:6281:1310:6333:6882:6338:6325:6468:30969:7035:30950:6336:30968:43254:6887:16481:30010:45892:51754:6741:16226:43248:46686:86:16575:15758:43161:289:6368:7094:6383:6071:6312:7242:43488:7155:31929:7059:16567:6511:82:147:30490:6355:6311:30004:70898:6366:30466:32786:10621:70131:1308:1558:51604:16573:626…
16043	cellular component organization	103 out of 260 genes, 39.6%	1669 out of 7166 background genes, 23.3%	9.09e-07	0.00	0.00	CYC3/YAL039C:ECM21/YBL101C:RXT2/YBR095C:BEM1/YBR200W:HPC2/YBR215W:MRPL27/YBR282W:RVS161/YCR009C:FEN2/YCR028C:SNT1/YCR033W:SLX5/YDL013W:MRP10/YDL045W-A:RSM10/YDR041W:PET100/YDR079W:YDR115W:ADR1/YDR216W:SIR4/YDR227W:PEX5/YDR244W:SEM1/YDR363W-A:AFG3/YER017C:GAL83/YER027C:RSM18/YER050C:DOT6/YER088C:SWP82/YFL049W:TAF6/YGL112C:SOH1/YGL127C:NUP49/YGL172W:HOS2/YGL194C:MDM34/YGL219C:RTF1/YGL244W:RTG2/YGL2…	398:16237:9410:6974:45941:6476:70893:34502:51726:30036:8054:767:45944:6270:730:46580:921:55:30447:6281:7004:1310:6333:6338:722:45003:6325:6610:753:6468:30476:15914:30969:7035:6609:30950:707:32568:6336:51666:43254:6887:16481:6607:30010:45892:51754:42594:43248:6893:6614:1300:86:16575:6617:6627:6461:43161:6301:6368:7094:2:6383:6071:6312:727:7242:7155:31929:7059:6511:16567:82:147:32543:6906:6355:6311…
6366	transcription from RNA polymerase II promoter	38 out of 260 genes, 14.6%	390 out of 7166 background genes, 5.4%	9.11e-06	0.00	0.00	RXT2/YBR095C:SMP1/YBR182C:HPC2/YBR215W:INO2/YDR123C:ADR1/YDR216W:RAD9/YDR217C:CAD1/YDR423C:MOT2/YER068W:DOT6/YER088C:TAF6/YGL112C:SOH1/YGL127C:CEG1/YGL130W:RTF1/YGL244W:OPI1/YHL020C:THP2/YHR167W:VHR1/YIL056W:SSL2/YIL143C:YAP5/YIR018W:RSC4/YKR008W:SPT8/YLR055C:SUB1/YMR039C:MCM1/YMR043W:HOT1/YMR172W:TAF7/YMR227C:RPD3/YNL330C:CSE2/YNR010W:PSH1/YOL054W:LEO1/YOR123C:SFL1/YOR140W:TOA1/YOR194C:ISW2/YOR3…	45941:6476:51726:6270:45944:30447:9102:6281:6338:6325:6468:32568:6336:30968:45892:46686:86:16575:15758:289:6368:6312:16567:6311:70898:6366:30466:10621:1308:10526:16573:33683:6342:31571:8654:10552:31573:16584:7031:747:1101:6109:10390:6879:60195:209:51123:32968:45144:433:6337:6367:6348:16568:6303:10553:6310:77:6979:47484:31505:6289:19:6972:70:9826:6350:6406:45945:6369:16973:83:46020:16571:122:34401…
19219	regulation of nucleobase, nucleoside, nucleotide and nucleic acid metabolic process	43 out of 260 genes, 16.5%	481 out of 7166 background genes, 6.7%	1.22e-05	0.00	0.00	RXT2/YBR095C:SMP1/YBR182C:HPC2/YBR215W:SNT1/YCR033W:INO2/YDR123C:ADR1/YDR216W:RAD9/YDR217C:SIR4/YDR227W:CAD1/YDR423C:MOT2/YER068W:DOT6/YER088C:SWP82/YFL049W:NAB2/YGL122C:CEG1/YGL130W:HOS2/YGL194C:OPI1/YHL020C:ORC6/YHR118C:VHR1/YIL056W:SSL2/YIL143C:YAP5/YIR018W:CBF1/YJR060W:CDC16/YKL022C:CTK1/YKL139W:SPT8/YLR055C:GAL80/YML051W:CTK3/YML112W:SUB1/YMR039C:MCM1/YMR043W:HOT1/YMR172W:ESC1/YMR219W:BDP1/Y…	6974:45941:6476:51726:8054:6270:45944:30447:9102:6281:6333:6338:6325:6468:6336:30968:16481:30010:45892:46686:86:16575:15758:289:6368:6383:6312:43488:7059:16567:82:6355:70898:30466:32786:10621:1308:10526:16573:6267:33683:6342:31571:8654:10552:31573:16584:7031:747:1101:6109:31145:6879:60195:209:6378:6356:70896:6012:45943:43193:32968:433:32297:30433:6367:6348:16568:6359:6303:10553:77:6979:18105:4748…
51171	regulation of nitrogen compound metabolic process	43 out of 260 genes, 16.5%	485 out of 7166 background genes, 6.8%	1.56e-05	0.00	0.00	RXT2/YBR095C:SMP1/YBR182C:HPC2/YBR215W:SNT1/YCR033W:INO2/YDR123C:ADR1/YDR216W:RAD9/YDR217C:SIR4/YDR227W:CAD1/YDR423C:MOT2/YER068W:DOT6/YER088C:SWP82/YFL049W:NAB2/YGL122C:CEG1/YGL130W:HOS2/YGL194C:OPI1/YHL020C:ORC6/YHR118C:VHR1/YIL056W:SSL2/YIL143C:YAP5/YIR018W:CBF1/YJR060W:CDC16/YKL022C:CTK1/YKL139W:SPT8/YLR055C:GAL80/YML051W:CTK3/YML112W:SUB1/YMR039C:MCM1/YMR043W:HOT1/YMR172W:ESC1/YMR219W:BDP1/Y…	6974:45941:6476:51726:8054:6270:45944:30447:9102:6281:6333:6338:6325:6468:6336:30968:16481:30010:45892:46686:86:16575:15758:289:6368:6383:6312:43488:7059:16567:82:6355:70898:30466:32786:10621:1308:10526:16573:6267:33683:6342:31571:8654:10552:31573:16584:7031:747:1101:6109:31145:6879:60195:209:6378:6356:70896:6012:45943:43193:32968:433:32297:30433:6367:6348:16568:6359:6303:10553:77:6979:18105:4748…
50794	regulation of cellular process	67 out of 260 genes, 25.8%	954 out of 7166 background genes, 13.3%	1.78e-05	0.00	0.00	RXT2/YBR095C:SMP1/YBR182C:HPC2/YBR215W:SNT1/YCR033W:INO2/YDR123C:MTQ2/YDR140W:ADR1/YDR216W:RAD9/YDR217C:SIR4/YDR227W:SEM1/YDR363W-A:CAD1/YDR423C:SLF1/YDR515W:GAL83/YER027C:MOT2/YER068W:DOT6/YER088C:SWP82/YFL049W:NAB2/YGL122C:SOH1/YGL127C:CEG1/YGL130W:HOS2/YGL194C:RTF1/YGL244W:RTG2/YGL252C:OPI1/YHL020C:ORC6/YHR118C:VHR1/YIL056W:HOS4/YIL112W:SSL2/YIL143C:YAP5/YIR018W:CBF1/YJR060W:CDC16/YKL022C:CTK1…	6974:10255:45941:6476:51726:8054:767:6270:45944:46580:921:30447:9102:6281:1310:6333:6338:6325:6468:30969:30950:6336:30968:43254:6887:16481:30010:45892:51754:43248:46686:86:16575:15758:43161:289:6368:7094:6383:6071:6312:7242:43488:7155:31929:7059:16567:6511:82:147:6355:6311:70898:6366:30466:32786:10621:70131:1308:1558:16573:6267:10526:33683:30100:79:6342:31571:8654:754:10552:31573:16584:7031:747:1…
50789	regulation of biological process	68 out of 260 genes, 26.2%	977 out of 7166 background genes, 13.6%	1.95e-05	0.00	0.00	HAP3/YBL021C:RXT2/YBR095C:SMP1/YBR182C:HPC2/YBR215W:SNT1/YCR033W:INO2/YDR123C:MTQ2/YDR140W:ADR1/YDR216W:RAD9/YDR217C:SIR4/YDR227W:SEM1/YDR363W-A:CAD1/YDR423C:SLF1/YDR515W:GAL83/YER027C:MOT2/YER068W:DOT6/YER088C:SWP82/YFL049W:NAB2/YGL122C:SOH1/YGL127C:CEG1/YGL130W:HOS2/YGL194C:RTF1/YGL244W:RTG2/YGL252C:OPI1/YHL020C:ORC6/YHR118C:VHR1/YIL056W:HOS4/YIL112W:SSL2/YIL143C:YAP5/YIR018W:CBF1/YJR060W:CDC16…	6974:10255:45941:6476:51726:8054:767:6270:45944:46580:921:30447:9102:6281:1310:6333:6338:6325:6468:30969:30950:6336:30968:43254:6887:16481:30010:45892:51754:43248:46686:86:16575:15758:43161:289:6368:7094:6383:6071:6312:7242:43488:7155:31929:7059:16567:6511:82:147:6355:6311:70898:6366:30466:32786:10621:70131:1308:1558:16573:6267:10526:33683:30100:79:6342:31571:8654:754:10552:31573:16584:7031:747:1…
60255	regulation of macromolecule metabolic process	47 out of 260 genes, 18.1%	572 out of 7166 background genes, 8.0%	3.47e-05	0.00	0.00	RXT2/YBR095C:SMP1/YBR182C:HPC2/YBR215W:SNT1/YCR033W:INO2/YDR123C:MTQ2/YDR140W:ADR1/YDR216W:RAD9/YDR217C:SIR4/YDR227W:CAD1/YDR423C:SLF1/YDR515W:MOT2/YER068W:DOT6/YER088C:SWP82/YFL049W:NAB2/YGL122C:CEG1/YGL130W:HOS2/YGL194C:OPI1/YHL020C:ORC6/YHR118C:VHR1/YIL056W:SSL2/YIL143C:YAP5/YIR018W:CBF1/YJR060W:CDC16/YKL022C:CTK1/YKL139W:SPT8/YLR055C:MSS51/YLR203C:GAL80/YML051W:CTK3/YML112W:SUB1/YMR039C:MCM1/…	6974:45941:6476:51726:8054:6270:45944:30447:9102:6281:6333:6338:6325:6468:6336:30968:16481:30010:45892:46686:86:16575:15758:289:6368:6383:6312:43488:7059:16567:82:6355:70898:30466:32786:10621:70131:1308:10526:16573:6267:33683:6342:31571:8654:10552:31573:16584:7031:747:1101:18364:6109:31145:6879:60195:209:6378:6356:70896:6012:45943:43193:32968:433:32297:30433:6367:6348:16568:6359:6303:10553:77:697…
80090	regulation of primary metabolic process	48 out of 260 genes, 18.5%	594 out of 7166 background genes, 8.3%	4.12e-05	0.00	0.00	HAP3/YBL021C:RXT2/YBR095C:SMP1/YBR182C:HPC2/YBR215W:SNT1/YCR033W:INO2/YDR123C:MTQ2/YDR140W:ADR1/YDR216W:RAD9/YDR217C:SIR4/YDR227W:CAD1/YDR423C:SLF1/YDR515W:MOT2/YER068W:DOT6/YER088C:SWP82/YFL049W:NAB2/YGL122C:CEG1/YGL130W:HOS2/YGL194C:OPI1/YHL020C:ORC6/YHR118C:VHR1/YIL056W:SSL2/YIL143C:YAP5/YIR018W:CBF1/YJR060W:CDC16/YKL022C:CTK1/YKL139W:SPT8/YLR055C:MSS51/YLR203C:GAL80/YML051W:CTK3/YML112W:SUB1/…	6974:45941:6476:51726:8054:6270:45944:30447:9102:6281:6333:6338:6325:6468:6336:30968:16481:30010:45892:46686:86:16575:15758:289:6368:6383:6312:43488:7059:16567:82:6355:70898:30466:32786:10621:70131:1308:10526:16573:6267:33683:6342:31571:8654:10552:31573:16584:7031:747:1101:18364:6109:31145:6879:60195:209:6378:6356:70896:6012:45943:43193:32968:433:32297:30433:6367:6348:16568:6359:6303:10553:77:697…
45449	regulation of transcription	39 out of 260 genes, 15.0%	430 out of 7166 background genes, 6.0%	4.15e-05	0.00	0.00	RXT2/YBR095C:SMP1/YBR182C:HPC2/YBR215W:SNT1/YCR033W:INO2/YDR123C:ADR1/YDR216W:RAD9/YDR217C:SIR4/YDR227W:CAD1/YDR423C:MOT2/YER068W:DOT6/YER088C:SWP82/YFL049W:CEG1/YGL130W:HOS2/YGL194C:OPI1/YHL020C:ORC6/YHR118C:VHR1/YIL056W:YAP5/YIR018W:CBF1/YJR060W:CTK1/YKL139W:SPT8/YLR055C:GAL80/YML051W:CTK3/YML112W:SUB1/YMR039C:MCM1/YMR043W:HOT1/YMR172W:ESC1/YMR219W:YAF9/YNL107W:RPD3/YNL330C:HST1/YOL068C:CKB2/YO…	6974:45941:6476:51726:6270:45944:30447:9102:6281:6333:6338:6325:6468:6336:30968:16481:30010:45892:46686:86:16575:15758:289:6368:6312:7059:16567:82:6355:70898:30466:32786:10621:1308:10526:16573:6267:6342:31571:8654:10552:31573:16584:7031:747:1101:6109:6879:60195:209:6356:6012:45943:43193:32968:433:30433:6367:6348:16568:6359:6303:10553:77:6979:18105:47484:6873:31505:6289:6972:43486:9826:32874:6350:…
19222	regulation of metabolic process	50 out of 260 genes, 19.2%	634 out of 7166 background genes, 8.8%	4.54e-05	0.00	0.00	HAP3/YBL021C:RXT2/YBR095C:SMP1/YBR182C:HPC2/YBR215W:SNT1/YCR033W:INO2/YDR123C:MTQ2/YDR140W:ADR1/YDR216W:RAD9/YDR217C:SIR4/YDR227W:CAD1/YDR423C:SLF1/YDR515W:MOT2/YER068W:DOT6/YER088C:SWP82/YFL049W:NAB2/YGL122C:CEG1/YGL130W:HOS2/YGL194C:OPI1/YHL020C:ORC6/YHR118C:VHR1/YIL056W:SSL2/YIL143C:YAP5/YIR018W:CBF1/YJR060W:CDC16/YKL022C:CTK1/YKL139W:SPT8/YLR055C:SIC1/YLR079W:MSS51/YLR203C:GAL80/YML051W:CTK3/…	6974:10255:45941:6476:51726:8054:6270:45944:46580:30447:9102:6281:6333:6338:6325:6468:6336:30968:16481:30010:45892:46686:86:16575:15758:289:6368:6383:6312:43488:7059:16567:82:6355:70898:30466:32786:10621:70131:1308:10526:16573:6267:33683:79:6342:31571:8654:10552:31573:16584:7031:747:1101:18364:6109:31145:6879:60195:209:6378:6356:70896:6012:45943:43193:32968:433:32297:30433:6367:6348:16568:6359:63…
6996	organelle organization	75 out of 260 genes, 28.8%	1149 out of 7166 background genes, 16.0%	4.71e-05	0.00	0.00	RXT2/YBR095C:HPC2/YBR215W:MRPL27/YBR282W:RVS161/YCR009C:SNT1/YCR033W:SLX5/YDL013W:MRP10/YDL045W-A:RSM10/YDR041W:PET100/YDR079W:YDR115W:ADR1/YDR216W:SIR4/YDR227W:PEX5/YDR244W:AFG3/YER017C:RSM18/YER050C:SWP82/YFL049W:TAF6/YGL112C:SOH1/YGL127C:NUP49/YGL172W:HOS2/YGL194C:MDM34/YGL219C:RTF1/YGL244W:RTG2/YGL252C:PEX31/YGR004W:SEC9/YGR009C:TEL2/YGR099W:YNG2/YHR090C:COX23/YHR116W:TIM44/YIL022W:HOS4/YIL11…	16237:6974:6476:34502:30036:8054:45944:730:46580:921:55:6281:7004:1310:6333:6338:722:45003:6325:6610:6468:15914:6609:30950:707:32568:6336:51666:16481:6607:45892:51754:42594:6893:1300:86:16575:6627:6461:6301:6368:7094:2:6312:727:7242:31929:7059:16567:147:32543:6906:6355:6311:6366:30466:10621:6611:70131:6515:1308:1558:10526:16573:6408:30100:33108:6342:10552:31532:16584:6606:7031:747:6109:31145:1039…
31323	regulation of cellular metabolic process	49 out of 260 genes, 18.8%	616 out of 7166 background genes, 8.6%	4.81e-05	0.00	0.00	RXT2/YBR095C:SMP1/YBR182C:HPC2/YBR215W:SNT1/YCR033W:INO2/YDR123C:MTQ2/YDR140W:ADR1/YDR216W:RAD9/YDR217C:SIR4/YDR227W:CAD1/YDR423C:SLF1/YDR515W:MOT2/YER068W:DOT6/YER088C:SWP82/YFL049W:NAB2/YGL122C:CEG1/YGL130W:HOS2/YGL194C:OPI1/YHL020C:ORC6/YHR118C:VHR1/YIL056W:SSL2/YIL143C:YAP5/YIR018W:CBF1/YJR060W:CDC16/YKL022C:CTK1/YKL139W:SPT8/YLR055C:SIC1/YLR079W:MSS51/YLR203C:GAL80/YML051W:CTK3/YML112W:SUB1/…	6974:10255:45941:6476:51726:8054:6270:45944:46580:30447:9102:6281:6333:6338:6325:6468:6336:30968:16481:30010:45892:46686:86:16575:15758:289:6368:6383:6312:43488:7059:16567:82:6355:70898:30466:32786:10621:70131:1308:10526:16573:6267:33683:79:6342:31571:8654:10552:31573:16584:7031:747:1101:18364:6109:31145:6879:60195:209:6378:6356:70896:6012:45943:43193:32968:433:32297:30433:6367:6348:16568:6359:63…
10468	regulation of gene expression	43 out of 260 genes, 16.5%	509 out of 7166 background genes, 7.1%	6.39e-05	0.00	0.00	RXT2/YBR095C:SMP1/YBR182C:HPC2/YBR215W:SNT1/YCR033W:INO2/YDR123C:MTQ2/YDR140W:ADR1/YDR216W:RAD9/YDR217C:SIR4/YDR227W:CAD1/YDR423C:SLF1/YDR515W:MOT2/YER068W:DOT6/YER088C:SWP82/YFL049W:NAB2/YGL122C:CEG1/YGL130W:HOS2/YGL194C:OPI1/YHL020C:ORC6/YHR118C:VHR1/YIL056W:YAP5/YIR018W:CBF1/YJR060W:CTK1/YKL139W:SPT8/YLR055C:MSS51/YLR203C:GAL80/YML051W:CTK3/YML112W:SUB1/YMR039C:MCM1/YMR043W:HOT1/YMR172W:ESC1/Y…	6974:45941:6476:51726:6270:45944:30447:9102:6281:6333:6338:6325:6468:6336:30968:16481:30010:45892:46686:86:16575:15758:289:6368:6312:43488:7059:16567:82:6355:70898:30466:32786:10621:70131:1308:10526:16573:6267:6342:31571:8654:10552:31573:16584:7031:747:1101:18364:6109:6879:60195:209:6378:6356:6012:45943:43193:32968:433:30433:6367:6348:16568:6359:6303:10553:77:6979:18105:47484:6873:31505:6289:6972…
51252	regulation of RNA metabolic process	37 out of 260 genes, 14.2%	412 out of 7166 background genes, 5.7%	0.00012	0.00	0.00	RXT2/YBR095C:SMP1/YBR182C:HPC2/YBR215W:INO2/YDR123C:ADR1/YDR216W:RAD9/YDR217C:SIR4/YDR227W:CAD1/YDR423C:MOT2/YER068W:DOT6/YER088C:NAB2/YGL122C:CEG1/YGL130W:HOS2/YGL194C:OPI1/YHL020C:ORC6/YHR118C:VHR1/YIL056W:YAP5/YIR018W:CBF1/YJR060W:CTK1/YKL139W:SPT8/YLR055C:GAL80/YML051W:CTK3/YML112W:SUB1/YMR039C:MCM1/YMR043W:HOT1/YMR172W:ESC1/YMR219W:YAF9/YNL107W:RPD3/YNL330C:HST1/YOL068C:CKB2/YOR039W:SFL1/YOR…	6974:6476:51726:6270:45944:30447:9102:6281:6333:6338:6325:6468:6336:30968:16481:30010:45892:46686:86:16575:15758:289:6368:6312:43488:7059:16567:82:6355:70898:30466:32786:10621:1308:10526:16573:6267:6342:31571:8654:10552:31573:16584:7031:747:1101:6109:60195:209:6378:6356:6012:45943:43193:32968:433:6367:6348:16568:6359:6303:10553:77:18105:47484:6873:31505:6289:6972:43486:9826:32874:6350:45945:6369:…
10556	regulation of macromolecule biosynthetic process	43 out of 260 genes, 16.5%	524 out of 7166 background genes, 7.3%	0.00015	0.00	0.00	RXT2/YBR095C:SMP1/YBR182C:HPC2/YBR215W:SNT1/YCR033W:INO2/YDR123C:MTQ2/YDR140W:ADR1/YDR216W:RAD9/YDR217C:SIR4/YDR227W:CAD1/YDR423C:SLF1/YDR515W:MOT2/YER068W:DOT6/YER088C:SWP82/YFL049W:CEG1/YGL130W:HOS2/YGL194C:OPI1/YHL020C:ORC6/YHR118C:VHR1/YIL056W:YAP5/YIR018W:CBF1/YJR060W:CDC16/YKL022C:CTK1/YKL139W:SPT8/YLR055C:MSS51/YLR203C:GAL80/YML051W:CTK3/YML112W:SUB1/YMR039C:MCM1/YMR043W:HOT1/YMR172W:ESC1/…	6974:45941:6476:51726:8054:6270:45944:30447:9102:6281:6333:6338:6325:6468:6336:30968:16481:30010:45892:46686:86:16575:15758:289:6368:6312:7059:16567:82:6355:70898:30466:32786:10621:70131:1308:10526:16573:6267:6342:31571:8654:10552:31573:16584:7031:747:1101:18364:6109:31145:6879:60195:209:6356:6012:45943:43193:32968:433:32297:30433:6367:6348:16568:6359:6303:10553:77:6979:18105:47484:6873:31505:628…
9987	cellular process	210 out of 260 genes, 80.8%	4790 out of 7166 background genes, 66.8%	0.00016	0.00	0.00	CYC3/YAL039C:HAP3/YBL021C:RIB1/YBL033C:ECM21/YBL101C:RXT2/YBR095C:CBP6/YBR120C:YSY6/YBR162W-A:NPL4/YBR170C:SMP1/YBR182C:BEM1/YBR200W:MET8/YBR213W:HPC2/YBR215W:MRPL27/YBR282W:RVS161/YCR009C:RHB1/YCR027C:FEN2/YCR028C:SNT1/YCR033W:SLX5/YDL013W:MRP10/YDL045W-A:MPH2/YDL247W:RSM10/YDR041W:PET100/YDR079W:YDR115W:INO2/YDR123C:RUB1/YDR139C:MTQ2/YDR140W:ADR1/YDR216W:RAD9/YDR217C:SIR4/YDR227W:SNU56/YDR240C:…	16237:9410:6261:6974:6467:45941:45324:70893:8054:767:45944:730:46580:921:55:30447:7049:6281:55085:7004:6333:6882:722:6325:6610:15914:6609:30950:15031:42787:6657:30968:51666:43254:51754:16226:43248:6893:6617:15758:6627:6071:6312:727:7155:31929:6511:16071:6906:34198:30004:6366:30466:6611:70131:8643:1308:1558:51604:6267:10526:34517:30100:31571:754:15809:747:1101:18364:9651:10390:34613:6508:6879:4504…
6355	regulation of transcription, DNA-dependent	36 out of 260 genes, 13.8%	402 out of 7166 background genes, 5.6%	0.00019	0.00	0.00	RXT2/YBR095C:SMP1/YBR182C:HPC2/YBR215W:INO2/YDR123C:ADR1/YDR216W:RAD9/YDR217C:SIR4/YDR227W:CAD1/YDR423C:MOT2/YER068W:DOT6/YER088C:CEG1/YGL130W:HOS2/YGL194C:OPI1/YHL020C:ORC6/YHR118C:VHR1/YIL056W:YAP5/YIR018W:CBF1/YJR060W:CTK1/YKL139W:SPT8/YLR055C:GAL80/YML051W:CTK3/YML112W:SUB1/YMR039C:MCM1/YMR043W:HOT1/YMR172W:ESC1/YMR219W:YAF9/YNL107W:RPD3/YNL330C:HST1/YOL068C:CKB2/YOR039W:SFL1/YOR140W:ISW2/YOR…	6974:45944:30447:6281:6333:6325:30968:15758:6312:30466:1308:10526:6267:31571:747:1101:6012:433:6348:6303:10553:77:18105:47484:6873:43486:45945:6369:83:45950:122:45449:45903:1403:70816:183:31124:6357:43618:411:6370:6476:51726:6270:9102:6338:6468:6336:16481:30010:45892:46686:86:16575:289:6368:7059:16567:82:6355:70898:32786:10621:16573:6342:8654:10552:31573:16584:7031:6109:60195:209:6356:45943:43193…
7005	mitochondrion organization	30 out of 260 genes, 11.5%	304 out of 7166 background genes, 4.2%	0.00026	0.00	0.00	MRPL27/YBR282W:MRP10/YDL045W-A:RSM10/YDR041W:PET100/YDR079W:YDR115W:AFG3/YER017C:RSM18/YER050C:MDM34/YGL219C:COX23/YHR116W:TIM44/YIL022W:TIM17/YJL143W:PET191/YJR034W:CMC1/YKL137W:MRPL31/YKL138C:MSS51/YLR203C:MRPL39/YML009C:SML1/YML058W:IMP2/YMR035W:MRPS17/YMR188C:MRPL24/YMR193W:MTF1/YMR228W:MRPL33/YMR286W:MRPL19/YNL185C:RRG9/YNL213C:MRPS18/YNL306W:RSM19/YNR037C:MDM32/YOR147W:RTC6/YPL183W-A:YME1/Y…	6974:15914:6627:70131:6508:45041:9060:6873:30150:6391:1:7005:33617:1300:6461:2:32543:6515:33108:6465
31326	regulation of cellular biosynthetic process	43 out of 260 genes, 16.5%	542 out of 7166 background genes, 7.6%	0.00037	0.00	0.00	RXT2/YBR095C:SMP1/YBR182C:HPC2/YBR215W:SNT1/YCR033W:INO2/YDR123C:MTQ2/YDR140W:ADR1/YDR216W:RAD9/YDR217C:SIR4/YDR227W:CAD1/YDR423C:SLF1/YDR515W:MOT2/YER068W:DOT6/YER088C:SWP82/YFL049W:CEG1/YGL130W:HOS2/YGL194C:OPI1/YHL020C:ORC6/YHR118C:VHR1/YIL056W:YAP5/YIR018W:CBF1/YJR060W:CDC16/YKL022C:CTK1/YKL139W:SPT8/YLR055C:MSS51/YLR203C:GAL80/YML051W:CTK3/YML112W:SUB1/YMR039C:MCM1/YMR043W:HOT1/YMR172W:ESC1/…	6974:45941:8054:45944:30447:6281:6333:6325:30968:15758:6312:30466:70131:1308:10526:6267:31571:747:1101:18364:6879:6012:433:32297:30433:6348:6303:10553:77:6979:18105:47484:6873:43486:45945:6369:83:45950:122:45449:22:45903:1403:70816:183:31124:6357:43618:411:6878:6370:6476:51726:6270:9102:6338:6468:6336:16481:30010:45892:46686:86:16575:289:6368:7059:16567:82:6355:70898:32786:10621:16573:6342:8654:1…
9889	regulation of biosynthetic process	43 out of 260 genes, 16.5%	544 out of 7166 background genes, 7.6%	0.00041	0.00	0.00	RXT2/YBR095C:SMP1/YBR182C:HPC2/YBR215W:SNT1/YCR033W:INO2/YDR123C:MTQ2/YDR140W:ADR1/YDR216W:RAD9/YDR217C:SIR4/YDR227W:CAD1/YDR423C:SLF1/YDR515W:MOT2/YER068W:DOT6/YER088C:SWP82/YFL049W:CEG1/YGL130W:HOS2/YGL194C:OPI1/YHL020C:ORC6/YHR118C:VHR1/YIL056W:YAP5/YIR018W:CBF1/YJR060W:CDC16/YKL022C:CTK1/YKL139W:SPT8/YLR055C:MSS51/YLR203C:GAL80/YML051W:CTK3/YML112W:SUB1/YMR039C:MCM1/YMR043W:HOT1/YMR172W:ESC1/…	6974:45941:8054:45944:30447:6281:6333:6325:30968:15758:6312:30466:70131:1308:10526:6267:31571:747:1101:18364:6879:6012:433:32297:30433:6348:6303:10553:77:6979:18105:47484:6873:43486:45945:6369:83:45950:122:45449:22:45903:1403:70816:183:31124:6357:43618:411:6878:6370:6476:51726:6270:9102:6338:6468:6336:16481:30010:45892:46686:86:16575:289:6368:7059:16567:82:6355:70898:32786:10621:16573:6342:8654:1…
10528	regulation of transposition	10 out of 260 genes, 3.8%	42 out of 7166 background genes, 0.6%	0.00100	0.00	0.00	SOH1/YGL127C:RTF1/YGL244W:SSL2/YIL143C:SIC1/YLR079W:BDP1/YNL039W:RPD3/YNL330C:CSE2/YNR010W:CKB2/YOR039W:LEO1/YOR123C:EAF3/YPR023C	6974:45944:6281:6325:6312:6366:30466:1308:10526:10390:6348:6303:6873:83:16571:122:10525:183:6357:6476:6468:30010:45892:86:16575:6368:6383:82:6311:70898:10621:16573:33683:79:6342:10552:6356:70896:45144:6367:6359:19:70:16973:501:34401
6461	protein complex assembly	23 out of 260 genes, 8.8%	213 out of 7166 background genes, 3.0%	0.00136	0.00	0.00	CYC3/YAL039C:MRP10/YDL045W-A:PET100/YDR079W:PEX5/YDR244W:SEM1/YDR363W-A:AFG3/YER017C:GAL83/YER027C:TAF6/YGL112C:BRF1/YGR246C:COX23/YHR116W:SSL2/YIL143C:PET191/YJR034W:CMC1/YKL137W:PEX13/YLR191W:SUB1/YMR039C:CEP3/YMR168C:TAF7/YMR227C:MTF1/YMR228W:BDP1/YNL039W:TOA1/YOR194C:AFT2/YPL202C:TFB4/YPR056W:SRP54/YPR088C	45941:70893:45944:921:30447:43254:43248:6617:7155:6511:6508:6879:45041:9060:6979:6391:45945:6369:10525:1403:43618:90074:33617:51726:6468:32568:6887:6614:6461:43161:7094:6383:32543:70898:16573:33683:33108:6465:70896:51123:32968:6367:16568:45047:6289:19:6972:16560:6406:16973:18063:7070:7165
70271	protein complex biogenesis	23 out of 260 genes, 8.8%	213 out of 7166 background genes, 3.0%	0.00136	0.00	0.00	CYC3/YAL039C:MRP10/YDL045W-A:PET100/YDR079W:PEX5/YDR244W:SEM1/YDR363W-A:AFG3/YER017C:GAL83/YER027C:TAF6/YGL112C:BRF1/YGR246C:COX23/YHR116W:SSL2/YIL143C:PET191/YJR034W:CMC1/YKL137W:PEX13/YLR191W:SUB1/YMR039C:CEP3/YMR168C:TAF7/YMR227C:MTF1/YMR228W:BDP1/YNL039W:TOA1/YOR194C:AFT2/YPL202C:TFB4/YPR056W:SRP54/YPR088C	45941:70893:45944:921:30447:43254:43248:6617:7155:6511:6508:6879:45041:9060:6979:6391:45945:6369:10525:1403:43618:90074:33617:51726:6468:32568:6887:6614:6461:43161:7094:6383:32543:70898:16573:33683:33108:6465:70896:51123:32968:6367:16568:45047:6289:19:6972:16560:6406:16973:18063:7070:7165
48523	negative regulation of cellular process	31 out of 260 genes, 11.9%	346 out of 7166 background genes, 4.8%	0.00136	0.00	0.00	RXT2/YBR095C:SNT1/YCR033W:ADR1/YDR216W:SIR4/YDR227W:DOT6/YER088C:SOH1/YGL127C:HOS2/YGL194C:RTF1/YGL244W:OPI1/YHL020C:ORC6/YHR118C:HOS4/YIL112W:CBF1/YJR060W:CDC16/YKL022C:SPT8/YLR055C:SIC1/YLR079W:CEP3/YMR168C:ESC1/YMR219W:MSG5/YNL053W:YAF9/YNL107W:RPD3/YNL330C:CSE2/YNR010W:HST1/YOL068C:AVO1/YOL078W:CKB2/YOR039W:LEO1/YOR123C:SFL1/YOR140W:ISW2/YOR304W:GPB1/YOR371C:EAF3/YPR023C:TFB4/YPR056W:ROX1/YPR…	6974:8054:45944:46580:921:30447:6281:6333:6325:30950:30968:6312:31929:6366:30466:1308:1558:6267:10526:754:747:10390:433:32297:6348:6303:10553:6873:42326:43486:83:16571:45950:6470:122:45449:22:1403:183:6357:10255:6476:6270:6338:6468:16481:30010:45892:86:16575:6368:7094:7059:16567:82:6355:6311:10621:16573:79:8654:6342:10552:16584:7031:6109:31145:60195:6356:43193:45144:6367:16568:6359:31505:6289:70:…
48519	negative regulation of biological process	31 out of 260 genes, 11.9%	351 out of 7166 background genes, 4.9%	0.00184	0.00	0.00	RXT2/YBR095C:SNT1/YCR033W:ADR1/YDR216W:SIR4/YDR227W:DOT6/YER088C:SOH1/YGL127C:HOS2/YGL194C:RTF1/YGL244W:OPI1/YHL020C:ORC6/YHR118C:HOS4/YIL112W:CBF1/YJR060W:CDC16/YKL022C:SPT8/YLR055C:SIC1/YLR079W:CEP3/YMR168C:ESC1/YMR219W:MSG5/YNL053W:YAF9/YNL107W:RPD3/YNL330C:CSE2/YNR010W:HST1/YOL068C:AVO1/YOL078W:CKB2/YOR039W:LEO1/YOR123C:SFL1/YOR140W:ISW2/YOR304W:GPB1/YOR371C:EAF3/YPR023C:TFB4/YPR056W:ROX1/YPR…	6974:8054:45944:46580:921:30447:6281:6333:6325:30950:30968:6312:31929:6366:30466:1308:1558:6267:10526:754:747:10390:433:32297:6348:6303:10553:6873:42326:43486:83:16571:45950:6470:122:45449:22:1403:183:6357:10255:6476:6270:6338:6468:16481:30010:45892:86:16575:6368:7094:7059:16567:82:6355:6311:10621:16573:79:8654:6342:10552:16584:7031:6109:31145:60195:6356:43193:45144:6367:16568:6359:31505:6289:70:…
45935	positive regulation of nucleobase, nucleoside, nucleotide and nucleic acid metabolic process	19 out of 260 genes, 7.3%	158 out of 7166 background genes, 2.2%	0.00218	0.00	0.00	SMP1/YBR182C:INO2/YDR123C:RAD9/YDR217C:SIR4/YDR227W:CAD1/YDR423C:CEG1/YGL130W:OPI1/YHL020C:YAP5/YIR018W:CBF1/YJR060W:CTK1/YKL139W:SPT8/YLR055C:GAL80/YML051W:CTK3/YML112W:SUB1/YMR039C:BDP1/YNL039W:RPD3/YNL330C:SKS1/YPL026C:RLM1/YPL089C:AFT2/YPL202C	45941:45944:6281:6333:6325:30968:15758:6312:30466:1308:10526:31571:1101:6879:6012:6348:6303:77:6979:18105:47484:45945:6369:83:122:45903:70816:183:31124:43618:411:6370:6476:51726:6468:16481:46686:16575:6383:7059:70898:32786:10621:16573:6342:8654:10552:31573:70896:45943:43193:32968:6367:16568:31505:6289:6972:9086:34401:33673:9749:42493:7165
51173	positive regulation of nitrogen compound metabolic process	19 out of 260 genes, 7.3%	158 out of 7166 background genes, 2.2%	0.00218	0.00	0.00	SMP1/YBR182C:INO2/YDR123C:RAD9/YDR217C:SIR4/YDR227W:CAD1/YDR423C:CEG1/YGL130W:OPI1/YHL020C:YAP5/YIR018W:CBF1/YJR060W:CTK1/YKL139W:SPT8/YLR055C:GAL80/YML051W:CTK3/YML112W:SUB1/YMR039C:BDP1/YNL039W:RPD3/YNL330C:SKS1/YPL026C:RLM1/YPL089C:AFT2/YPL202C	45941:45944:6281:6333:6325:30968:15758:6312:30466:1308:10526:31571:1101:6879:6012:6348:6303:77:6979:18105:47484:45945:6369:83:122:45903:70816:183:31124:43618:411:6370:6476:51726:6468:16481:46686:16575:6383:7059:70898:32786:10621:16573:6342:8654:10552:31573:70896:45943:43193:32968:6367:16568:31505:6289:6972:9086:34401:33673:9749:42493:7165
48522	positive regulation of cellular process	23 out of 260 genes, 8.8%	219 out of 7166 background genes, 3.1%	0.00219	0.00	0.00	SMP1/YBR182C:SNT1/YCR033W:INO2/YDR123C:RAD9/YDR217C:SIR4/YDR227W:CAD1/YDR423C:CEG1/YGL130W:HOS2/YGL194C:OPI1/YHL020C:YAP5/YIR018W:CBF1/YJR060W:CTK1/YKL139W:SPT8/YLR055C:MSS51/YLR203C:GAL80/YML051W:CTK3/YML112W:SUB1/YMR039C:BDP1/YNL039W:RPD3/YNL330C:SKS1/YPL026C:RLM1/YPL089C:AFT2/YPL202C:SGV1/YPR161C	45941:45944:6281:6333:6325:30968:15758:6312:30466:70131:1308:10526:31571:1101:6879:6012:6348:6303:77:6979:18105:47484:45945:6369:83:122:45449:45903:70816:183:31124:43618:411:6370:6476:51726:6468:16481:46686:16575:6383:7059:6355:70898:32786:10621:16573:6342:8654:10552:31573:70896:45943:43193:32968:6367:16568:31505:6289:6972:32874:6350:45835:51571:9086:34401:33673:9749:42493:7165
44260	cellular macromolecule metabolic process	127 out of 260 genes, 48.8%	2539 out of 7166 background genes, 35.4%	0.00240	0.00	0.00	CYC3/YAL039C:HAP3/YBL021C:RXT2/YBR095C:CBP6/YBR120C:NPL4/YBR170C:SMP1/YBR182C:HPC2/YBR215W:MRPL27/YBR282W:SNT1/YCR033W:SLX5/YDL013W:MRP10/YDL045W-A:RSM10/YDR041W:YDR115W:INO2/YDR123C:RUB1/YDR139C:MTQ2/YDR140W:ADR1/YDR216W:RAD9/YDR217C:SIR4/YDR227W:SNU56/YDR240C:SEM1/YDR363W-A:CAD1/YDR423C:SNM1/YDR478W:PHO8/YDR481C:RSM28/YDR494W:SLF1/YDR515W:AFG3/YER017C:GAL83/YER027C:RSM18/YER050C:MOT2/YER068W:DO…	9410:6974:6467:45941:70893:8054:767:45944:55:30447:6281:6333:6325:6610:6609:15031:42787:30968:43254:51754:16226:43248:15758:6312:7155:6511:16071:6366:30466:6611:70131:1308:6267:10526:34517:30100:31571:754:747:1101:18364:10390:34613:6508:6879:45041:6012:9060:723:31578:433:32297:6337:30433:51096:6348:6303:6388:10553:77:6979:18105:47484:6873:6950:6999:6970:910:32781:43486:6391:6457:48250:45945:7005:…
43687	post-translational protein modification	33 out of 260 genes, 12.7%	392 out of 7166 background genes, 5.5%	0.00248	0.00	0.00	CYC3/YAL039C:RXT2/YBR095C:SNT1/YCR033W:SLX5/YDL013W:RUB1/YDR139C:MTQ2/YDR140W:PHO8/YDR481C:GAL83/YER027C:MOT2/YER068W:UBP3/YER151C:TAF6/YGL112C:HOS2/YGL194C:RTF1/YGL244W:CUL3/YGR003W:YNG2/YHR090C:HOS4/YIL112W:UBP7/YIL156W:CDC16/YKL022C:CTK1/YKL139W:SPT8/YLR055C:CTK3/YML112W:ERO1/YML130C:ARK1/YNL020C:MSG5/YNL053W:RPD3/YNL330C:HST1/YOL068C:YGK3/YOL128C:RTS1/YOR014W:CKB2/YOR039W:LEO1/YOR123C:SKS1/YP…	6974:6467:8054:45944:6281:6325:42787:43254:51754:15758:6312:7155:6511:6366:30466:1308:10526:34517:30100:754:747:18364:10390:34613:6508:723:31578:32297:6348:6303:18105:6873:6950:910:6457:83:45116:16571:45950:6470:122:45449:22:45903:1403:70816:183:7015:31124:6357:6476:16579:6468:32568:30010:45892:86:16575:289:6368:16567:82:147:6355:32786:10621:16573:6342:10552:31145:209:6356:45943:51123:16568:6359:…
10604	positive regulation of macromolecule metabolic process	21 out of 260 genes, 8.1%	190 out of 7166 background genes, 2.7%	0.00262	0.00	0.00	SMP1/YBR182C:INO2/YDR123C:RAD9/YDR217C:SIR4/YDR227W:CAD1/YDR423C:CEG1/YGL130W:OPI1/YHL020C:YAP5/YIR018W:CBF1/YJR060W:CTK1/YKL139W:SPT8/YLR055C:MSS51/YLR203C:GAL80/YML051W:CTK3/YML112W:SUB1/YMR039C:BDP1/YNL039W:RPD3/YNL330C:SKS1/YPL026C:RLM1/YPL089C:AFT2/YPL202C:SGV1/YPR161C	45941:45944:6281:6333:6325:30968:15758:6312:30466:70131:1308:10526:31571:1101:6879:6012:6348:6303:77:6979:18105:47484:45945:6369:83:122:45903:70816:183:31124:43618:411:6370:6476:51726:6468:16481:46686:16575:6383:7059:70898:32786:10621:16573:6342:8654:10552:31573:70896:45943:43193:32968:6367:16568:31505:6289:6972:6350:51571:9086:34401:33673:9749:42493:7165
10467	gene expression	97 out of 260 genes, 37.3%	1788 out of 7166 background genes, 25.0%	0.00262	0.00	0.00	HAP3/YBL021C:RXT2/YBR095C:CBP6/YBR120C:SMP1/YBR182C:HPC2/YBR215W:MRPL27/YBR282W:SNT1/YCR033W:MRP10/YDL045W-A:RSM10/YDR041W:YDR115W:INO2/YDR123C:MTQ2/YDR140W:ADR1/YDR216W:RAD9/YDR217C:SIR4/YDR227W:SNU56/YDR240C:CAD1/YDR423C:SNM1/YDR478W:RSM28/YDR494W:SLF1/YDR515W:AFG3/YER017C:RSM18/YER050C:MOT2/YER068W:DOT6/YER088C:SWP82/YFL049W:TAF6/YGL112C:NAB2/YGL122C:SOH1/YGL127C:CEG1/YGL130W:NUP49/YGL172W:HOS…	9410:6974:6261:45941:70893:767:45944:55:30447:6281:6333:6325:6610:6609:30968:16226:15758:6627:6312:6366:30466:6611:70131:1308:51604:6267:10526:31571:747:1101:18364:10390:6508:6879:45041:6012:9060:433:6337:30433:51096:6348:6303:6388:10553:77:6979:18105:47484:6873:6999:6970:6880:32781:43486:6391:48250:45945:6369:83:16571:45950:122:45449:10525:45903:1403:70816:6409:183:43044:31124:6379:6357:43618:90…
48518	positive regulation of biological process	23 out of 260 genes, 8.8%	222 out of 7166 background genes, 3.1%	0.00276	0.00	0.00	SMP1/YBR182C:SNT1/YCR033W:INO2/YDR123C:RAD9/YDR217C:SIR4/YDR227W:CAD1/YDR423C:CEG1/YGL130W:HOS2/YGL194C:OPI1/YHL020C:YAP5/YIR018W:CBF1/YJR060W:CTK1/YKL139W:SPT8/YLR055C:MSS51/YLR203C:GAL80/YML051W:CTK3/YML112W:SUB1/YMR039C:BDP1/YNL039W:RPD3/YNL330C:SKS1/YPL026C:RLM1/YPL089C:AFT2/YPL202C:SGV1/YPR161C	45941:45944:6281:6333:6325:30968:15758:6312:30466:70131:1308:10526:31571:1101:6879:6012:6348:6303:77:6979:18105:47484:45945:6369:83:122:45449:45903:70816:183:31124:43618:411:6370:6476:51726:6468:16481:46686:16575:6383:7059:6355:70898:32786:10621:16573:6342:8654:10552:31573:70896:45943:43193:32968:6367:16568:31505:6289:6972:32874:6350:45835:51571:9086:34401:33673:9749:42493:7165
45941	positive regulation of transcription	18 out of 260 genes, 6.9%	147 out of 7166 background genes, 2.1%	0.00305	0.00	0.00	SMP1/YBR182C:INO2/YDR123C:RAD9/YDR217C:SIR4/YDR227W:CAD1/YDR423C:CEG1/YGL130W:OPI1/YHL020C:YAP5/YIR018W:CBF1/YJR060W:CTK1/YKL139W:SPT8/YLR055C:GAL80/YML051W:CTK3/YML112W:SUB1/YMR039C:RPD3/YNL330C:SKS1/YPL026C:RLM1/YPL089C:AFT2/YPL202C	45941:45944:6281:6333:6325:30968:15758:6312:30466:1308:10526:31571:1101:6879:6012:6348:6303:77:6979:18105:47484:45945:6369:83:122:45903:70816:183:31124:43618:411:6370:6476:51726:6468:16481:46686:16575:7059:70898:32786:10621:16573:6342:8654:10552:31573:45943:43193:32968:6367:16568:31505:6289:6972:9086:34401:33673:9749:42493:7165
32543	mitochondrial translation	16 out of 260 genes, 6.2%	119 out of 7166 background genes, 1.7%	0.00305	0.00	0.00	MRPL27/YBR282W:MRP10/YDL045W-A:RSM10/YDR041W:YDR115W:RSM18/YER050C:MRPL31/YKL138C:MSS51/YLR203C:MRPL39/YML009C:MRPS17/YMR188C:MRPL24/YMR193W:MRPL33/YMR286W:MRPL19/YNL185C:MRPS18/YNL306W:RSM19/YNR037C:RTC6/YPL183W-A:MRPL51/YPR100W	70131:9060:32543:33108
6357	regulation of transcription from RNA polymerase II promoter	25 out of 260 genes, 9.6%	257 out of 7166 background genes, 3.6%	0.00328	0.00	0.00	RXT2/YBR095C:SMP1/YBR182C:HPC2/YBR215W:INO2/YDR123C:ADR1/YDR216W:RAD9/YDR217C:CAD1/YDR423C:MOT2/YER068W:DOT6/YER088C:CEG1/YGL130W:OPI1/YHL020C:VHR1/YIL056W:YAP5/YIR018W:SPT8/YLR055C:SUB1/YMR039C:MCM1/YMR043W:HOT1/YMR172W:RPD3/YNL330C:SFL1/YOR140W:ISW2/YOR304W:SKS1/YPL026C:RLM1/YPL089C:EAF3/YPR023C:TFB4/YPR056W:ROX1/YPR065W	45944:30447:6281:6325:30968:15758:6312:30466:1308:10526:31571:747:1101:433:6348:6303:10553:77:47484:45945:6369:83:122:1403:183:6357:43618:6370:6476:51726:6270:9102:6338:6468:6336:45892:46686:16575:289:6368:16567:70898:10621:16573:6342:8654:10552:31573:16584:7031:6109:60195:209:32968:6367:16568:31505:6289:6972:9826:6350:46020:34401:9749:7070:7165
10628	positive regulation of gene expression	18 out of 260 genes, 6.9%	148 out of 7166 background genes, 2.1%	0.00336	0.00	0.00	SMP1/YBR182C:INO2/YDR123C:RAD9/YDR217C:SIR4/YDR227W:CAD1/YDR423C:CEG1/YGL130W:OPI1/YHL020C:YAP5/YIR018W:CBF1/YJR060W:CTK1/YKL139W:SPT8/YLR055C:GAL80/YML051W:CTK3/YML112W:SUB1/YMR039C:RPD3/YNL330C:SKS1/YPL026C:RLM1/YPL089C:AFT2/YPL202C	45941:45944:6281:6333:6325:30968:15758:6312:30466:1308:10526:31571:1101:6879:6012:6348:6303:77:6979:18105:47484:45945:6369:83:122:45903:70816:183:31124:43618:411:6370:6476:51726:6468:16481:46686:16575:7059:70898:32786:10621:16573:6342:8654:10552:31573:45943:43193:32968:6367:16568:31505:6289:6972:9086:34401:33673:9749:42493:7165
50896	response to stimulus	53 out of 260 genes, 20.4%	795 out of 7166 background genes, 11.1%	0.00357	0.00	0.00	RIB1/YBL033C:SMP1/YBR182C:BEM1/YBR200W:MET8/YBR213W:RVS161/YCR009C:SNT1/YCR033W:YCR102C:SLX5/YDL013W:ADR1/YDR216W:RAD9/YDR217C:SIR4/YDR227W:HIM1/YDR317W:CAD1/YDR423C:ISC1/YER019W:UBP3/YER151C:PTR3/YFR029W:SOH1/YGL127C:HOS2/YGL194C:OPI1/YHL020C:NPR3/YHL023C:YNG2/YHR090C:QDR2/YIL121W:SSL2/YIL143C:CBF1/YJR060W:IXR1/YKL032C:PSR2/YLR019W:NHA1/YLR138W:MID2/YLR332W:RAD52/YML032C:GAL80/YML051W:SML1/YML05…	9410:6974:45941:767:45944:730:46580:6281:6333:722:6325:30968:51666:15758:6071:6312:727:31929:34198:30004:6366:30466:1308:1558:10526:34517:31571:754:747:1101:9651:6508:6879:6012:723:433:103:6348:6303:6855:77:6979:47484:6873:6950:6970:30149:42326:43486:45945:7005:6369:83:45002:19354:6470:122:45449:10525:46688:1403:183:6357:43618:411:46513:398:10107:10255:6476:51726:30036:16579:9231:6338:45003:753:6…
16568	chromatin modification	20 out of 260 genes, 7.7%	179 out of 7166 background genes, 2.5%	0.00377	0.00	0.00	RXT2/YBR095C:SNT1/YCR033W:SIR4/YDR227W:SWP82/YFL049W:TAF6/YGL112C:HOS2/YGL194C:RTF1/YGL244W:RTG2/YGL252C:YNG2/YHR090C:HOS4/YIL112W:RSC4/YKR008W:SPT8/YLR055C:YAF9/YNL107W:RPD3/YNL330C:HST1/YOL068C:LEO1/YOR123C:ARP8/YOR141C:ISW2/YOR304W:EAF3/YPR023C:SGV1/YPR161C	6974:45944:6281:6325:6312:6366:30466:1308:10526:747:10390:31930:6337:30433:6348:6303:43486:83:16571:45950:122:45449:1403:70816:183:43044:6357:6476:1310:6338:6468:32568:45892:86:16575:6368:7242:6355:10621:16573:6342:10552:16584:60195:51123:16568:32874:6350:45835:46020:51571:34401
31325	positive regulation of cellular metabolic process	21 out of 260 genes, 8.1%	196 out of 7166 background genes, 2.7%	0.00429	0.00	0.00	SMP1/YBR182C:INO2/YDR123C:RAD9/YDR217C:SIR4/YDR227W:CAD1/YDR423C:CEG1/YGL130W:OPI1/YHL020C:YAP5/YIR018W:CBF1/YJR060W:CTK1/YKL139W:SPT8/YLR055C:MSS51/YLR203C:GAL80/YML051W:CTK3/YML112W:SUB1/YMR039C:BDP1/YNL039W:RPD3/YNL330C:SKS1/YPL026C:RLM1/YPL089C:AFT2/YPL202C:SGV1/YPR161C	45941:45944:6281:6333:6325:30968:15758:6312:30466:70131:1308:10526:31571:1101:6879:6012:6348:6303:77:6979:18105:47484:45945:6369:83:122:45903:70816:183:31124:43618:411:6370:6476:51726:6468:16481:46686:16575:6383:7059:70898:32786:10621:16573:6342:8654:10552:31573:70896:45943:43193:32968:6367:16568:31505:6289:6972:6350:51571:9086:34401:33673:9749:42493:7165
43170	macromolecule metabolic process	129 out of 260 genes, 49.6%	2617 out of 7166 background genes, 36.5%	0.00429	0.00	0.00	CYC3/YAL039C:HAP3/YBL021C:RXT2/YBR095C:CBP6/YBR120C:NPL4/YBR170C:SMP1/YBR182C:HPC2/YBR215W:MRPL27/YBR282W:SNT1/YCR033W:SLX5/YDL013W:MRP10/YDL045W-A:RSM10/YDR041W:YDR115W:INO2/YDR123C:RUB1/YDR139C:MTQ2/YDR140W:ADR1/YDR216W:RAD9/YDR217C:SIR4/YDR227W:SNU56/YDR240C:SEM1/YDR363W-A:CAD1/YDR423C:SNM1/YDR478W:PHO8/YDR481C:RSM28/YDR494W:SLF1/YDR515W:AFG3/YER017C:GAL83/YER027C:RSM18/YER050C:MOT2/YER068W:DO…	9410:6261:6974:6467:45941:70893:8054:767:45944:55:30447:6281:6333:6325:6610:6609:15031:42787:30968:43254:51754:16226:43248:15758:6627:6312:7155:6511:16071:6366:30466:6611:70131:1308:51604:6267:10526:34517:30100:31571:754:747:1101:18364:10390:34613:6508:6879:45041:6012:9060:723:31578:433:32297:6337:30433:51096:6348:6303:6388:10553:77:6979:18105:47484:6873:6950:6999:6970:6880:910:32781:43486:6391:6…
9893	positive regulation of metabolic process	21 out of 260 genes, 8.1%	197 out of 7166 background genes, 2.7%	0.00465	0.00	0.00	SMP1/YBR182C:INO2/YDR123C:RAD9/YDR217C:SIR4/YDR227W:CAD1/YDR423C:CEG1/YGL130W:OPI1/YHL020C:YAP5/YIR018W:CBF1/YJR060W:CTK1/YKL139W:SPT8/YLR055C:MSS51/YLR203C:GAL80/YML051W:CTK3/YML112W:SUB1/YMR039C:BDP1/YNL039W:RPD3/YNL330C:SKS1/YPL026C:RLM1/YPL089C:AFT2/YPL202C:SGV1/YPR161C	45941:45944:6281:6333:6325:30968:15758:6312:30466:70131:1308:10526:31571:1101:6879:6012:6348:6303:77:6979:18105:47484:45945:6369:83:122:45903:70816:183:31124:43618:411:6370:6476:51726:6468:16481:46686:16575:6383:7059:70898:32786:10621:16573:6342:8654:10552:31573:70896:45943:43193:32968:6367:16568:31505:6289:6972:6350:51571:9086:34401:33673:9749:42493:7165
9059	macromolecule biosynthetic process	83 out of 260 genes, 31.9%	1475 out of 7166 background genes, 20.6%	0.00468	0.00	0.00	HAP3/YBL021C:RXT2/YBR095C:CBP6/YBR120C:SMP1/YBR182C:HPC2/YBR215W:MRPL27/YBR282W:SNT1/YCR033W:MRP10/YDL045W-A:RSM10/YDR041W:YDR115W:INO2/YDR123C:MTQ2/YDR140W:ADR1/YDR216W:RAD9/YDR217C:SIR4/YDR227W:CAD1/YDR423C:RSM28/YDR494W:SLF1/YDR515W:RSM18/YER050C:MOT2/YER068W:DOT6/YER088C:SWP82/YFL049W:TAF6/YGL112C:SOH1/YGL127C:CEG1/YGL130W:PMR1/YGL167C:HOS2/YGL194C:RTF1/YGL244W:MRPL9/YGR220C:BRF1/YGR246C:OPI1…	6974:45941:70893:8054:45944:30447:6281:6333:6325:30968:15758:6312:6366:30466:70131:1308:6267:10526:31571:747:1101:18364:10390:6879:6012:9060:433:32297:6337:30433:6348:6303:10553:77:6979:18105:47484:6873:43486:6391:45945:6369:83:6828:16571:45950:122:45449:22:10525:45903:1403:70816:183:43044:31124:6357:43618:90074:411:6878:6370:6476:51726:6270:9102:6338:6486:6468:32568:6336:6887:6816:16481:30010:45…
34645	cellular macromolecule biosynthetic process	82 out of 260 genes, 31.5%	1454 out of 7166 background genes, 20.3%	0.00501	0.00	0.00	HAP3/YBL021C:RXT2/YBR095C:CBP6/YBR120C:SMP1/YBR182C:HPC2/YBR215W:MRPL27/YBR282W:SNT1/YCR033W:MRP10/YDL045W-A:RSM10/YDR041W:YDR115W:INO2/YDR123C:MTQ2/YDR140W:ADR1/YDR216W:RAD9/YDR217C:SIR4/YDR227W:CAD1/YDR423C:RSM28/YDR494W:SLF1/YDR515W:RSM18/YER050C:MOT2/YER068W:DOT6/YER088C:SWP82/YFL049W:TAF6/YGL112C:SOH1/YGL127C:CEG1/YGL130W:PMR1/YGL167C:HOS2/YGL194C:RTF1/YGL244W:MRPL9/YGR220C:BRF1/YGR246C:OPI1…	6974:45941:70893:45944:30447:6281:6333:6325:30968:15758:6312:6366:30466:70131:1308:6267:10526:31571:747:1101:18364:10390:6879:6012:9060:433:6337:30433:6348:6303:10553:77:6979:18105:47484:6873:43486:6391:45945:6369:83:6828:16571:45950:122:45449:10525:45903:1403:70816:183:43044:31124:6357:43618:90074:411:6878:6370:6476:51726:6270:9102:6338:6486:6468:32568:6336:6887:6816:16481:30010:45892:46686:86:1…
6325	chromatin organization	22 out of 260 genes, 8.5%	215 out of 7166 background genes, 3.0%	0.00547	0.00	0.00	RXT2/YBR095C:HPC2/YBR215W:SNT1/YCR033W:SIR4/YDR227W:SWP82/YFL049W:TAF6/YGL112C:HOS2/YGL194C:RTF1/YGL244W:RTG2/YGL252C:YNG2/YHR090C:HOS4/YIL112W:CBF1/YJR060W:RSC4/YKR008W:SPT8/YLR055C:YAF9/YNL107W:RPD3/YNL330C:HST1/YOL068C:LEO1/YOR123C:ARP8/YOR141C:ISW2/YOR304W:EAF3/YPR023C:SGV1/YPR161C	6974:45944:6281:6333:6325:6312:6366:30466:1308:10526:747:10390:31930:6337:30433:6348:6303:43486:83:16571:45950:122:45449:1403:70816:183:43044:6357:6476:1310:6338:6468:32568:6336:16481:45892:86:16575:6368:7242:7059:6355:10621:16573:6342:10552:16584:60195:51123:43193:16568:32874:6350:45835:46020:51571:9086:34401:42493
10557	positive regulation of macromolecule biosynthetic process	19 out of 260 genes, 7.3%	169 out of 7166 background genes, 2.4%	0.00590	0.00	0.00	SMP1/YBR182C:INO2/YDR123C:RAD9/YDR217C:SIR4/YDR227W:CAD1/YDR423C:CEG1/YGL130W:OPI1/YHL020C:YAP5/YIR018W:CBF1/YJR060W:CTK1/YKL139W:SPT8/YLR055C:MSS51/YLR203C:GAL80/YML051W:CTK3/YML112W:SUB1/YMR039C:RPD3/YNL330C:SKS1/YPL026C:RLM1/YPL089C:AFT2/YPL202C	45941:45944:6281:6333:6325:30968:15758:6312:30466:70131:1308:10526:31571:1101:6879:6012:6348:6303:77:6979:18105:47484:45945:6369:83:122:45903:70816:183:31124:43618:411:6370:6476:51726:6468:16481:46686:16575:7059:70898:32786:10621:16573:6342:8654:10552:31573:45943:43193:32968:6367:16568:31505:6289:6972:9086:34401:33673:9749:42493:7165
10525	regulation of transposition, RNA-mediated	9 out of 260 genes, 3.5%	41 out of 7166 background genes, 0.6%	0.00686	0.00	0.00	SOH1/YGL127C:RTF1/YGL244W:SSL2/YIL143C:SIC1/YLR079W:RPD3/YNL330C:CSE2/YNR010W:CKB2/YOR039W:LEO1/YOR123C:EAF3/YPR023C	6974:45944:6281:6325:6312:6366:30466:1308:10526:10390:6348:6303:6873:83:16571:122:10525:183:6357:6476:6468:30010:45892:86:16575:6368:82:6311:10621:16573:33683:79:6342:10552:6356:45144:6367:6359:19:70:16973:501:34401
45893	positive regulation of transcription, DNA-dependent	17 out of 260 genes, 6.5%	141 out of 7166 background genes, 2.0%	0.00691	0.00	0.00	SMP1/YBR182C:INO2/YDR123C:RAD9/YDR217C:SIR4/YDR227W:CAD1/YDR423C:CEG1/YGL130W:OPI1/YHL020C:YAP5/YIR018W:CBF1/YJR060W:CTK1/YKL139W:SPT8/YLR055C:GAL80/YML051W:CTK3/YML112W:SUB1/YMR039C:RPD3/YNL330C:SKS1/YPL026C:RLM1/YPL089C	45944:6281:6333:6325:30968:15758:6312:30466:1308:10526:31571:1101:6012:6348:6303:77:18105:47484:45945:6369:83:122:45903:70816:183:31124:43618:411:6370:6476:51726:6468:16481:46686:16575:7059:70898:32786:10621:16573:6342:8654:10552:31573:45943:43193:32968:16568:31505:6289:6972:9086:34401:33673:9749:42493:7165
31328	positive regulation of cellular biosynthetic process	19 out of 260 genes, 7.3%	175 out of 7166 background genes, 2.4%	0.00978	0.00	0.00	SMP1/YBR182C:INO2/YDR123C:RAD9/YDR217C:SIR4/YDR227W:CAD1/YDR423C:CEG1/YGL130W:OPI1/YHL020C:YAP5/YIR018W:CBF1/YJR060W:CTK1/YKL139W:SPT8/YLR055C:MSS51/YLR203C:GAL80/YML051W:CTK3/YML112W:SUB1/YMR039C:RPD3/YNL330C:SKS1/YPL026C:RLM1/YPL089C:AFT2/YPL202C	45941:45944:6281:6333:6325:30968:15758:6312:30466:70131:1308:10526:31571:1101:6879:6012:6348:6303:77:6979:18105:47484:45945:6369:83:122:45903:70816:183:31124:43618:411:6370:6476:51726:6468:16481:46686:16575:7059:70898:32786:10621:16573:6342:8654:10552:31573:45943:43193:32968:6367:16568:31505:6289:6972:9086:34401:33673:9749:42493:7165
9891	positive regulation of biosynthetic process	19 out of 260 genes, 7.3%	175 out of 7166 background genes, 2.4%	0.00978	0.00	0.00	SMP1/YBR182C:INO2/YDR123C:RAD9/YDR217C:SIR4/YDR227W:CAD1/YDR423C:CEG1/YGL130W:OPI1/YHL020C:YAP5/YIR018W:CBF1/YJR060W:CTK1/YKL139W:SPT8/YLR055C:MSS51/YLR203C:GAL80/YML051W:CTK3/YML112W:SUB1/YMR039C:RPD3/YNL330C:SKS1/YPL026C:RLM1/YPL089C:AFT2/YPL202C	45941:45944:6281:6333:6325:30968:15758:6312:30466:70131:1308:10526:31571:1101:6879:6012:6348:6303:77:6979:18105:47484:45945:6369:83:122:45903:70816:183:31124:43618:411:6370:6476:51726:6468:16481:46686:16575:7059:70898:32786:10621:16573:6342:8654:10552:31573:45943:43193:32968:6367:16568:31505:6289:6972:9086:34401:33673:9749:42493:7165
