# Supplementary material for: Bulk Segregant Analysis by High-Throughput Sequencing Reveals a Novel Xylose Utilization Gene from Saccharomyces cerevisiae
Source: PLoS Genet. 2010 May 13;6(5):e1000942. doi: 10.1371/journal.pgen.1000942 (PMC2869308; doi:10.1371/journal.pgen.1000942)
Supplement: Table S1 — Strains screened for xylose utilization. (0.09 MB XLS) [file pgen.1000942.s010.xls]

## Sheet: Sheet1
Table S1. Strains screened for xylose utilization.
Name	Species	MAT	Genotype	Description	Purchased/Acquired
Montrachet	S. cerevisiae			wine strain from Lalvin®	Vinquiry
Montrachet	S. cerevisiae			wine strain from Red Star®	The Wine Lab
UCD522	S. cerevisiae			"Montrachet" wine strain from UCD	Univeristy of California at Davis, Viticulture & Enology Culture Collection
Pasteur Red	S. cerevisiae			wine strain from Red Star®	The Wine Lab
UCD725	S. cerevisiae			"French Red" wine strain from UC Davis Culture Collection	Univeristy of California at Davis, Viticulture & Enology Culture Collection
UCD904	S. cerevisiae			"French Red" wine strain from UC Davis Culture Collection	Univeristy of California at Davis, Viticulture & Enology Culture Collection
Champagne	S. cerevisiae			wine strain from Lalvin®	Vinquiry
Pasteur Champagne	S. cerevisiae			wine strain from Red Star®	The Wine Lab
UCD595	S. cerevisiae			"Pasteur Champagne" wine strain from UC Davis Culture Collection	Univeristy of California at Davis, Viticulture & Enology Culture Collection
EC1118	S. cerevisiae			wine strain from Lalvin®	Vinquiry
Premier Cuvee	S. cerevisiae			wine strain from Red Star®	The Wine Lab
UCD819	S. cerevisiae			"Prise de Mousse" wine strain from UC Davis Culture Collection	Univeristy of California at Davis, Viticulture & Enology Culture Collection
DBY10144	S. cerevisiae	a/α		FY (DBY10146 x DBY10147)	David Botstein Lab (Princeton University)
DBY10146	S. cerevisiae	a		FY	David Botstein Lab (Princeton University)
DBY10147	S. cerevisiae	α		FY	David Botstein Lab (Princeton University)
DBY10148	S. cerevisiae	a		CEN.PK	David Botstein Lab (Princeton University)
DBY10149	S. cerevisiae	α		CEN.PK	David Botstein Lab (Princeton University)
DBY9500	S. cerevisiae	a/α	MAL2-8c/MAL2-8c	CEN.PK	Entian K, Kotter P (1998) Yeast Mutant and Plasmid Collections. Methods in Microbiology 26: 431
BA11	S. cerevisiae	a/α		Beads BA11 colony a
BA11	S. cerevisiae	a/α		Beads BA11 colony b
BA11	S. cerevisiae	a/α		BA11 colony a
BA11	S. cerevisiae	a/α		BA11 colony b
GSY23	S. cerevisiae	a/α	ura3-52/+, gal3/+	FY3xY101
GSY24	S. cerevisiae	a/α	ura3-52/+, gal3/+	FY3xY101
JG436	S. cerevisiae	a	pdr5::Tn5, leu2, met5, ura3-52		Nancy Alexander (NCAUR)
ScAYT1Δ	S. cerevisiae	a	ayt1Δ, ura3, met5		Nancy Alexander (NCAUR)
RW2802	S. cerevisiae	a	leu2, ura3, met5		Nancy Alexander (NCAUR)
Deletion Collection #1035	S. cerevisiae	a	ypl257wΔ::KanMX, his3Δ1, leu2Δ0, met15Δ0, ura3Δ0		Tim Stearns Lab (Stanford University)
CC2	S. cerevisiae		lys9	Y55	Gianni Liti, Ed Louis Lab (University of Nottingham)
CC3	S. paradoxus		ura3	N-17	Gianni Liti, Ed Louis Lab (University of Nottingham)
CC6	S.bayanus		lys2-5/lys2-5		Gianni Liti, Ed Louis Lab (University of Nottingham)
CC2xCC3	S. cerevisiae S. paradoxus			S. cerevisiae / S. paradoxus Hybrid	Gianni Liti, Ed Louis Lab (University of Nottingham)
CC13	S. cerevisiae S. bayanus		URA3, lys9	Viable spore from CC7 (CC2xCC5 hybrid)	Gianni Liti, Ed Louis Lab (University of Nottingham)
CC14	S. cerevisiae S. bayanus		URA3, lys9	Viable spore from CC7 (CC2xCC5 hybrid)	Gianni Liti, Ed Louis Lab (University of Nottingham)
CC36	S. cerevisiae S. bayanus		URA3, lys9	Viable spore from CC7 (CC2xCC5 hybrid)	Gianni Liti, Ed Louis Lab (University of Nottingham)
CC37	S. cerevisiae S. bayanus		URA3, lys9	Viable spore from CC7 (CC2xCC5 hybrid)	Gianni Liti, Ed Louis Lab (University of Nottingham)
CC38	S. cerevisiae S. bayanus		URA3, lys9	Viable spore from CC7 (CC2xCC5 hybrid)	Gianni Liti, Ed Louis Lab (University of Nottingham)
CC39	S. cerevisiae S. bayanus		URA3, lys9	Viable spore from CC7 (CC2xCC5 hybrid)	Gianni Liti, Ed Louis Lab (University of Nottingham)
CC40	S. cerevisiae S. bayanus		ura3, LYS9	Viable spore from CC7 (CC2xCC5 hybrid)	Gianni Liti, Ed Louis Lab (University of Nottingham)
CC41	S. cerevisiae S. bayanus		ura3, LYS9	Viable spore from CC7 (CC2xCC5 hybrid)	Gianni Liti, Ed Louis Lab (University of Nottingham)
CC42	S. cerevisiae S. bayanus		ura3, LYS9	Viable spore from CC7 (CC2xCC5 hybrid)	Gianni Liti, Ed Louis Lab (University of Nottingham)
CC43	S. cerevisiae S. bayanus		ura3, LYS9	Viable spore from CC7 (CC2xCC5 hybrid)	Gianni Liti, Ed Louis Lab (University of Nottingham)
CC44	S. cerevisiae S. bayanus		ura3, LYS9	Viable spore from CC7 (CC2xCC5 hybrid)	Gianni Liti, Ed Louis Lab (University of Nottingham)
CC45	S. cerevisiae S. bayanus		ura3, LYS9	Viable spore from CC7 (CC2xCC5 hybrid)	Gianni Liti, Ed Louis Lab (University of Nottingham)
CC46	S. cerevisiae S. bayanus		ura3, LYS9	Viable spore from CC7 (CC2xCC5 hybrid)	Gianni Liti, Ed Louis Lab (University of Nottingham)
CC50	S. cerevisiae S. bayanus		ura3, LYS9	Viable spore from CC7 (CC2xCC5 hybrid)	Gianni Liti, Ed Louis Lab (University of Nottingham)
CC51	S. cerevisiae S. bayanus		ura3, LYS9	Viable spore from CC7 (CC2xCC5 hybrid)	Gianni Liti, Ed Louis Lab (University of Nottingham)
CC53	S. cerevisiae S. bayanus		ura3, LYS9	Viable spore from CC7 (CC2xCC5 hybrid)	Gianni Liti, Ed Louis Lab (University of Nottingham)
CC54	S. cerevisiae S. bayanus			Viable spore from CC17 (viable spore from CC7 (CC2xCC5))	Gianni Liti, Ed Louis Lab (University of Nottingham)
CC55	S. cerevisiae S. bayanus			Viable spore from CC17 (viable spore from CC7 (CC2xCC5))	Gianni Liti, Ed Louis Lab (University of Nottingham)
CC56	S. cerevisiae S. bayanus			Viable spore from CC17 (viable spore from CC7 (CC2xCC5))	Gianni Liti, Ed Louis Lab (University of Nottingham)
CC57	S. cerevisiae S. bayanus			Viable spore from CC17 (viable spore from CC7 (CC2xCC5))	Gianni Liti, Ed Louis Lab (University of Nottingham)
CC58	S. cerevisiae S. paradoxus			Viable spore from CC22 (viable spore from CC8 (CC1xCC3))	Gianni Liti, Ed Louis Lab (University of Nottingham)
CC59	S. cerevisiae S. paradoxus			Viable spore from CC22 (viable spore from CC8 (CC1xCC3))	Gianni Liti, Ed Louis Lab (University of Nottingham)
CC60	S. cerevisiae S. paradoxus			Viable spore from CC22 (viable spore from CC8 (CC1xCC3))	Gianni Liti, Ed Louis Lab (University of Nottingham)
CC61	S. cerevisiae S. paradoxus			Viable spore from CC22 (viable spore from CC8 (CC1xCC3))	Gianni Liti, Ed Louis Lab (University of Nottingham)
CC62	S. cerevisiae S. bayanus			Viable spore from CC15 (viable spore from CC7 (CC2xCC5))	Gianni Liti, Ed Louis Lab (University of Nottingham)
CC63	S. cerevisiae S. bayanus			Viable spore from CC15 (viable spore from CC7 (CC2xCC5))	Gianni Liti, Ed Louis Lab (University of Nottingham)
CC64	S. cerevisiae S. bayanus			Viable spore from CC15 (viable spore from CC7 (CC2xCC5))	Gianni Liti, Ed Louis Lab (University of Nottingham)
CC65	S. cerevisiae S. bayanus			Viable spore from CC15 (viable spore from CC7 (CC2xCC5))	Gianni Liti, Ed Louis Lab (University of Nottingham)
CC66	S. cerevisiae S. paradoxus			Viable spore from CC19 (viable spore from CC8 (CC1xCC3))	Gianni Liti, Ed Louis Lab (University of Nottingham)
CC67	S. cerevisiae S. paradoxus			Viable spore from CC19 (viable spore from CC8 (CC1xCC3))	Gianni Liti, Ed Louis Lab (University of Nottingham)
CC68	S. cerevisiae S. paradoxus			Viable spore from CC19 (viable spore from CC8 (CC1xCC3))	Gianni Liti, Ed Louis Lab (University of Nottingham)
CC69	S. cerevisiae S. paradoxus			Viable spore from CC19 (viable spore from CC8 (CC1xCC3))	Gianni Liti, Ed Louis Lab (University of Nottingham)
CC70	S. cerevisiae S. paradoxus			Viable spore from CC21 (viable spore from CC8 (CC1xCC3))	Gianni Liti, Ed Louis Lab (University of Nottingham)
CC71	S. cerevisiae S. paradoxus			Viable spore from CC21 (viable spore from CC8 (CC1xCC3))	Gianni Liti, Ed Louis Lab (University of Nottingham)
CC72	S. cerevisiae S. paradoxus			Viable spore from CC21 (viable spore from CC8 (CC1xCC3))	Gianni Liti, Ed Louis Lab (University of Nottingham)
CC73	S. cerevisiae S. paradoxus			Viable spore from CC21 (viable spore from CC8 (CC1xCC3))	Gianni Liti, Ed Louis Lab (University of Nottingham)
CC100	S. cerevisiae S. bayanus			Viable spore from CC50	Gianni Liti, Ed Louis Lab (University of Nottingham)
CC101	S. cerevisiae S. bayanus			Viable spore from CC50	Gianni Liti, Ed Louis Lab (University of Nottingham)
CC102	S. cerevisiae S. bayanus			Viable spore from CC50	Gianni Liti, Ed Louis Lab (University of Nottingham)
CC103	S. cerevisiae S. bayanus			Viable spore from CC50	Gianni Liti, Ed Louis Lab (University of Nottingham)
CC104	S. cerevisiae S. bayanus			Viable spore from CC51	Gianni Liti, Ed Louis Lab (University of Nottingham)
CC105	S. cerevisiae S. bayanus			Viable spore from CC51	Gianni Liti, Ed Louis Lab (University of Nottingham)
CC106	S. cerevisiae S. bayanus			Viable spore from CC51	Gianni Liti, Ed Louis Lab (University of Nottingham)
CC107	S. cerevisiae S. bayanus			Viable spore from CC51	Gianni Liti, Ed Louis Lab (University of Nottingham)
CC108	S. cerevisiae S. bayanus			Viable spore from CC53	Gianni Liti, Ed Louis Lab (University of Nottingham)
CC109	S. cerevisiae S. bayanus			Viable spore from CC53	Gianni Liti, Ed Louis Lab (University of Nottingham)
CC110	S. cerevisiae S. bayanus			Viable spore from CC53	Gianni Liti, Ed Louis Lab (University of Nottingham)
CC111	S. cerevisiae S. bayanus			Viable spore from CC53	Gianni Liti, Ed Louis Lab (University of Nottingham)
CC185	S. paradoxus		ura3-1/ura3-1, HO+/HO+	Spore from CBS432 (flocculent)	Gianni Liti, Ed Louis Lab (University of Nottingham)
CC186	S. cerevisiae	a	ho-, ade2-1, lys2	"S288C" background, spore from M157xOS96	Gianni Liti, Ed Louis Lab (University of Nottingham)
CC187	S. cerevisiae S. bayanus			CC229xCC6 S. cerevisiae x S. bayanus F1 hybrid parent	Gianni Liti, Ed Louis Lab (University of Nottingham)
CC188	S. cerevisiae S. bayanus			CC229xCC6 S. cerevisiae x S. bayanus F1 hybrid parent	Gianni Liti, Ed Louis Lab (University of Nottingham)
CC189	S. cerevisiae S. bayanus			CC230xCC6 S. cerevisiae x S. bayanus F1 hybrid parent	Gianni Liti, Ed Louis Lab (University of Nottingham)
CC190	S. cerevisiae S. bayanus			CC230xCC6 S. cerevisiae x S. bayanus F1 hybrid parent	Gianni Liti, Ed Louis Lab (University of Nottingham)
CC191	S. cerevisiae S. paradoxus			CC185xCC186 S. cerevisiae x S. paradoxus F1 hybrid parent	Gianni Liti, Ed Louis Lab (University of Nottingham)
CC192	S. cerevisiae S. paradoxus			CC185xCC186 S. cerevisiae x S. paradoxus F1 hybrid parent	Gianni Liti, Ed Louis Lab (University of Nottingham)
CC193	S. cerevisiae S. paradoxus		HO+, ade-	Viable spore from CC191 F2 hybrid spore of S. cerevisiae x S. paradoxus	Gianni Liti, Ed Louis Lab (University of Nottingham)
CC194	S. cerevisiae S. paradoxus		HO+, ade-	Viable spore from CC191 F2 hybrid spore of S. cerevisiae x S. paradoxus	Gianni Liti, Ed Louis Lab (University of Nottingham)
CC195	S. cerevisiae S. paradoxus		HO+, ade-	Viable spore from CC191 F2 hybrid spore of S. cerevisiae x S. paradoxus	Gianni Liti, Ed Louis Lab (University of Nottingham)
CC196	S. cerevisiae S. paradoxus		HO+, ade-	Viable spore from CC191 F2 hybrid spore of S. cerevisiae x S. paradoxus	Gianni Liti, Ed Louis Lab (University of Nottingham)
CC197	S. cerevisiae S. paradoxus		HO+, ade-	Viable spore from CC191 F2 hybrid spore of S. cerevisiae x S. paradoxus	Gianni Liti, Ed Louis Lab (University of Nottingham)
CC198	S. cerevisiae S. paradoxus		HO+, ade-	Viable spore from CC191 F2 hybrid spore of S. cerevisiae x S. paradoxus	Gianni Liti, Ed Louis Lab (University of Nottingham)
CC199	S. cerevisiae S. paradoxus		HO+, ade-	Viable spore from CC191 F2 hybrid spore of S. cerevisiae x S. paradoxus	Gianni Liti, Ed Louis Lab (University of Nottingham)
CC200	S. cerevisiae S. paradoxus		HO+, ade-	Viable spore from CC191 F2 hybrid spore of S. cerevisiae x S. paradoxus	Gianni Liti, Ed Louis Lab (University of Nottingham)
CC201	S. cerevisiae S. paradoxus		HO+, ade-	Viable spore from CC191 F2 hybrid spore of S. cerevisiae x S. paradoxus	Gianni Liti, Ed Louis Lab (University of Nottingham)
CC202	S. cerevisiae S. paradoxus		HO+, ade-	Viable spore from CC191 F2 hybrid spore of S. cerevisiae x S. paradoxus	Gianni Liti, Ed Louis Lab (University of Nottingham)
CC203	S. cerevisiae S. paradoxus		HO+, ade-	Viable spore from CC191 F2 hybrid spore of S. cerevisiae x S. paradoxus	Gianni Liti, Ed Louis Lab (University of Nottingham)
CC204	S. cerevisiae S. paradoxus		HO+, ade-	Viable spore from CC191 F2 hybrid spore of S. cerevisiae x S. paradoxus	Gianni Liti, Ed Louis Lab (University of Nottingham)
CC205	S. cerevisiae S. paradoxus		HO+, ade-	Viable spore from CC191 F2 hybrid spore of S. cerevisiae x S. paradoxus	Gianni Liti, Ed Louis Lab (University of Nottingham)
CC206	S. cerevisiae S. paradoxus		HO+, ade-	Viable spore from CC191 F2 hybrid spore of S. cerevisiae x S. paradoxus	Gianni Liti, Ed Louis Lab (University of Nottingham)
CC207	S. cerevisiae S. paradoxus		ho-, ade-	Viable spore from CC191 F2 hybrid spore of S. cerevisiae x S. paradoxus	Gianni Liti, Ed Louis Lab (University of Nottingham)
CC208	S. cerevisiae S. paradoxus		HO+, ade-	Viable spore from CC191 F2 hybrid spore of S. cerevisiae x S. paradoxus	Gianni Liti, Ed Louis Lab (University of Nottingham)
CC209	S. cerevisiae S. paradoxus		HO+, ade-	Viable spore from CC191 F2 hybrid spore of S. cerevisiae x S. paradoxus	Gianni Liti, Ed Louis Lab (University of Nottingham)
CC210	S. cerevisiae S. paradoxus		ho-, ade-, lys-, ura-	Viable spore from CC191 F2 hybrid spore of S. cerevisiae x S. paradoxus	Gianni Liti, Ed Louis Lab (University of Nottingham)
CC211	S. cerevisiae S. paradoxus		HO+, ade-	Viable spore from CC191 F2 hybrid spore of S. cerevisiae x S. paradoxus	Gianni Liti, Ed Louis Lab (University of Nottingham)
CC212	S. cerevisiae S. paradoxus		ho-, ade-, lys-, ura-	Viable spore from CC191 F2 hybrid spore of S. cerevisiae x S. paradoxus	Gianni Liti, Ed Louis Lab (University of Nottingham)
CC213	S. cerevisiae S. paradoxus		HO+, ade-	Viable spore from CC191 F2 hybrid spore of S. cerevisiae x S. paradoxus	Gianni Liti, Ed Louis Lab (University of Nottingham)
CC214	S. cerevisiae S. paradoxus		HO+, ade-	Viable spore from CC191 F2 hybrid spore of S. cerevisiae x S. paradoxus	Gianni Liti, Ed Louis Lab (University of Nottingham)
CC215	S. cerevisiae S. paradoxus		HO+, ade-	Viable spore from CC191 F2 hybrid spore of S. cerevisiae x S. paradoxus	Gianni Liti, Ed Louis Lab (University of Nottingham)
CC216	S. cerevisiae S. paradoxus		ho-, ade-, lys-	Viable spore from CC191 F2 hybrid spore of S. cerevisiae x S. paradoxus	Gianni Liti, Ed Louis Lab (University of Nottingham)
CC217	S. cerevisiae S. paradoxus		HO+, ade-	Viable spore from CC191 F2 hybrid spore of S. cerevisiae x S. paradoxus	Gianni Liti, Ed Louis Lab (University of Nottingham)
CC218	S. cerevisiae S. paradoxus		HO+/-, ade- ? "Diads"	Viable spore from CC191 F2 hybrid spore of S. cerevisiae x S. paradoxus	Gianni Liti, Ed Louis Lab (University of Nottingham)
CC219	S. cerevisiae S. paradoxus		HO+, ade-	Viable spore from CC191 F2 hybrid spore of S. cerevisiae x S. paradoxus	Gianni Liti, Ed Louis Lab (University of Nottingham)
CC220	S. cerevisiae S. paradoxus		ho-, lys-, ade-	Viable spore from CC191 F2 hybrid spore of S. cerevisiae x S. paradoxus	Gianni Liti, Ed Louis Lab (University of Nottingham)
CC221	S. cerevisiae S. paradoxus		ho-, lys-, ade-	Viable spore from CC191 F2 hybrid spore of S. cerevisiae x S. paradoxus	Gianni Liti, Ed Louis Lab (University of Nottingham)
CC222	S. cerevisiae S. paradoxus		HO+, ade-	Viable spore from CC191 F2 hybrid spore of S. cerevisiae x S. paradoxus	Gianni Liti, Ed Louis Lab (University of Nottingham)
CC224	S. cerevisiae S. paradoxus		HO+, ade-, lys-	Viable spore from CC191 F2 hybrid spore of S. cerevisiae x S. paradoxus	Gianni Liti, Ed Louis Lab (University of Nottingham)
CC225	S. cerevisiae S. bayanus		lys-	Viable spore from CC189 F2 hybrid spore of S. cerevisiae x S. bayanus	Gianni Liti, Ed Louis Lab (University of Nottingham)
CC226	S. cerevisiae S. bayanus		ura-	Viable spore from CC189 F2 hybrid spore of S. cerevisiae x S. bayanus	Gianni Liti, Ed Louis Lab (University of Nottingham)
CC227	S. cerevisiae S. bayanus		lys-	Viable spore from CC189 F2 hybrid spore of S. cerevisiae x S. bayanus	Gianni Liti, Ed Louis Lab (University of Nottingham)
CC228	S. cerevisiae S. bayanus		ura-, lys?	Viable spore from CC189 F2 hybrid spore of S. cerevisiae x S. bayanus	Gianni Liti, Ed Louis Lab (University of Nottingham)
CC229	S. cerevisiae	α	ura3-52, his3Δ	S228C	Gianni Liti, Ed Louis Lab (University of Nottingham)
CC230	S. cerevisiae	α	ura3-52	S288C	Gianni Liti, Ed Louis Lab (University of Nottingham)
DBVPG1849	S. cerevisiae				Gianni Liti, Ed Louis Lab (University of Nottingham)
DBVPG4652	S. paradoxus				Gianni Liti, Ed Louis Lab (University of Nottingham)
CBS1513	S. pastorianus			S. carlsbergensis type Brewer'w Bottom Yeast	Gianni Liti, Ed Louis Lab (University of Nottingham)
DBVPG6045	S. paradoxus				Gianni Liti, Ed Louis Lab (University of Nottingham)
CBS1538	S. pastorianus			S. pastorianus type (Hansens 1888)	Gianni Liti, Ed Louis Lab (University of Nottingham)
CBS1260	S. pastorianus			Brewer's Top Yeast (Netherlands)	Gianni Liti, Ed Louis Lab (University of Nottingham)
CBS1486	S. pastorianus			Brewer's Bottom Yeast (Netherlands)	Gianni Liti, Ed Louis Lab (University of Nottingham)
CBS1503	S. pastorianus			Brewer's Bottom Yeast (Netherlands)	Gianni Liti, Ed Louis Lab (University of Nottingham)
DBVPG6282	S. pastorianus			Copenhagen, Denmark	Gianni Liti, Ed Louis Lab (University of Nottingham)
DBVPG6283	S. pastorianus			Copenhagen, Denmark	Gianni Liti, Ed Louis Lab (University of Nottingham)
DBVPG6284	S. pastorianus			Copenhagen, Denmark	Gianni Liti, Ed Louis Lab (University of Nottingham)
DBVPG6285	S. pastorianus			Copenhagen, Denmark, Brewer's Yeast	Gianni Liti, Ed Louis Lab (University of Nottingham)
DBVPG6560	S. pastorianus			Brewery, Denmark	Gianni Liti, Ed Louis Lab (University of Nottingham)
DBVPG6701	S. paradoxus				Gianni Liti, Ed Louis Lab (University of Nottingham)
NCYC1379	S. kudriavzevii S. cerevisiae			Hybrid according to NCYC website	Gianni Liti, Ed Louis Lab (University of Nottingham)
NCYC1380	S. cerevisiae			New Zealand, Brewer's Yeast	Gianni Liti, Ed Louis Lab (University of Nottingham)
GSY143	S. cerevisiae	a/α	ho-/ho-, ade2-1/+, lys2/+, +/ura3-52, +/his3Δ	CC186xCC229 colony #1	Sherlock Lab
GSY144	S. cerevisiae	a/α	ho-/ho-, ade2-1/+, lys2/+, +/ura3-52, +/his3Δ	CC186xCC229 colony #2	Sherlock Lab
GSY145	S. cerevisiae	α		DBY10146 x FY2	Sherlock Lab
GSY146	S. cerevisiae	α		DBY10146 x FY2	Sherlock Lab
GSY147	S. cerevisiae	a		DBY10146 x FY2	Sherlock Lab
GSY148	S. cerevisiae	a		DBY10146 x FY2	Sherlock Lab
G11				Bakery Strain (Morocco)	Mohamed Ettayebi Lab (Sidi Mohamed Bin Abdallah University)
G13				Bakery Strain (Morocco)	Mohamed Ettayebi Lab (Sidi Mohamed Bin Abdallah University)
G14				Bakery Strain (Morocco)	Mohamed Ettayebi Lab (Sidi Mohamed Bin Abdallah University)
G15				Bakery Strain (Morocco)	Mohamed Ettayebi Lab (Sidi Mohamed Bin Abdallah University)
G29				Bakery Strain (Morocco)	Mohamed Ettayebi Lab (Sidi Mohamed Bin Abdallah University)
G30				Bakery Strain (Morocco)	Mohamed Ettayebi Lab (Sidi Mohamed Bin Abdallah University)
G34				Bakery Strain (Morocco)	Mohamed Ettayebi Lab (Sidi Mohamed Bin Abdallah University)
G35				Bakery Strain (Morocco)	Mohamed Ettayebi Lab (Sidi Mohamed Bin Abdallah University)
GSY157	S. cerevisiae	a/α		GSY145xGSY147	Sherlock Lab
GSY158	S. cerevisiae	a/α		GSY145xGSY147	Sherlock Lab
CC7	S. cerevisiae S. bayanus			Y55 x CBS7001 S. cerevisiae x S. bayanus F1 parent hybrid	Gianni Liti, Ed Louis Lab (University of Nottingham)
CC8	S. cerevisiae S. paradoxus			Y55 x N-17 S. cerevisiae x S. paradoxus	Gianni Liti, Ed Louis Lab (University of Nottingham)
Wyeast 1388	S. cerevisiae ?			"Belgian Strong Ale"	Wyeast
Wyeast 1728	S. cerevisiae ?			"Scottish Ale"	Wyeast
Wyeast 215	S. ludwigii ?			"S. ludwigii" Lager strain (not cerevisiae) doesn't ferment complex sugars	Wyeast
UFRJ50791	S. cariocanus			Drosophila isolate, Brazil	Gianni Liti, Ed Louis Lab (University of Nottingham)
UFRJ50816	S. cariocanus			Drosophila isolate, Brazil	Gianni Liti, Ed Louis Lab (University of Nottingham)
NBRC1802	S. kudriavzevii			Decayed leaf isolate, Japan	Gianni Liti, Ed Louis Lab (University of Nottingham)
NBRC1803	S. kudriavzevii			Decayed leaf isolate, Japan	Gianni Liti, Ed Louis Lab (University of Nottingham)
NBRC1815	S. mikatae			Soil isolate, Japan	Gianni Liti, Ed Louis Lab (University of Nottingham)
NBRC1816	S. mikatae			Decayed leaf isolate, Japan	Gianni Liti, Ed Louis Lab (University of Nottingham)
	Pichia stipitis			Single colony isolate a	Frank Rosenzweig Lab (University of Montana, Missoula)
	Pichia stipitis			Single colony isolate b	Frank Rosenzweig Lab (University of Montana, Missoula)
DBY10009	S. cerevisiae	α	gal2, ho-	S288C based originally from G. Fink	David Botstein Lab (Princeton University)
DBY10000	S. cerevisiae	a/α	leu2Δ1/+, +/his3Δ200, trp1Δ63/+, ura3-52/ura3-52	FY23xFY73 S288C based originally from F. Winston	David Botstein Lab (Princeton University)
					Tablas Creek Winery, Paso Robles, CA
GSY175				Chardonnay, long-fermentation	Ridge Vineyards, CA
GSY176				Hi H2S Chardonnay fermentation isolate 1, flocculent	Ridge Vineyards, CA
GSY177				Hi H2S Chardonnay fermentation isolate 2, non-flocculent	Ridge Vineyards, CA
CAT1-1				Ethanol production strain, isolate 1 (Brazil)	Fermentec
CAT1-3				Ethanol production strain, isolate 3 (Brazil)	Fermentec
PE 2-1				Ethanol production strain, isolate 1 (Brazil)	Fermentec
PE 2-2				Ethanol production strain, isolate 2 (Brazil)	Fermentec
PE 2-3				Ethanol production strain, isolate 3 (Brazil)	Fermentec
ATCC208023	S.cerevisiae	a	MAL4CMGL3 suc-gal3 gal4 trp1 ura3	non-S288C	ATCC
LCM001	S. cerevisiae		agt1Δ::KanMX derivative of 1403-7a	same as ATCC208023 with deleted AGT1	Boris Stambuk Lab (Universidade Federal de Santa Catarina, Brazil)
CP1AB	S. cerevisiae	a/α	gal2/gal2, mel/mel, mal/mal	Derived from XC500A	Paquin C, Adams J. (1982) Isolation of Sets of a, α, a/α, a/a and α/α isogenic strains in Saccharomyces cerevisiae. Curr. Genet. 6: 21-24
E1	S. cerevisiae	a/α		single colony purified clone of glucose-limitation evolved CP1AB	Paquin C, Adams J. (1982) Isolation of Sets of a, α, a/α, a/a and α/α isogenic strains in Saccharomyces cerevisiae. Curr. Genet. 6: 21-25
E2	S. cerevisiae	a/α		single colony purified clone of glucose-limitation evolved CP1AB	Ferea TL, Botstein D, Brown PO, Rosenzweig RF. (1999) Systematic changes in gene expression patterns following adaptive evolution in yeast. Proc. Natl. Acad. Sci. 96: 9721-9726
E3	S. cerevisiae	a/α		single colony purified clone of glucose-limitation evolved CP1AB	Ferea TL, Botstein D, Brown PO, Rosenzweig RF. (1999) Systematic changes in gene expression patterns following adaptive evolution in yeast. Proc. Natl. Acad. Sci. 96: 9721-9727
E4	S. cerevisiae	a/α		single colony purified clone of glucose-limitation evolved CP1AB	Ferea TL, Botstein D, Brown PO, Rosenzweig RF. (1999) Systematic changes in gene expression patterns following adaptive evolution in yeast. Proc. Natl. Acad. Sci. 96: 9721-9728
E5	S. cerevisiae	a/α		single colony purified clone of glucose-limitation evolved CP1AB	Ferea TL, Botstein D, Brown PO, Rosenzweig RF. (1999) Systematic changes in gene expression patterns following adaptive evolution in yeast. Proc. Natl. Acad. Sci. 96: 9721-9729
E6	S. cerevisiae	a/α		single colony purified clone of glucose-limitation evolved CP1AB	Ferea TL, Botstein D, Brown PO, Rosenzweig RF. (1999) Systematic changes in gene expression patterns following adaptive evolution in yeast. Proc. Natl. Acad. Sci. 96: 9721-9730
E7	S. cerevisiae	a/α		single colony purified clone of glucose-limitation evolved CP1AB	Ferea TL, Botstein D, Brown PO, Rosenzweig RF. (1999) Systematic changes in gene expression patterns following adaptive evolution in yeast. Proc. Natl. Acad. Sci. 96: 9721-9731
E8	S. cerevisiae	a/α		single colony purified clone of glucose-limitation evolved CP1AB	Ferea TL, Botstein D, Brown PO, Rosenzweig RF. (1999) Systematic changes in gene expression patterns following adaptive evolution in yeast. Proc. Natl. Acad. Sci. 96: 9721-9732
E9	S. cerevisiae	a/α		single colony purified clone of glucose-limitation evolved CP1AB	Ferea TL, Botstein D, Brown PO, Rosenzweig RF. (1999) Systematic changes in gene expression patterns following adaptive evolution in yeast. Proc. Natl. Acad. Sci. 96: 9721-9733
Mauri B -A				wine strain, single colony isolate #1	Richard Gardner Lab (University of Auckland)
Mauri B -A				wine strain, single colony isolate #2	Richard Gardner Lab (University of Auckland)
GRE-A				wine strain, single colony isolate #1	Richard Gardner Lab (University of Auckland)
GRE-A				wine strain, single colony isolate #2	Richard Gardner Lab (University of Auckland)
F10-D4				wine strain, single colony isolate #1	Richard Gardner Lab (University of Auckland)
F10-D4				wine strain, single colony isolate #2	Richard Gardner Lab (University of Auckland)
F15-A1				wine strain, single colony isolate #1	Richard Gardner Lab (University of Auckland)
F15-A1				wine strain, single colony isolate #2	Richard Gardner Lab (University of Auckland)
CBS8614	S. cerevisiae S. bayanus S. ?			mixed population cider hybrid	Jure Piskur Lab (University of Lund)
CBS8614	S. cerevisiae S. bayanus S. ?			single colony #1 cider hybrid	Jure Piskur Lab (University of Lund)
CBS8614	S. cerevisiae S. bayanus S. ?			single colony #2 cider hybrid	Jure Piskur Lab (University of Lund)
Y251	S. cerevisiae S. bayanus ?			mixed population wine hybrid	Jure Piskur Lab (University of Lund)
Y251	S. cerevisiae S. bayanus ?			single colony #1 wine hybrid	Jure Piskur Lab (University of Lund)
Y251	S. cerevisiae S. bayanus ?			single colony #2 wine hybrid	Jure Piskur Lab (University of Lund)
CEN.PK2-1C	S. cerevisiae		ura3		van Dijken JP, Bauer J, Brambilla L, Duboc P, Francois JM, et al. (2000) An interlaboratory comparison of physiological and genetic properties of four Saccharomyces cerevisiae strains. Enzyme and Microbial Technology 26: 706-714
CEN.PK2-1C	S. cerevisiae		ura3, MIG1:KanMX		van Dijken JP, Bauer J, Brambilla L, Duboc P, Francois JM, et al. (2000) An interlaboratory comparison of physiological and genetic properties of four Saccharomyces cerevisiae strains. Enzyme and Microbial Technology 26: 706-715
KOY.HXT1P	S. cerevisiae		ura3		Otterstedt K, Larsson C, Bill RM, Stahlberg A, Boles E, et al. (2004) Switching the mode of metabolism in the yeast Saccharomyces cerevisiae. EMBO Rep. 5: 532–542
KOY.HXT1P	S. cerevisiae		ura3, MIG1:KanMX		Otterstedt K, Larsson C, Bill RM, Stahlberg A, Boles E, et al. (2004) Switching the mode of metabolism in the yeast Saccharomyces cerevisiae. EMBO Rep. 5: 532–543
KOY.HXT7P	S. cerevisiae		ura3		Otterstedt K, Larsson C, Bill RM, Stahlberg A, Boles E, et al. (2004) Switching the mode of metabolism in the yeast Saccharomyces cerevisiae. EMBO Rep. 5: 532–544
KOY.HXT7P	S. cerevisiae		ura3, MIG1:KanMX		Otterstedt K, Larsson C, Bill RM, Stahlberg A, Boles E, et al. (2004) Switching the mode of metabolism in the yeast Saccharomyces cerevisiae. EMBO Rep. 5: 532–545
KOY.TM6*P	S. cerevisiae		ura3		Otterstedt K, Larsson C, Bill RM, Stahlberg A, Boles E, et al. (2004) Switching the mode of metabolism in the yeast Saccharomyces cerevisiae. EMBO Rep. 5: 532–546
KOY.TM6*P	S. cerevisiae		ura3, MIG1:KanMX		Otterstedt K, Larsson C, Bill RM, Stahlberg A, Boles E, et al. (2004) Switching the mode of metabolism in the yeast Saccharomyces cerevisiae. EMBO Rep. 5: 532–547
CBS7001	S. bayanus				Culture Collection, Utrecht University
G17 #1	S. cerevisiae			Bakery strain (Morocco) , single colony isolate	Mohamed Ettayebi Lab (Sidi Mohamed Bin Abdallah University)
G17 #2	S. cerevisiae			Bakery strain (Morocco) , single colony isolate	Mohamed Ettayebi Lab (Sidi Mohamed Bin Abdallah University)
G11 #1	S. cerevisiae			Bakery strain (Morocco) , single colony isolate	Mohamed Ettayebi Lab (Sidi Mohamed Bin Abdallah University)
G11 #2	S. cerevisiae			Bakery strain (Morocco) , single colony isolate	Mohamed Ettayebi Lab (Sidi Mohamed Bin Abdallah University)
G13 #1	S. cerevisiae			Bakery strain (Morocco) , single colony isolate	Mohamed Ettayebi Lab (Sidi Mohamed Bin Abdallah University)
G13 #2	S. cerevisiae			Bakery strain (Morocco) , single colony isolate	Mohamed Ettayebi Lab (Sidi Mohamed Bin Abdallah University)
G14 #1	S. cerevisiae			Bakery strain (Morocco) , single colony isolate	Mohamed Ettayebi Lab (Sidi Mohamed Bin Abdallah University)
G14 #2	S. cerevisiae			Bakery strain (Morocco) , single colony isolate	Mohamed Ettayebi Lab (Sidi Mohamed Bin Abdallah University)
G15 #1	S. cerevisiae			Bakery strain (Morocco) , single colony isolate	Mohamed Ettayebi Lab (Sidi Mohamed Bin Abdallah University)
G15 #2	S. cerevisiae			Bakery strain (Morocco) , single colony isolate	Mohamed Ettayebi Lab (Sidi Mohamed Bin Abdallah University)
G29 #1	S. cerevisiae			Bakery strain (Morocco) , single colony isolate	Mohamed Ettayebi Lab (Sidi Mohamed Bin Abdallah University)
G29 #2	S. cerevisiae			Bakery strain (Morocco) , single colony isolate	Mohamed Ettayebi Lab (Sidi Mohamed Bin Abdallah University)
G30 #1	S. cerevisiae			Bakery strain (Morocco) , single colony isolate	Mohamed Ettayebi Lab (Sidi Mohamed Bin Abdallah University)
G30 #2	S. cerevisiae			Bakery strain (Morocco) , single colony isolate	Mohamed Ettayebi Lab (Sidi Mohamed Bin Abdallah University)
G44 #1	S. cerevisiae			Bakery strain (Morocco) , single colony isolate	Mohamed Ettayebi Lab (Sidi Mohamed Bin Abdallah University)
G44 #2	S. cerevisiae			Bakery strain (Morocco) , single colony isolate	Mohamed Ettayebi Lab (Sidi Mohamed Bin Abdallah University)
PE 2-1				Fuel ethanol producing strains (Brazil)	Boris Stambuk Lab (Universidade Federal de Santa Catarina, Brazil)
PE 2-2				Fuel ethanol producing strains (Brazil)	Boris Stambuk Lab (Universidade Federal de Santa Catarina, Brazil)
CAT 1-1				Fuel ethanol producing strains (Brazil)	Boris Stambuk Lab (Universidade Federal de Santa Catarina, Brazil)
CAT 1-2				Fuel ethanol producing strains (Brazil)	Boris Stambuk Lab (Universidade Federal de Santa Catarina, Brazil)
BG-1				Fuel ethanol producing strains (Brazil)	Boris Stambuk Lab (Universidade Federal de Santa Catarina, Brazil)
BG-2				Fuel ethanol producing strains (Brazil)	Boris Stambuk Lab (Universidade Federal de Santa Catarina, Brazil)
VR1-1				Fuel ethanol producing strains (Brazil)	Boris Stambuk Lab (Universidade Federal de Santa Catarina, Brazil)
VR1-2				Fuel ethanol producing strains (Brazil)	Boris Stambuk Lab (Universidade Federal de Santa Catarina, Brazil)
BAT-2				Fuel ethanol producing strains (Brazil)	Boris Stambuk Lab (Universidade Federal de Santa Catarina, Brazil)
BAT-1				Fuel ethanol producing strains (Brazil)	Boris Stambuk Lab (Universidade Federal de Santa Catarina, Brazil)
135-1				Fuel ethanol producing strains (Brazil)	Boris Stambuk Lab (Universidade Federal de Santa Catarina, Brazil)
135-2				Fuel ethanol producing strains (Brazil)	Boris Stambuk Lab (Universidade Federal de Santa Catarina, Brazil)
SA-1				Fuel ethanol producing strains (Brazil)	Boris Stambuk Lab (Universidade Federal de Santa Catarina, Brazil)
SA-2				Fuel ethanol producing strains (Brazil)	Boris Stambuk Lab (Universidade Federal de Santa Catarina, Brazil)
U2439-1				Fuel ethanol producing strains (Brazil)	Boris Stambuk Lab (Universidade Federal de Santa Catarina, Brazil)
U2439-2				Fuel ethanol producing strains (Brazil)	Boris Stambuk Lab (Universidade Federal de Santa Catarina, Brazil)
U829-1				Fuel ethanol producing strains (Brazil)	Boris Stambuk Lab (Universidade Federal de Santa Catarina, Brazil)
U829-2				Fuel ethanol producing strains (Brazil)	Boris Stambuk Lab (Universidade Federal de Santa Catarina, Brazil)
U1007-2				Fuel ethanol producing strains (Brazil)	Boris Stambuk Lab (Universidade Federal de Santa Catarina, Brazil)
U1007-1				Fuel ethanol producing strains (Brazil)	Boris Stambuk Lab (Universidade Federal de Santa Catarina, Brazil)
U905-1				Fuel ethanol producing strains (Brazil)	Boris Stambuk Lab (Universidade Federal de Santa Catarina, Brazil)
U905-2				Fuel ethanol producing strains (Brazil)	Boris Stambuk Lab (Universidade Federal de Santa Catarina, Brazil)
U2097-1				Fuel ethanol producing strains (Brazil)	Boris Stambuk Lab (Universidade Federal de Santa Catarina, Brazil)
U2097-2				Fuel ethanol producing strains (Brazil)	Boris Stambuk Lab (Universidade Federal de Santa Catarina, Brazil)
379-1				Fuel ethanol producing strains (Brazil)	Boris Stambuk Lab (Universidade Federal de Santa Catarina, Brazil)
379-2				Fuel ethanol producing strains (Brazil)	Boris Stambuk Lab (Universidade Federal de Santa Catarina, Brazil)
191-1	S. monacensis			Fuel ethanol producing strains (Brazil)	Boris Stambuk Lab (Universidade Federal de Santa Catarina, Brazil)
191-2	S. monacensis			Fuel ethanol producing strains (Brazil)	Boris Stambuk Lab (Universidade Federal de Santa Catarina, Brazil)
1011 MRMB 1				Single colony from Montebello Vineyard, cabernet sauvagnon fermentation collected 10/11/05 (#1)	Ridge Vineyards, CA
1011 MRMB 2				Single colony from Montebello Vineyard, cabernet sauvagnon fermentation collected 10/11/05 (#2)	Ridge Vineyards, CA
1013 MRMB 1				Single colony from Montebello Vineyard, cabernet sauvagnon fermentation collected 10/13/05 (#1)	Ridge Vineyards, CA
1013 MRMB 2				Single colony from Montebello Vineyard, cabernet sauvagnon fermentation collected 10/13/05 (#2)	Ridge Vineyards, CA
921 PRF21-1				Single colony Paso Robles Dusi Ranch Vineyard, Fermenter #F21, collected 9/21/05 end of fermentation	Ridge Vineyards, CA
921 PRF21-2				Single colony Paso Robles Dusi Ranch Vineyard, Fermenter #F21, collected 9/21/05 end of fermentation	Ridge Vineyards, CA
921 PRF22-1				Single colony Paso Robles Dusi Ranch Vineyard, Fermenter #F22, collected 9/21/05 end of fermentation	Ridge Vineyards, CA
921 PRF22-2				Single colony Paso Robles Dusi Ranch Vineyard, Fermenter #F22, collected 9/21/05 end of fermentation	Ridge Vineyards, CA
104 YCX1-1				Single colony Napa, York Creek Vineyard, Fermenter #X1, collected 10/4/05 from end of fermentation	Ridge Vineyards, CA
104 YCX1-2				Single colony Napa, York Creek Vineyard, Fermenter #X1, collected 10/4/05 from end of fermentation	Ridge Vineyards, CA
104 YCX2-1				Single colony Napa, York Creek Vineyard, Fermenter #X2, collected 10/4/05 from end of fermentation	Ridge Vineyards, CA
104 YCX2-2				Single colony Napa, York Creek Vineyard, Fermenter #X2, collected 10/4/05 from end of fermentation	Ridge Vineyards, CA
926 WRF14-1				Single colony Sonoma, Whitton Ranch, Fermenter #F14, collected 9/26/05 from end of fermentation	Ridge Vineyards, CA
926 WRF14-2				Single colony Sonoma, Whitton Ranch, Fermenter #F14, collected 9/26/05 from end of fermentation	Ridge Vineyards, CA
926 WRS10-1				Single colony Sonoma, Whitton Ranch, Fermenter #S10, collected 9/26/05 from end of fermentation	Ridge Vineyards, CA
926 WRS10-2				Single colony Sonoma, Whitton Ranch, Fermenter #S10, collected 9/26/05 from end of fermentation	Ridge Vineyards, CA
FY2	S. cerevisiae	α	ura3-52, GAL+	GAL+ strains isogenic to S288c	Winston F, Dollard C, Ricupero-Hovasse SL (1995) Construction of a set of convenient Saccharomyces cerevisiae strains that are isogenic to S288C. Yeast 11: 53-55.
FY3	S. cerevisiae	a	ura3-52, GAL+	GAL+ strains isogenic to S288c	Winston F, Dollard C, Ricupero-Hovasse SL (1995) Construction of a set of convenient Saccharomyces cerevisiae strains that are isogenic to S288C. Yeast 11: 53-55.
GSY281	S. cerevisiae S. paradoxus			viable spore of GSY88 (GSY82xGSY83), which is an F1 Hybrid of S. cerevisiae and S. bayanus	Sherlock Lab
GSY282	S. cerevisiae S. paradoxus			viable spore of GSY88 (GSY82xGSY83), which is an F1 Hybrid of S. cerevisiae and S. bayanus	Sherlock Lab
GSY283	S. cerevisiae S. paradoxus			viable spore of GSY88 (GSY82xGSY83), which is an F1 Hybrid of S. cerevisiae and S. bayanus	Sherlock Lab
GSY284	S. cerevisiae S. paradoxus			viable spore of GSY88 (GSY82xGSY83), which is an F1 Hybrid of S. cerevisiae and S. bayanus	Sherlock Lab
GSY285	S. cerevisiae S. paradoxus			viable spore of GSY88 (GSY82xGSY83), which is an F1 Hybrid of S. cerevisiae and S. bayanus	Sherlock Lab
GSY286	S. cerevisiae S. paradoxus			viable spore of GSY88 (GSY82xGSY83), which is an F1 Hybrid of S. cerevisiae and S. bayanus	Sherlock Lab
GSY287	S. cerevisiae S. paradoxus			viable spore of GSY88 (GSY82xGSY83), which is an F1 Hybrid of S. cerevisiae and S. bayanus	Sherlock Lab
GSY288	S. cerevisiae S. paradoxus			viable spore of GSY88 (GSY82xGSY83), which is an F1 Hybrid of S. cerevisiae and S. bayanus	Sherlock Lab
GSY289	S. cerevisiae S. paradoxus			viable spore of GSY88 (GSY82xGSY83), which is an F1 Hybrid of S. cerevisiae and S. bayanus	Sherlock Lab
GSY290	S. cerevisiae S. paradoxus			viable spore of GSY88 (GSY82xGSY83), which is an F1 Hybrid of S. cerevisiae and S. bayanus	Sherlock Lab
GSY291	S. cerevisiae S. paradoxus			viable spore of GSY88 (GSY82xGSY83), which is an F1 Hybrid of S. cerevisiae and S. bayanus	Sherlock Lab
GSY292	S. cerevisiae S. paradoxus			viable spore of GSY88 (GSY82xGSY83), which is an F1 Hybrid of S. cerevisiae and S. bayanus	Sherlock Lab
GSY293	S. cerevisiae S. paradoxus			viable spore of GSY88 (GSY82xGSY83), which is an F1 Hybrid of S. cerevisiae and S. bayanus	Sherlock Lab
GSY294	S. cerevisiae S. paradoxus			viable spore of GSY88 (GSY82xGSY83), which is an F1 Hybrid of S. cerevisiae and S. bayanus	Sherlock Lab
GSY295	S. cerevisiae S. paradoxus			viable spore of GSY88 (GSY82xGSY83), which is an F1 Hybrid of S. cerevisiae and S. bayanus	Sherlock Lab
GSY296	S. cerevisiae S. paradoxus			viable spore of GSY88 (GSY82xGSY83), which is an F1 Hybrid of S. cerevisiae and S. bayanus	Sherlock Lab
WY2124	S. pastorianus			Bohemian Lager	William Maca (Miller Brewing Company)
WY2124	S. pastorianus			Bohemian Lager	William Maca (Miller Brewing Company)
WY2206	S. pastorianus			Bavarian Lager	William Maca (Miller Brewing Company)
WY2206	S. pastorianus			Bavarian Lager	William Maca (Miller Brewing Company)
CC126	S. paradoxus		HO/ho::KanMX		Gianni Liti, Ed Louis Lab (University of Nottingham)
CC127	S. paradoxus		HO/ho::HygB		Gianni Liti, Ed Louis Lab (University of Nottingham)
CC261	S. cerevisiae S. paradoxus			spore from GSY88	Gianni Liti, Ed Louis Lab (University of Nottingham)
CC262	S. cerevisiae S. paradoxus			spore from GSY88	Gianni Liti, Ed Louis Lab (University of Nottingham)
CC263	S. cerevisiae S. paradoxus			spore from GSY88	Gianni Liti, Ed Louis Lab (University of Nottingham)
CC264	S. cerevisiae S. paradoxus			spore from GSY88	Gianni Liti, Ed Louis Lab (University of Nottingham)
CC265	S. cerevisiae S. paradoxus			spore from GSY88	Gianni Liti, Ed Louis Lab (University of Nottingham)
WY2000				Budvar	Susan Ruud (North Dakota State University)
WY2001				Urquell	Susan Ruud (North Dakota State University)
WY2007				Pilsen Lager	Susan Ruud (North Dakota State University)
WY2035				American Lager	Susan Ruud (North Dakota State University)
WY2112				California Lager	Susan Ruud (North Dakota State University)
WY2124				Bohemian Lager	Susan Ruud (North Dakota State University)
WY2206				Bavarian Lager	Susan Ruud (North Dakota State University)
WY2278				Czech Pils Lager	Susan Ruud (North Dakota State University)
WY2308				Munich Lager	Susan Ruud (North Dakota State University)
WLP802				Czech Budejovice	Susan Ruud (North Dakota State University)
WLP820				Oktoberfest/Maerzen	Susan Ruud (North Dakota State University)
WLP833				German Bock	Susan Ruud (North Dakota State University)
WLP838				Southern German Lager	Susan Ruud (North Dakota State University)
CC154	S. paradoxus	a	ho::KanMX	derivative of CBS432	Gianni Liti, Ed Louis Lab (University of Nottingham)
CC155	S. paradoxus	α	ho::HygB	derivative of CBS432	Gianni Liti, Ed Louis Lab (University of Nottingham)
CC156	S. paradoxus	a	ho::HygB	derivative of CBS432	Gianni Liti, Ed Louis Lab (University of Nottingham)
CC157	S. paradoxus		ho::KanMX/ho::HygB	derivative of CBS432	Gianni Liti, Ed Louis Lab (University of Nottingham)
OS 235 #1				single colony from OS 235	Gianni Liti, Ed Louis Lab (University of Nottingham)
OS 235 #2				single colony from OS 235	Gianni Liti, Ed Louis Lab (University of Nottingham)
DiSAABA #1446				Yeast isolated from wine must of Cannonau wine (1967) in Oliena, Sardinia (possible flor)	Gianfranca Ladu (Università degli Studi di Sassari, Sardinia)
DiSAABA #1804				Yeast isolated from Cannonau wine (1967) in Oliena, Sardinia (flor yeast, forms film)	Gianfranca Ladu (Università degli Studi di Sassari, Sardinia)
DiSAABA #1010				Yeast isolated from Cannonau wine (1967) in Oliena, Sardinia (unknown if flor)	Gianfranca Ladu (Università degli Studi di Sassari, Sardinia)
DiSAABA #1148				Yeast isolated from wine must of Cannonau wine (1988) in Alghero, Sardinia	Gianfranca Ladu (Università degli Studi di Sassari, Sardinia)
DiSAABA #1162				Yeast isolated from wine must of Cannonau wine (1988) in Alghero, Sardinia	Gianfranca Ladu (Università degli Studi di Sassari, Sardinia)
DiSAABA #910.10				Yeast isolated from Cannonau wine must (1990) in Tortoli, Sardinia	Gianfranca Ladu (Università degli Studi di Sassari, Sardinia)
DiSAABA #U1				Yeast isolated from Cannonau wine at end of fermentation in Jerzu, Sardinia (ULASSAI)	Gianfranca Ladu (Università degli Studi di Sassari, Sardinia)
DiSAABA #G1				Yeast isolated from Cannonau wine at end of fermentation in Jerzu, Sardinia (GAIRO)	Gianfranca Ladu (Università degli Studi di Sassari, Sardinia)
DiSAABA #1163				Yeast isolated from Cannonau must (1967) in Sorso, Sardinia	Gianfranca Ladu (Università degli Studi di Sassari, Sardinia)
DiSAABA #1107				Yeast isolated from Cannonau must (1988) in Cagliari, Sardinia	Gianfranca Ladu (Università degli Studi di Sassari, Sardinia)
CBS1171	S. cerevisiae			From top fermentation (beer)	Gianfranca Ladu (Università degli Studi di Sassari, Sardinia)
CBS380	S. bayanus			unknown origin	Culture Collection, Utrecht University
CBS395	S. bayanus			Netherlands	Culture Collection, Utrecht University
CBS424	S. bayanus			Switzerland	Culture Collection, Utrecht University
CBS1174	S. bayanus or S. pastorianus			unknown origin	Culture Collection, Utrecht University
CBS1462	S. pasteurianus			United Kingdom	Culture Collection, Utrecht University
CBS1483	S. bayanus or S. pastorianus			unknown origin	Culture Collection, Utrecht University
CBS1484	S. bayanus or S. pastorianus			unknown origin	Culture Collection, Utrecht University
CBS1502	S. bayanus or S. pastorianus			United Kingdom	Culture Collection, Utrecht University
CBS1542	S. bayanus or S. pastorianus			unknown origin	Culture Collection, Utrecht University
CBS1545	S. bayanus			Netherlands	Culture Collection, Utrecht University
CBS2156	S. bayanus or S. pastorianus			Netherlands	Culture Collection, Utrecht University
CBS2440	S. bayanus or S. pastorianus			unknown origin	Culture Collection, Utrecht University
CBS2443	S. bayanus or S. pastorianus			Netherlands	Culture Collection, Utrecht University
CBS2946	S. bayanus			unknown origin	Culture Collection, Utrecht University
CBS3008	S. bayanus			unknown origin	Culture Collection, Utrecht University
CBS5184	S. bayanus or S. pastorianus			Sweden	Culture Collection, Utrecht University
CBS5792	S. bayanus or S. pastorianus			United Kingdom	Culture Collection, Utrecht University
CBS5832	S. bayanus or S. pastorianus			unknown origin	Culture Collection, Utrecht University
CBS6903	S. bayanus or S. pastorianus			unknown origin	Culture Collection, Utrecht University
CBS2165	S. bayanus or S. pastorianus			unknown origin	Culture Collection, Utrecht University
AWRI796				wine strain	Vladimir Jiranek Lab (University of Adelaide)
W303		α		wine strain	Vladimir Jiranek Lab (University of Adelaide)
PDM				wine strain	Vladimir Jiranek Lab (University of Adelaide)
MauriB				wine strain	Vladimir Jiranek Lab (University of Adelaide)
L-2056				wine strain	Vladimir Jiranek Lab (University of Adelaide)
Hybrid 3-8				wine strain	Vladimir Jiranek Lab (University of Adelaide)
FM 16-7				wine strain	Vladimir Jiranek Lab (University of Adelaide)
C911 A				wine strain	Vladimir Jiranek Lab (University of Adelaide)
C911 D				wine strain	Vladimir Jiranek Lab (University of Adelaide)
WY2124 - lager				wine strain	Wyeast
SIHA Activ-hefe 4				wine strain	Begerow
Fermichamp				wine strain	DSM
BP725				wine strain	Mauri
Cepage Cabernet Sauvignon				wine strain	DSM
ST				wine strain	Laffort
Fermicru VR5				wine strain	DSM
Fermirouge				wine strain	DSM
Actiflore RMS2				wine strain	Laffort
VL2				wine strain	Laffort
Actiflore C (F33)				wine strain	Laffort
Actiflore RMS2				wine strain	Laffort
Actiflore C (F33)				wine strain	Laffort
VL2				wine strain	Laffort
Actiflore F5				wine strain	Laffort
Levuline ALS				wine strain	Group Oenologie
Lalvin AC				wine strain	Lallemand
Actiflore F5				wine strain	Laffort
Levuline ALS				wine strain	Group Oenologie
Lalvin AC				wine strain	Lallemand
Assmanhausen (AMH)				wine strain	Lallemand
BDX (Bordeaux Red)				wine strain	Lallemand
BM45				wine strain	Lallemand
BGY (burgundy)				wine strain	Lallemand
BRL97 (Barolo)				wine strain	Lallemand
Cotes de Blanc				wine strain	Lesaffre
CSM				wine strain	Lallemand
CY3079				wine strain	Lallemand
D254				wine strain	Lallemand
D80				wine strain	Lallemand
EC1118				wine strain	Lallemand
F10				wine strain	Laffort
F15				wine strain	Laffort
FA1				wine strain	Lallemand
French White				wine strain	Lesaffre
D47				wine strain	Lallemand
L2056				wine strain	Lallemand
L2226				wine strain	Lallemand
M2				wine strain	Lallemand
Premier Cuvee				wine strain	Lesaffre
QA23				wine strain	Lallemand
R2				wine strain	Lallemand
RC212				wine strain	Lallemand
S6U				wine strain	Lallemand
SAUV				wine strain	Lallemand
SIHA Varioferm				wine strain	Begerow
Simi White				wine strain	Lallemand
SYR				wine strain	Lallemand
T306				wine strain	Lallemand
T73				wine strain	Lallemand
V				wine strain	Lallemand
VL1				wine strain	Laffort
VL3C				wine strain	Laffort
BA11				wine strain	Lallemand
43				wine strain	Lallemand
CS2				wine strain	Lallemand
SC22				wine strain	Biospringer
SVG				wine strain	Lallemand
Fermavin 7013				wine strain	DSM
SIHA Activ-hefe 3 (WET136)				wine strain	Begerow
71B				wine strain	Lallemand
St. Georges S101				wine strain	Biospringer
UCLM S377				wine strain	Biospringer
CKS 102				wine strain	Biospringer
BC S 103				wine strain	Biospringer
SIHA Reislinghefe Activ-hefe				wine strain	Begerow
SIHA Cryarome				wine strain	Begerow
WY2035 - lager				wine strain	Wyeast
WY2278 - lager				wine strain	Wyeast
AWRI 796				wine strain	Mauri
PDM				wine strain	Mauri
AWRI R2				wine strain	Mauri
Sauvignon L3				wine strain	Mauri
UCD522 (Montrachet)				wine strain	Mauri
Primeur				wine strain	Mauri
Montrachet (UCD 522)				wine strain	Lallemand
Cru Blanc				wine strain	Mauri
SW (Simi White)				wine strain	Mauri
B				wine strain	Mauri
AWRI 350				wine strain	Mauri
NCYC 1044 - ale				wine strain	NCYC
W34/70 - lager				wine strain	Weihenstephan
WY2247 - lager				wine strain	Wyeast
W205 Hefeweizen yeast				wine strain	Weihenstephan
Chico Ael yeast-Sierra Nevada				wine strain	Wyeast
Fermiblanc Arom				wine strain	Anchor Yeast (Lallemand)
VIN13				wine strain	Anchor Yeast (Lallemand)
NT7				wine strain	Anchor Yeast (Lallemand)
228				wine strain	Anchor Yeast (Lallemand)
WE372				wine strain	Anchor Yeast (Lallemand)
NT116				wine strain	Anchor Yeast (Lallemand)
PDM				wine strain	Fermivin
VIN7				wine strain	Anchor Yeast (Lallemand)
Enoferm M1				wine strain	Lallemand
CEG (Epernay 2)				wine strain	Lallemand
Fermicru AR2				wine strain	DSM
YJM270				vineyard isolate	Fay JC, Benavides JA. (2005) Evidence for Domesticated and Wild Populations of Saccharomyces cerevisiae. PLoS Genet 1: 66-71.
UC10				vineyard isolate	Fay JC, Benavides JA. (2005) Evidence for Domesticated and Wild Populations of Saccharomyces cerevisiae. PLoS Genet 1: 66-71.
M1				vineyard isolate	Fay JC, Benavides JA. (2005) Evidence for Domesticated and Wild Populations of Saccharomyces cerevisiae. PLoS Genet 1: 66-71.
YJM434				clinical isolate	Fay JC, Benavides JA. (2005) Evidence for Domesticated and Wild Populations of Saccharomyces cerevisiae. PLoS Genet 1: 66-71.
YJM280				clinical isolate	Fay JC, Benavides JA. (2005) Evidence for Domesticated and Wild Populations of Saccharomyces cerevisiae. PLoS Genet 1: 66-71.
YJM436				clinical isolate	Fay JC, Benavides JA. (2005) Evidence for Domesticated and Wild Populations of Saccharomyces cerevisiae. PLoS Genet 1: 66-71.
K9				Sake	Fay JC, Benavides JA. (2005) Evidence for Domesticated and Wild Populations of Saccharomyces cerevisiae. PLoS Genet 1: 66-71.
Y3				African palm wine	Fay JC, Benavides JA. (2005) Evidence for Domesticated and Wild Populations of Saccharomyces cerevisiae. PLoS Genet 1: 66-71.
Y5				African bili wine	Fay JC, Benavides JA. (2005) Evidence for Domesticated and Wild Populations of Saccharomyces cerevisiae. PLoS Genet 1: 66-71.
ATCC13055				Umbria must T. Castelli	Frank Rosenzweig Lab (University of Montana, Missoula)
ATCC36023				champagne isolate	Frank Rosenzweig Lab (University of Montana, Missoula)
ATCC62014				wine isolate	Frank Rosenzweig Lab (University of Montana, Missoula)
ATCC66283	S. cerevisiae			champagne isolate	Frank Rosenzweig Lab (University of Montana, Missoula)
ATCC76673				beer isolate	Frank Rosenzweig Lab (University of Montana, Missoula)
ATCC90919				wine isolate	Frank Rosenzweig Lab (University of Montana, Missoula)
Cepage Chardonnay				wine strain	DSM
Fermicru LVCB				wine strain	DSM
N96				wine strain	Anchor Yeast (Lallemand)
Cepage Sauvignon Blanc				wine strain	DSM
WE14				wine strain	Anchor Yeast (Lallemand)
DV10				wine strain	Lallemand
Lalvin R-HST				wine strain	Lallemand
Lalvin W27				wine strain	Lallemand
NT202				wine strain	Anchor Yeast (Lallemand)
NT112				wine strain	Anchor Yeast (Lallemand)
Epernay 2				wine strain	Mauri
Elegance				wine strain	Mauri
Enoferm W46				wine strain	Lallemand
SIHA Activ-hefe 4				wine strain	Begerow
Fermichamp				wine strain	DSM
B				wine strain	Mauri
BP725				wine strain	Mauri
Cepage Cabernet Sauvignon				wine strain	DSM
ST				wine strain	Laffort
Fermicru Primeur				wine strain	DSM
Fermicru VR5				wine strain	DSM
Fermirouge				wine strain	DSM
Assmanhausen (AMH)				wine strain	Lallemand
BDX (Bordeaux Red)				wine strain	Lallemand
BM45				wine strain	Lallemand
BGY (burgundy)				wine strain	Lallemand
BRL97 (Barolo)				wine strain	Lallemand
Cotes de Blanc				wine strain	Lesaffre
CSM				wine strain	Lallemand
CY3079				wine strain	Lallemand
D254				wine strain	Lallemand
D80				wine strain	Lallemand
DV10				wine strain	Lallemand
EC1118				wine strain	Lallemand
F10				wine strain	Laffort
F15				wine strain	Laffort
F33				wine strain	Laffort
FA1				wine strain	Lallemand
French White				wine strain	Lallemand
D47				wine strain	Lallemand
V1116				wine strain	Lallemand
L2056				wine strain	Lallemand
L2226				wine strain	Lallemand
M2				wine strain	Lallemand
Montrachet (UCD 522)				wine strain	Lesaffre
Premier Cuvee				wine strain	Lesaffre
QA23				wine strain	Lallemand
R2				wine strain	Lallemand
RC212				wine strain	Lallemand
S6U				wine strain	Lallemand
SAUV				wine strain	Lallemand
Varioferm				wine strain	Begerow
Simi White				wine strain	Lallemand
SYR				wine strain	Lallemand
T306				wine strain	Lallemand
T73				wine strain	Lallemand
V				wine strain	Lallemand
VL1				wine strain	Laffort
VL3C				wine strain	Laffort
BA11				wine strain	Lallemand
43				wine strain	Lallemand
CS2				wine strain	Lallemand
SC22				wine strain	Biospringer
SVG				wine strain	Lallemand
Fermavin 7013				wine strain	DSM
SIHA Activ-hefe 3 (WET136)				wine strain	Begerow
71B				wine strain	Lallemand
St. Georges S101				wine strain	Biospringer
UCLM S377				wine strain	Biospringer
CKS 102				wine strain	Biospringer
BC S 103				wine strain	Biospringer
SIHA Reislinghefe Activ-hefe				wine strain	Begerow
SIHA Cryarome				wine strain	Begerow
WY2035 - lager				wine strain	Wyeast
WY2124 - lager				wine strain	Wyeast
WY2278 - lager				wine strain	Wyeast
AWRI 796				wine strain	Mauri
PDM				wine strain	Mauri
AWRI R2				wine strain	Mauri
Sauvignon L3				wine strain	Mauri
UCD522 (Montrachet)				wine strain	Mauri
Primeur				wine strain	Mauri
Cru Blanc				wine strain	Mauri
SW (Simi White)				wine strain	Mauri
BP725				wine strain	Mauri
AWRI 350				wine strain	Mauri
W34/70 - lager				wine strain	Weihenstephan
WY2247 - lager				wine strain	Wyeast
W205 Hefeweizen yeast				wine strain	Weihenstephan
Chico Ael yeast-Sierra Nevada				wine strain	Wyeast
Fermiblanc Arom				wine strain	Anchor Yeast (Lallemand)
VIN13				wine strain	Anchor Yeast (Lallemand)
NT7				wine strain	Anchor Yeast (Lallemand)
NT112				wine strain	Anchor Yeast (Lallemand)
228				wine strain	Anchor Yeast (Lallemand)
WE372				wine strain	Anchor Yeast (Lallemand)
NT50				wine strain	Anchor Yeast (Lallemand)
NT116				wine strain	Anchor Yeast (Lallemand)
NT45				wine strain	Anchor Yeast (Lallemand)
Fermivin PDM				wine strain	DSM
VIN7				wine strain	Anchor Yeast (Lallemand)
Enoferm M1				wine strain	Lallemand
CEG (Epernay 2)				wine strain	Lallemand
Fermicru AR2				wine strain	DSM
Cepage Chardonnay				wine strain	DSM
Fermicru LVCB				wine strain	DSM
N96				wine strain	Anchor Yeast (Lallemand)
Cepage Sauvignon Blanc				wine strain	DSM
WE14				wine strain	Anchor Yeast (Lallemand)
Lalvin R-HST				wine strain	Lallemand
Lalvin W27				wine strain	Lallemand
NT202				wine strain	Anchor Yeast (Lallemand)
Epernay 2				wine strain	Mauri
Elegance				wine strain	Mauri
Lalvin W15				wine strain	Lallemand
Enoferm W46				wine strain	Lallemand
Cepage Merlot				wine strain	DSM
12-AN				Wine yeast from Ancona region of Italy (Verdicchio grape variety)	Gianfranca Ladu (Università degli Studi di Sassari, Sardinia)
23-AN				Wine yeast from Ancona region of Italy (Pecorino grape variety)	Gianfranca Ladu (Università degli Studi di Sassari, Sardinia)
28-AN				Wine yeast from Ancona region of Italy (Pecorino grape variety)	Gianfranca Ladu (Università degli Studi di Sassari, Sardinia)
42-AN				Wine yeast from Ancona region of Italy (Pecorino grape variety)	Gianfranca Ladu (Università degli Studi di Sassari, Sardinia)
44-AN				Wine yeast from Ancona region of Italy (Pecorino grape variety)	Gianfranca Ladu (Università degli Studi di Sassari, Sardinia)
112-AN				Wine yeast from Ancona region of Italy (Verdicchio grape variety)	Gianfranca Ladu (Università degli Studi di Sassari, Sardinia)
143-AN				Wine yeast from Ancona region of Italy (Sangiovese grape variety)	Gianfranca Ladu (Università degli Studi di Sassari, Sardinia)
151-AN				Wine yeast from Ancona region of Italy (Montepulciano grape variety)	Gianfranca Ladu (Università degli Studi di Sassari, Sardinia)
157-AN				Wine yeast from Ancona region of Italy (Montepulciano grape variety)	Gianfranca Ladu (Università degli Studi di Sassari, Sardinia)
200-AN				Wine yeast from Ancona region of Italy (Passerina grape variety)	Gianfranca Ladu (Università degli Studi di Sassari, Sardinia)
205-AN				Wine yeast from Ancona region of Italy (Pecorino grape variety)	Gianfranca Ladu (Università degli Studi di Sassari, Sardinia)
AWRI1176	S. bayanus			Bulk population from top streak	Jenny Bellon (Australian Wine Research Institute)
AWRI1176	S. bayanus			Single colony isolate	Jenny Bellon (Australian Wine Research Institute)
AWRI1556	S. cerevisiae S. paradoxus			Bulk population from top streak	Jenny Bellon (Australian Wine Research Institute)
AWRI1556	S. cerevisiae S. paradoxus			Single colony isolate	Jenny Bellon (Australian Wine Research Institute)
AWRI1557	S. cerevisiae S. paradoxus			Bulk population from top streak	Jenny Bellon (Australian Wine Research Institute)
AWRI1557	S. cerevisiae S. paradoxus			Single colony isolate	Jenny Bellon (Australian Wine Research Institute)
AWRI1501	S. cerevisiae S. paradoxus			Bulk population from top streak	Jenny Bellon (Australian Wine Research Institute)
AWRI1501	S. cerevisiae S. paradoxus			Single colony isolate	Jenny Bellon (Australian Wine Research Institute)
AWRI1505	S. cerevisiae S. bayanus			Bulk population from top streak	Jenny Bellon (Australian Wine Research Institute)
AWRI1505	S. cerevisiae S. bayanus			Single colony isolate	Jenny Bellon (Australian Wine Research Institute)
AWRI1558	S. cerevisiae S. paradoxus			Bulk population from top streak	Jenny Bellon (Australian Wine Research Institute)
AWRI1558	S. cerevisiae S. paradoxus			Single colony isolate	Jenny Bellon (Australian Wine Research Institute)
AWRI1559	S. cerevisiae S. paradoxus			Bulk population from top streak	Jenny Bellon (Australian Wine Research Institute)
AWRI1559	S. cerevisiae S. paradoxus			Single colony isolate	Jenny Bellon (Australian Wine Research Institute)
AWRI1560	S. cerevisiae S. paradoxus			Bulk population from top streak	Jenny Bellon (Australian Wine Research Institute)
AWRI1560	S. cerevisiae S. paradoxus			Single colony isolate	Jenny Bellon (Australian Wine Research Institute)
AWRI1561	S. cerevisiae S. paradoxus			Bulk population from top streak	Jenny Bellon (Australian Wine Research Institute)
AWRI1561	S. cerevisiae S. paradoxus			Single colony isolate	Jenny Bellon (Australian Wine Research Institute)
AWRI1562	S. cerevisiae S. paradoxus			Bulk population from top streak	Jenny Bellon (Australian Wine Research Institute)
AWRI1562	S. cerevisiae S. paradoxus			Single colony isolate	Jenny Bellon (Australian Wine Research Institute)
AWRI1567	S. paradoxus			Bulk population from top streak	Jenny Bellon (Australian Wine Research Institute)
AWRI1567	S. paradoxus			Single colony isolate	Jenny Bellon (Australian Wine Research Institute)
AWRI1568	S. paradoxus			Bulk population from top streak	Jenny Bellon (Australian Wine Research Institute)
AWRI1568	S. paradoxus			Single colony isolate	Jenny Bellon (Australian Wine Research Institute)
AWRI1569	S. cerevisiae S. bayanus			Bulk population from top streak	Jenny Bellon (Australian Wine Research Institute)
AWRI1569	S. cerevisiae S. bayanus			Single colony isolate	Jenny Bellon (Australian Wine Research Institute)
AWRI1570	S. bayanus			Bulk population from top streak	Jenny Bellon (Australian Wine Research Institute)
AWRI1570	S. bayanus			Single colony isolate	Jenny Bellon (Australian Wine Research Institute)
AWRI1571	S. cerevisiae S. bayanus			Bulk population from top streak	Jenny Bellon (Australian Wine Research Institute)
AWRI1571	S. cerevisiae S. bayanus			Single colony isolate	Jenny Bellon (Australian Wine Research Institute)
AWRI1572	S. cerevisiae S. bayanus			Bulk population from top streak	Jenny Bellon (Australian Wine Research Institute)
AWRI1572	S. cerevisiae S. bayanus			Single colony isolate	Jenny Bellon (Australian Wine Research Institute)
DBY8853	S. cerevisiae	a	ura3-52, leu2Δ1, ade2ΔRV-StuI	Fred Winston background	David Botstein Lab (Princeton University)
DBY9429	S. cerevisiae	α	lys2ΔRV	Fred Winston background	David Botstein Lab (Princeton University)
PT1	S. cerevisiae	a	hom3, can1, Ileu-		David Botstein Lab (Princeton University)
PT2	S. cerevisiae	α	hom3, can1, Ileu-		David Botstein Lab (Princeton University)
S90	S. cerevisiae	α			David Botstein Lab (Princeton University)
Y55	S. cerevisiae	a/α	HO/HO		David Botstein Lab (Princeton University)
Y101	S. cerevisiae	α	gal3		David Botstein Lab (Princeton University)
Y107	S. cerevisiae	α	gal3 ura3		David Botstein Lab (Princeton University)
X2180.1a	S. cerevisiae	a	gal2	V. Smith	David Botstein Lab (Princeton University)
X2180.1b	S. cerevisiae	α	gal2	V. Smith	David Botstein Lab (Princeton University)
DBY7286	S. cerevisiae	a	ura3-ΔEcoRV-StuI (GAL2 - Gal+)	DBY7270 with pRB1976 integrated and looped out.	David Botstein Lab (Princeton University)
CEN.PK 113-5D	S. cerevisiae	a	ura3-52, MAL2-8c	P. Koetter via M. Brauer	David Botstein Lab (Princeton University)
