# Supplementary material for: Bulk Segregant Analysis by High-Throughput Sequencing Reveals a Novel Xylose Utilization Gene from Saccharomyces cerevisiae
Source: PLoS Genet. 2010 May 13;6(5):e1000942. doi: 10.1371/journal.pgen.1000942 (PMC2869308; doi:10.1371/journal.pgen.1000942)
Supplement: Table S2 — Linkage (Tetrad) Analysis of xylose trait to various chromosome XV genes. (0.01 MB XLS) [file pgen.1000942.s011.xls]

## Sheet: Sheet1
Table S2. Linkage (Tetrad) Analysis of xylose trait to various chr. XV genes
	Parental Ditype	Nonparental Ditype	Tetratype	cM*	sig level**
phr1∆: xylose+	11	0	0	0	0.01
yor378w∆ : xylose+	15	0	3	8.3	0.01
yor365c∆ : xylose+	10	0	2	8.3	0.025
* centimorgans
** Sherman F, Wakem P. (1991) Mapping Yeast Genes. In: Guthrie C, Fink GR, editors. Methods in Enyzmology. San Diego: Academic Press. 194: 56.
