# Supplementary material for: Bulk Segregant Analysis by High-Throughput Sequencing Reveals a Novel Xylose Utilization Gene from Saccharomyces cerevisiae
Source: PLoS Genet. 2010 May 13;6(5):e1000942. doi: 10.1371/journal.pgen.1000942 (PMC2869308; doi:10.1371/journal.pgen.1000942)
Supplement: Table S3 — Illumina Sequencing Results (using MAQ to map reads to S288c genome). (0.02 MB XLS) [file pgen.1000942.s012.xls]

## Sheet: Sheet1
Table S3. Illumina Sequencing Results (using MAQ to map reads to S288c genome)
	Simi White Positive Pool (2 lanes)	Simi White Negative Pool (2 lanes)	Lalvin AC Positive Pool (1 lane)	Lalvin AC Negative Pool (1 lane)	SIHA Activ-Hefe 4 Positive Pool (1 lane)	SIHA Activ-Hefe 4 Negative Pool (1 lane)
single end reads	18121287	18514604	8683066	8602646	9328071	9217763
mapped SE reads	17220098	17781758	8278082	8285350	8930801	8855476
% mapped	0.9502	0.9604	0.9533	0.9631	0.9574	0.9606
Average depth across all non-gap regions	50.994	52.658	24.514	24.536	26.447	26.224
Average depth across 24bp unique regions	47.759	48.964	22.755	22.726	24.61	24.234
