# Supplementary material for: Bulk Segregant Analysis by High-Throughput Sequencing Reveals a Novel Xylose Utilization Gene from Saccharomyces cerevisiae
Source: PLoS Genet. 2010 May 13;6(5):e1000942. doi: 10.1371/journal.pgen.1000942 (PMC2869308; doi:10.1371/journal.pgen.1000942)
Supplement: Table S4 — Linkage analysis of Velvet nodes amplified by PCR to xylose positive trait (S288c yor365cΔ×Simi White derivative). (0.02 MB XLS) [file pgen.1000942.s013.xls]

## Sheet: Sheet1
Table S4. Linkage analysis of Velvet nodes amplified by PCR to xylose positive trait (S288c yor365c∆ x Simi White derivative)
Tetrad Type	xylose+ : node_5	xylose+ : node_14	xylose+ : node_17	xylose+ : node_22	xylose+ : node_40	xylose+ : node_41	xylose+ : node_70
Parental Ditype	3	6	6	6	6	6	6
Nonparental Ditype	0	0	0	0	0	0	0
Tetratype	0	0	0	0	0	0	0
