# Supplementary material for: Bulk Segregant Analysis by High-Throughput Sequencing Reveals a Novel Xylose Utilization Gene from Saccharomyces cerevisiae
Source: PLoS Genet. 2010 May 13;6(5):e1000942. doi: 10.1371/journal.pgen.1000942 (PMC2869308; doi:10.1371/journal.pgen.1000942)
Supplement: Table S5 — Primers used in this study. (0.04 MB XLS) [file pgen.1000942.s014.xls]

## Sheet: Sheet1
Supplementary Table 5. Primers used.
Primer Name	Sequence (5'-3')	Description
M13_F	CGCCAGGGTTTTCCCAGTCACGAC	Amplify KanMX6 from pFA6
M13_R	AGCGGATAACAATTTCACACAGGA	Amplify KanMX6 from pFA6
GSP16	GGAGAAGGGTCGTTTTGAGTA	Velvet node 5 forward
GSP17	GGAAAAAAGGCGTATAGGTGC	Velvet node 5 forward
GSP18	ATCCAGCGTGAATTCGAGAGA	Velvet node 14 forward
GSP19	TAGCGAATTTTCTAGAGGGGG	Velvet node 14 forward
GSP20	CAAACTTGCCAAGAATGTTGTGT	Velvet node 17 forward
GSP21	GCTCCACAAATTTGAATGTTAATGG	Velvet node 17 forward
GSP22	TATCGAGCCTGGTGTTCCAA	Velvet node 22 forward
GSP23	TGATTACTAATACGGTGAGAGACCC	Velvet node 22 forward
GSP24	AAAGTGCGACCAACTCAAACT	Velvet node 23 forward
GSP25	ATTTAACTTGGGGATAGGCCC	Velvet node 23 forward
GSP26	CAATGGTGAAAGCCCTTCAA	Velvet node 37 forward
GSP27	CTACAATCCGATAAACAAGTCTCAG	Velvet node 37 forward
GSP28	TTTTGCTATCGAGCCTGGTGTT	Velvet node 40 forward
GSP29	CAACATGTTTTTTGAACAGGAGA	Velvet node 40 forward
GSP30	TTAGTGGGACCCCTAGATCAAGA	Velvet node 40 forward
GSP31	GCATTTTGGAATGAGAGCCA	Velvet node 40 forward
GSP32	TGGGCACAAGTTGTACCTTCCT	Velvet node 41 forward
GSP33	TCATCTACGTCCTATGGCCATT	Velvet node 41 forward
GSP34	ACACGTTTATCTGAGCTATTACCCC	Velvet node 70 forward
GSP35	GGATATCGAGCTCTTCAGCA	Velvet node 70 forward
GSP36	ATAAGAATGCGGCCGCCCTGTGCCCTACTTAAGATTTGC	XDH1 cloning forward, contains NotI site
GSP37	ATAAGAATGCGGCCGCCAGGCGAATATCCTTGCATT	XDH1 cloning reverse, contains NotI site
GSP38	CCTGTGCCCTACTTAAGATTTGC	xdh1Δ construction, 5' homology forward
GSP39	GTCGTGACTGGGAAAACCCTGGCGAAGCTGTTATTTGCCCATCTG	xdh1Δ construction, 5' homology reverse, contains M13F sequence
GSP40	TCCTGTGTGAAATTGTTATCCGCTGGCGATTAGTTTAGATGCTTGTATC	xdh1Δ construction, 3' homology forward, contains M13R sequence
GSP41	TCAAAGCACAAATCTATGGGG	xdh1Δ construction, 3' homology reverse
GSP42	CCAATCAAGCTAGGTAGGCAAT	xdh1Δ confirmation reverse, outside of 3' homology region
GSP43	GATACAGTTCTCACATCAC	xdh1Δ confirmation forward, inside KanMX
GSP44	ATGGCTCCAATCGAAAATCC	XDH1 colony PCR forward
GSP45	TCAGGCCCAAAAATAATGGT	XDH1 colony PCR reverse
GSP46	TGGTATGTTCTAGCGCTTGCA	ACT1 colony PCR control forward
GSP47	TTGTGGTGAACGATAGATGGA	ACT1 colony PCR control reverse
GSP48	AGAGATATAGTATAAGTGGAAAAAAGAAACATCAAACAATCAACAAGAAAAAATACTAAAAAAAAAAATTGAAAAATATGCGGATCCCCGGGTTAATTAA	sor1/2Δ construction forward
GSP49	TGTTATTTTCAAGTATTACTGCTTTTGAATTGGTCTATATATATGGACATGAACCAGTGCCGAAAAGTATTCACTTTTCAGAATTCGAGCTCGTTTAAAC	sor1/2Δ construction forward
GSP50	GTGATGTGAGAACTGTATC	Deletion confirmation reverse, inside KanMX
GSP51	GTTCATTGCCATAAGTTGC	sor1/2Δ confirmation forward
GSP52	TCTTCAGCAAGCGACGCAGG	xks1Δ confirmation forward
GSP53	ACGCATCACATGCCATTCG	xyl2Δ confirmation forward
GSP54	TCCGTCGTGTCGATATGAG	yjr096wΔ confirmation forward
GSP55	CTATATAGCACGCAATTCCC	ypr1Δ confirmation forward
GSP56	GTTGTCAGTGCAATCCTTCAAG	gre3Δ confirmation forward
GSP57	CTTGATTCAGGATGAGAGC	gcy1Δ confirmation forward
GSP58	CCACACCTAGGATCTCCTTTAC	ydl124wΔ confirmation forward
