# Supplementary material for: Bulk Segregant Analysis by High-Throughput Sequencing Reveals a Novel Xylose Utilization Gene from Saccharomyces cerevisiae
Source: PLoS Genet. 2010 May 13;6(5):e1000942. doi: 10.1371/journal.pgen.1000942 (PMC2869308; doi:10.1371/journal.pgen.1000942)
Supplement: Table S6 — Strains and plasmids used in this study. (0.04 MB XLS) [file pgen.1000942.s015.xls]

## Sheet: Strains
Table S6. Strains and Plasmids used in this study
GSY#	Species	Genotype	Source	Description
GSY2343	S. cerevisiae	MATa, ura3, leu2, his3, gcy1Δ::KanMX	Deletion Collection 22376	xylose pathway deletion parent
GSY2344	S. cerevisiae	MATa, ura3, leu2, his3, ydl124wΔ::KanMX	Deletion Collection 23821	xylose pathway deletion parent
GSY2345	S. cerevisiae	MATa, ura3, leu2, his3, met15, xyl2Δ::KanMX	Deletion Collection 22681	xylose pathway deletion parent
GSY2347	S. cerevisiae	MATa, ura3, leu2, his3, gre3Δ::KanMX	Deletion Collection 21932	xylose pathway deletion parent
GSY2348	S. cerevisiae	MATa, ura3, leu2, lys2, his3, ypr1Δ::KanMX	Deletion Collection 24204	xylose pathway deletion parent
GSY2476	S. cerevisiae	MATa, met15, ura3, leu2, lys2, his3, xks1Δ::KanMX	Deletion Collection 24824	xylose pathway deletion parent
GSY2363	S. cerevisiae	MATa, ura3, leu2, lys2, his3, yjr096wΔ::KanMX	Deletion Collection 26908	xylose pathway deletion parent
GSY2370	S. cerevisiae	MATα, sor1Δ::KanMX	This study	xylose pathway deletion parent
GSY2369	S. cerevisiae	MATα, sor2Δ::KanMX	This study	xylose pathway deletion parent
GSY2354	S. cerevisiae	MATα, XDH1, ypr1Δ::KanMX, yjr096wΔ::KanMX	This study	xylose pathway deletion
GSY2361	S. cerevisiae	MATa, XDH1, ypr1Δ::KanMX	This study	xylose pathway deletion
GSY2362	S. cerevisiae	MATα, XDH1, ypr1Δ::KanMX	This study	xylose pathway deletion
GSY2364	S. cerevisiae	MATa, XDH1, gcy1Δ::KanMX, gre3Δ::KanMX, ydl124wΔ::KanMX	This study	xylose pathway deletion
GSY2365	S. cerevisiae	MATa, XDH1, gcy1Δ::KanMX, gre3Δ::KanMX, ydl124wΔ::KanMX	This study	xylose pathway deletion
GSY2366	S. cerevisiae	MATα, XDH1, ypr1Δ::KanMX, yjr096wΔ::KanMX	This study	xylose pathway deletion
GSY2367	S. cerevisiae	MATa, XDH1, ypr1Δ::KanMX, yjr096wΔ::KanMX	This study	xylose pathway deletion
GSY2368	S. cerevisiae	MATα, XDH1, gcy1Δ::KanMX, gre3Δ::KanMX	This study	xylose pathway deletion
GSY2371	S. cerevisiae	MATa, XDH1, xks1Δ::KanMX	This study	xylose pathway deletion
GSY2372	S. cerevisiae	MATa, XDH1, gcy1Δ::KanMX	This study	xylose pathway deletion
GSY2373	S. cerevisiae	MATa, XDH1, gre3Δ::KanMX	This study	xylose pathway deletion
GSY2374	S. cerevisiae	MATa, XDH1, ypr1Δ::KanMX	This study	xylose pathway deletion
GSY2375	S. cerevisiae	MATα, XDH1, yjr096wΔ::KanMX	This study	xylose pathway deletion
GSY2376	S. cerevisiae	MATa, XDH1, xyl2Δ::KanMX	This study	xylose pathway deletion
GSY2377	S. cerevisiae	MAT?, XDH1, ypr1Δ::KanMX, yjr096wΔ::KanMX	This study	xylose pathway deletion
GSY2378	S. cerevisiae	MAT?, XDH1, gcy1Δ::KanMX, gre3Δ::KanMX, ydl124wΔ::KanMX, yjr096wΔ::KanMX, ypr1Δ::KanMX	This study	xylose pathway deletion
GSY2379	S. cerevisiae	MAT?, XDH1, ydl124wΔ::KanMX, yjr096wΔ::KanMX, ypr1Δ::KanMX	This study	xylose pathway deletion
GSY2381	S. cerevisiae	MAT?, XDH1, gre3Δ::KanMX, ydl124wΔ::KanMX, yjr096wΔ::KanMX	This study	xylose pathway deletion
GSY2394	S. cerevisiae	MATα, XDH1, sor2Δ::KanMX	This study	xylose pathway deletion
GSY2401	S. cerevisiae	MAT?, XDH1, ydl124wΔ::KanMX, yjr096wΔ::KanMX, ypr1Δ::KanMX, gcy1Δ::KanMX, gre3Δ::KanMX	This study	xylose pathway deletion
GSY2402	S. cerevisiae	MAT?, XDH1, ydl124wΔ::KanMX, yjr096wΔ::KanMX, ypr1Δ::KanMX, gcy1Δ::KanMX, gre3Δ::KanMX	This study	xylose pathway deletion
GSY2403	S. cerevisiae	MAT?, XDH1, ydl124wΔ::KanMX, yjr096wΔ::KanMX, ypr1Δ::KanMX, gcy1Δ::KanMX, gre3Δ::KanMX	This study	xylose pathway deletion
GSY2404	S. cerevisiae	MAT?, XDH1, ydl124wΔ::KanMX, yjr096wΔ::KanMX, ypr1Δ::KanMX, gcy1Δ::KanMX, gre3Δ::KanMX	This study	xylose pathway deletion
GSY2405	S. cerevisiae	MAT?, XDH1, ydl124wΔ::KanMX, yjr096wΔ::KanMX, ypr1Δ::KanMX, gcy1Δ::KanMX, gre3Δ::KanMX	This study	xylose pathway deletion
GSY2406	S. cerevisiae	MAT?, XDH1, ydl124wΔ::KanMX, yjr096wΔ::KanMX, ypr1Δ::KanMX, gcy1Δ::KanMX	This study	xylose pathway deletion
GSY2407	S. cerevisiae	MAT?, XDH1, ydl124wΔ::KanMX, yjr096wΔ::KanMX, ypr1Δ::KanMX, gcy1Δ::KanMX	This study	xylose pathway deletion
GSY2408	S. cerevisiae	MAT?, XDH1, ydl124wΔ::KanMX, yjr096wΔ::KanMX, ypr1Δ::KanMX, gcy1Δ::KanMX	This study	xylose pathway deletion
GSY2409	S. cerevisiae	MAT?, XDH1, ydl124wΔ::KanMX, yjr096wΔ::KanMX, ypr1Δ::KanMX, gcy1Δ::KanMX	This study	xylose pathway deletion
GSY2410	S. cerevisiae	MAT?, XDH1, ydl124wΔ::KanMX, yjr096wΔ::KanMX, ypr1Δ::KanMX, gre3Δ::KanMX	This study	xylose pathway deletion
GSY2411	S. cerevisiae	MAT?, XDH1, ydl124wΔ::KanMX, yjr096wΔ::KanMX, ypr1Δ::KanMX, gre3Δ::KanMX	This study	xylose pathway deletion
GSY2412	S. cerevisiae	MAT?, XDH1, ydl124wΔ::KanMX, yjr096wΔ::KanMX, ypr1Δ::KanMX, gre3Δ::KanMX	This study	xylose pathway deletion
GSY2413	S. cerevisiae	MAT?, XDH1, ydl124wΔ::KanMX, yjr096wΔ::KanMX, ypr1Δ::KanMX, gre3Δ::KanMX	This study	xylose pathway deletion
GSY2414	S. cerevisiae	MAT?, XDH1, ydl124wΔ::KanMX, yjr096wΔ::KanMX, gcy1Δ::KanMX, gre3Δ::KanMX	This study	xylose pathway deletion
GSY2415	S. cerevisiae	MAT?, XDH1, ydl124wΔ::KanMX, yjr096wΔ::KanMX, gcy1Δ::KanMX, gre3Δ::KanMX	This study	xylose pathway deletion
GSY2416	S. cerevisiae	MAT?, XDH1, ydl124wΔ::KanMX, yjr096wΔ::KanMX, gcy1Δ::KanMX, gre3Δ::KanMX	This study	xylose pathway deletion
GSY2417	S. cerevisiae	MAT?, XDH1, ydl124wΔ::KanMX, yjr096wΔ::KanMX, gcy1Δ::KanMX, gre3Δ::KanMX	This study	xylose pathway deletion
GSY2418	S. cerevisiae	MAT?, XDH1, ydl124wΔ::KanMX, yjr096wΔ::KanMX, gcy1Δ::KanMX, gre3Δ::KanMX	This study	xylose pathway deletion
GSY2419	S. cerevisiae	MAT?, XDH1, ydl124wΔ::KanMX, ypr1Δ::KanMX, gcy1Δ::KanMX, gre3Δ::KanMX	This study	xylose pathway deletion
GSY2420	S. cerevisiae	MAT?, XDH1, ydl124wΔ::KanMX, ypr1Δ::KanMX, gcy1Δ::KanMX, gre3Δ::KanMX	This study	xylose pathway deletion
GSY2421	S. cerevisiae	MAT?, XDH1, ydl124wΔ::KanMX, ypr1Δ::KanMX, gcy1Δ::KanMX, gre3Δ::KanMX	This study	xylose pathway deletion
GSY2422	S. cerevisiae	MAT?, XDH1, ydl124wΔ::KanMX, ypr1Δ::KanMX, gcy1Δ::KanMX, gre3Δ::KanMX	This study	xylose pathway deletion
GSY2423	S. cerevisiae	MAT?, XDH1, yjr096wΔ::KanMX, ypr1Δ::KanMX, gcy1Δ::KanMX, gre3Δ::KanMX	This study	xylose pathway deletion
GSY2424	S. cerevisiae	MAT?, XDH1, yjr096wΔ::KanMX, ypr1Δ::KanMX, gcy1Δ::KanMX, gre3Δ::KanMX	This study	xylose pathway deletion
GSY2425	S. cerevisiae	MAT?, XDH1, yjr096wΔ::KanMX, ypr1Δ::KanMX, gcy1Δ::KanMX, gre3Δ::KanMX	This study	xylose pathway deletion
GSY2426	S. cerevisiae	MAT?, XDH1, yjr096wΔ::KanMX, ypr1Δ::KanMX, gcy1Δ::KanMX, gre3Δ::KanMX	This study	xylose pathway deletion
GSY2427	S. cerevisiae	MAT?, XDH1, yjr096wΔ::KanMX, ypr1Δ::KanMX, gcy1Δ::KanMX, gre3Δ::KanMX	This study	xylose pathway deletion
GSY2428	S. cerevisiae	MATa, XDH1, gre3Δ::KanMX	This study	xylose pathway deletion
GSY2429	S. cerevisiae	MATα, XDH1, gre3Δ::KanMX	This study	xylose pathway deletion
GSY2430	S. cerevisiae	MATα, XDH1, gre3Δ::KanMX	This study	xylose pathway deletion
GSY2431	S. cerevisiae	MAT?, XDH1, gcy1Δ::KanMX	This study	xylose pathway deletion
GSY2432	S. cerevisiae	MATa, XDH1, gcy1Δ::KanMX	This study	xylose pathway deletion
GSY2433	S. cerevisiae	MATa, XDH1, gcy1Δ::KanMX	This study	xylose pathway deletion
GSY2434	S. cerevisiae	MATα, XDH1, gcy1Δ::KanMX	This study	xylose pathway deletion
GSY2435	S. cerevisiae	MATα, XDH1, ypr1Δ::KanMX	This study	xylose pathway deletion
GSY2436	S. cerevisiae	MATa, XDH1, ypr1Δ::KanMX	This study	xylose pathway deletion
GSY2437	S. cerevisiae	MATa, XDH1, ypr1Δ::KanMX	This study	xylose pathway deletion
GSY2438	S. cerevisiae	MATα, XDH1, yjr096wΔ::KanMX	This study	xylose pathway deletion
GSY2439	S. cerevisiae	MATα, XDH1, yjr096wΔ::KanMX	This study	xylose pathway deletion
GSY2440	S. cerevisiae	MATa, XDH1, yjr096wΔ::KanMX	This study	xylose pathway deletion
GSY2441	S. cerevisiae	MAT?, XDH1, ydl124wΔ::KanMX	This study	xylose pathway deletion
GSY2442	S. cerevisiae	MATa, XDH1, ydl124wΔ::KanMX	This study	xylose pathway deletion
GSY2443	S. cerevisiae	MATa, XDH1, ydl124wΔ::KanMX	This study	xylose pathway deletion
GSY2444	S. cerevisiae	MAT?, XDH1, sor1Δ::KanMX, sor2Δ::KanMX, xyl2Δ::KanMX	This study	xylose pathway deletion
GSY2445	S. cerevisiae	MAT?, XDH1, sor1Δ::KanMX, sor2Δ::KanMX, xyl2Δ::KanMX	This study	xylose pathway deletion
GSY2446	S. cerevisiae	MAT?, XDH1, sor1Δ::KanMX, sor2Δ::KanMX, xyl2Δ::KanMX	This study	xylose pathway deletion
GSY2447	S. cerevisiae	MATa, XDH1, sor1Δ::KanMX, sor2Δ::KanMX	This study	xylose pathway deletion
GSY2448	S. cerevisiae	MATα, XDH1, sor1Δ::KanMX, sor2Δ::KanMX	This study	xylose pathway deletion
GSY2449	S. cerevisiae	MATa, XDH1, sor1Δ::KanMX, sor2Δ::KanMX	This study	xylose pathway deletion
GSY2450	S. cerevisiae	MAT?, XDH1, sor2Δ::KanMX	This study	xylose pathway deletion
GSY2451	S. cerevisiae	MATa, XDH1, sor2Δ::KanMX	This study	xylose pathway deletion
GSY2452	S. cerevisiae	MATa, XDH1, sor2Δ::KanMX	This study	xylose pathway deletion
GSY2453	S. cerevisiae	MATa, XDH1, sor2Δ::KanMX	This study	xylose pathway deletion
GSY2454	S. cerevisiae	MATα, XDH1, sor1Δ::KanMX	This study	xylose pathway deletion
GSY2455	S. cerevisiae	MATa, XDH1, sor1Δ::KanMX	This study	xylose pathway deletion
GSY2456	S. cerevisiae	MATa, XDH1, sor1Δ::KanMX	This study	xylose pathway deletion
GSY2457	S. cerevisiae	MATa, XDH1, xyl2Δ::KanMX	This study	xylose pathway deletion
GSY2458	S. cerevisiae	MATα, XDH1, xyl2Δ::KanMX	This study	xylose pathway deletion
GSY2459	S. cerevisiae	MATa, XDH1, xyl2Δ::KanMX	This study	xylose pathway deletion
GSY2460	S. cerevisiae	MAT?, XDH1, xks1Δ::KanMX	This study	xylose pathway deletion
GSY2461	S. cerevisiae	MATα, XDH1, xks1Δ::KanMX	This study	xylose pathway deletion
GSY2462	S. cerevisiae	MATa, XDH1, xks1Δ::KanMX	This study	xylose pathway deletion
GSY2463	S. cerevisiae	MATa, XDH1, xks1Δ::KanMX	This study	xylose pathway deletion
GSY2489	S. cerevisiae	MAT?, XDH, gre3Δ::KanMX, ypr1Δ::KanMX	This study	xylose pathway deletion
GSY2490	S. cerevisiae	MAT?, XDH, gre3Δ::KanMX, ypr1Δ::KanMX	This study	xylose pathway deletion
GSY2491	S. cerevisiae	MAT?, XDH, gre3Δ::KanMX, ypr1Δ::KanMX	This study	xylose pathway deletion
GSY2492	S. cerevisiae	MAT?, XDH, gre3Δ::KanMX, ypr1Δ::KanMX	This study	xylose pathway deletion
GSY2493	S. cerevisiae	MAT?, XDH, gre3Δ::KanMX, ypr1Δ::KanMX	This study	xylose pathway deletion
GSY2464	S. cerevisiae	MATα	This study	xylose negative segregant of Simi White crossed twice to GSY147
GSY2465	S. cerevisiae	MATa, XDH1	This study	xylose positive segregant of Simi White crossed twice to GSY147
GSY2466	S. cerevisiae	MATα	This study	xylose negative segregant of Simi White crossed twice to GSY147
GSY2467	S. cerevisiae	MATa, XDH1	This study	xylose positive segregant of Simi White crossed twice to GSY147
GSY2468	S. cerevisiae	MATa, XDH1	This study	xylose positive segregant of Simi White crossed twice to GSY147
GSY2469	S. cerevisiae	MATα, XDH1	This study	xylose positive segregant of Simi White crossed twice to GSY147
GSY2470	S. cerevisiae	MATα	This study	xylose negative segregant of Simi White crossed twice to GSY147
GSY2471	S. cerevisiae	MATα, xdh1Δ::KanMX	This study	GSY2469 w/ xdh1Δ deletion
GSY2472	S. cerevisiae	MATa, xdh1Δ::KanMX	This study	GSY2468 w/ xdh1Δ deletion
FY2	S. cerevisiae	MATα, ura3-52	Yeast 11: 53-55 (1995)	S288c isogenic
FY3	S. cerevisiae	MATa, ura3-52	Yeast 11: 53-55 (1995)	S288c isogenic
GSY2473	S. cerevisiae	MATa, ura3-52, pGS105	This study	FY3 transformed w/ pGS105
GSY2475	S. cerevisiae	MATa, ura3-52, pGS104	This study	FY3 transformed w/ pGS104
GSY147	S. cerevisiae	a	Lab Strain	S288c isogenic (prototrophic)
GSY1362	S. cerevisiae		This Study	xylose positive segregant of Lalvin AC crossed once to GSY147
pRS316	E. coli	pRS316	Genetics 122: 19-27 (1989)	CEN/ARS yeast shuttle vector, URA3, ampR
pGS104	E. coli	pRS316::XDH1 (NotI site) from "Simi White"	This study	XDH1 from Simi White plus 400 bases up and down stream of ORF
pGS105	E. coli	pRS318::XDH1 (NotI site) from "Lalvin AC"	This study	XDH1 from Lalvin AC plus 400 bases up and down stream of ORF
pGS35	E. coli	YCplac22::KanMX	Lab plasmid	CEN/ARS yeast shuttle vector with G418 resistance gene
pGS36	E. coli	YCplac22::Hph	Lab plasmid	CEN/ARS yeast shuttle vector with hygromycin B resistance gene
